# Supplementary material for: Metabolite variation in the lettuce gene pool: towards healthier crop varieties and food
Source: Metabolomics. 2018 Oct 29;14(11):146. doi: 10.1007/s11306-018-1443-8 (PMC6208706; doi:10.1007/s11306-018-1443-8)
Supplement: Supplementary file 3 — Supplementary Table 2 (XLSX 2926 KB) [file 11306_2018_1443_MOESM3_ESM.xlsx]

## Sheet: Data
Supplementary Table 2: Relative intensity of all putative metabolite features (clusterID's) for each of the analyzed Lactuca samples
(note: value 0 represents a relative intensity below the detection threshold of 450)
clusterId	# mz peaks in cluster	(relative) intensity list	mz list of cluster	retention time	most specific mz	mz putative molecular ion	elemental formula	mz neg calculated	delta mass ppm	putative name	KNAPSACK ID; Lactuca	reported Lactuca species	biochemical class	MSI identification level	lowest value	highest value	ratio	presence in # of samples	TKI-006 (F019356)	TKI-011 (F019419)	TKI-016 (F019324)	TKI-019 (F019291)	TKI-020 (F019317)	TKI-026 (F019335)	TKI-036 (F019415)	TKI-041 (F019427)	TKI-042 (F019269)	TKI-043 (F019407)	TKI-045 (F019378)	TKI-048 (F019274)	TKI-052 (F019392)	TKI-055 (F019292)	TKI-061 (F019338)	TKI-063 (F019365)	TKI-064 (F019303)	TKI-065 (F019394)	TKI-066 (F019313)	TKI-067 (F019426)	TKI-069 (F019396)	TKI-070 (F019403)	TKI-071 (F019345)	TKI-077 (F019369)	TKI-078 (F019401)	TKI-079 (F019288)	TKI-081 (F019355)	TKI-082 (F019389)	TKI-083 (F019359)	TKI-085 (F019327)	TKI-088 (F019423)
2	42	999.0;730.52;400.58;272.45;230.9;202.34;182.17;151.33;145.71;141.32;124.44;116.6;91.11;83.96;74.85;69.19;66.4;54.84;47.24;47.05;46.4;35.7;35.63;32.24;32.14;31.47;27.46;23.64;23.33;20.5;20.5;19.02;17.72;15.81;15.35;15.31;13.95;12.42;12.34;11.35;9.99;8.91;	1.56963074E8;2.70944275E8;3.84924774E8;2.909487E8;2.00953033E8;2.02968674E8;3.14933472E8;5.86905945E8;2.46959061E8;5.03919769E8;3.86921906E8;3.8592511E8;5.88904053E8;3.82909119E8;5.00903076E8;5.04915649E8;6.1689801E8;3.2294165E8;4.96889771E8;1.48950378E8;1.99969131E8;3.16931915E8;7.28880859E8;3.15934113E8;2.64928253E8;7.30879883E8;5.58911621E8;3.13949493E8;6.15884705E8;2.92946472E8;4.92909607E8;4…	1.44	270.944	156.963									65644.8	269541	4.10605	149	164001	178974	73689.6	77700.4	90328.5	65976.4	143435	165603	88904.8	151721	168227	76818.9	149400	96972.4	84559.2	146877	100051	128919	90740.1	135344	121654	134173	101122	134708	138092	101740	154947	149395	147958	86063.7	133111
3	28	999.0;902.75;413.98;412.66;225.7;163.66;141.87;121.52;112.03;110.83;87.41;79.31;49.02;45.41;42.23;39.68;39.59;36.02;34.7;33.32;29.6;27.61;27.1;23.59;22.49;20.32;18.28;14.05;	2.18946594E8;2.86921478E8;3.06925842E8;2.62936646E8;3.30911621E8;5.50850586E8;3.05917847E8;3.46889099E8;3.08907471E8;6.20858582E8;2.61952576E8;4.32856964E8;7.74798828E8;2.78908112E8;3.90878418E8;3.31942871E8;4.74877655E8;5.89866089E8;6.46837891E8;3.29927399E8;6.55844421E8;6.21859924E8;3.32909058E8;6.04828308E8;1.44945892E8;7.12833313E8;5.76867798E8;5.04859528E8;	1.44	346.889	286.921									12486	142044	11.3763	149	70997.9	65461.3	119954	110810	102566	127991	51266.8	65288.8	105872	62424.6	67979.5	111625	76435.6	101001	118186	76262.9	101520	89194.6	118425	83351	87566.5	94782.7	103951	95632.7	86906	105285	76250.3	91232.4	86897.8	126780	89891
4	87	999.0;475.56;403.47;335.27;286.06;137.22;130.06;127.12;110.05;109.1;87.88;70.16;68.2;60.08;52.44;51.13;50.23;48.95;37.5;37.41;34.19;33.31;24.02;23.82;20.87;18.0;17.22;17.13;17.04;16.97;16.91;16.42;15.98;15.4;13.5;13.37;13.27;13.09;12.66;12.32;11.82;11.04;10.97;10.93;8.05;7.67;7.4;7.08;6.94;6.8;6.4;5.72;5.63;5.63;5.23;4.79;4.66;4.62;4.56;4.28;4.24;4.24;4.18;3.49;3.35;3.33;3.08;3.02;2.87;2.8;2.6;2.…	2.88937103E8;4.02917633E8;4.1889505E8;3.04914368E8;5.32875671E8;5.48853455E8;2.90934326E8;4.04915497E8;4.03917877E8;2.89937408E8;4.3487326E8;5.33877014E8;5.3487384E8;1.46961411E8;4.16879089E8;6.62834167E8;6.18861755E8;4.20893402E8;6.46856995E8;5.30860107E8;4.1989563E8;7.76814453E8;7.92792297E8;6.34838928E8;5.64830994E8;6.19863647E8;6.47857727E8;5.50850586E8;6.20858582E8;5.49855469E8;7.6083606E8;7…	1.49	532.876	288.937									153630	1.82713e+06	11.893	149	672727	601565	1.50473e+06	1.57999e+06	1.64018e+06	1.68368e+06	809897	671418	1.51198e+06	811465	607429	1.67079e+06	794031	1.35109e+06	1.68364e+06	796697	1.41395e+06	976390	1.45526e+06	905376	860681	705720	1.20071e+06	869465	866299	1.18558e+06	619069	729335	721583	1.3567e+06	853852
5	74	999.0;574.4;280.19;276.73;245.23;113.48;111.94;104.93;104.33;102.55;57.33;56.41;28.97;28.88;27.8;25.0;22.15;19.96;19.96;14.78;14.4;14.24;13.23;12.05;10.14;9.46;8.96;7.43;7.32;6.4;6.34;6.11;5.95;4.76;4.75;4.64;4.56;4.29;3.93;3.83;3.73;3.56;3.2;3.1;2.83;2.06;1.84;1.83;1.58;1.51;1.46;1.37;1.26;1.26;1.1;1.1;1.05;1.02;1.0;0.98;0.95;0.91;0.84;0.81;0.8;0.75;0.72;0.69;0.69;0.68;0.65;0.63;0.63;0.57;	2.72959869E8;1.58978714E8;3.86940399E8;2.74956848E8;2.73960449E8;5.00921051E8;3.88937317E8;1.6097641E8;3.87940796E8;1.59979904E8;5.01921539E8;5.02918549E8;1.14989128E8;2.7595755E8;3.84924774E8;4.72926086E8;3.89937561E8;5.03919769E8;5.86905945E8;6.14902405E8;3.90936035E8;4.98905426E8;5.8790686E8;5.88904053E8;6.15903015E8;5.04915649E8;6.1689801E8;3.8592511E8;6.12886414E8;5.8990509E8;4.99905884E8;3.…	1.49	472.926	272.96									669134	2.78505e+06	4.16218	149	1.1704e+06	1.19891e+06	738814	867500	1.04094e+06	709983	1.01787e+06	1.28113e+06	926906	1.49387e+06	1.12701e+06	865477	1.12032e+06	930737	879449	1.14573e+06	988912	1.02482e+06	803047	1.07568e+06	979096	745301	802729	907044	1.02668e+06	837837	926474	910643	914825	680806	919439
6	96	999.0;897.86;495.58;170.19;122.87;102.52;70.03;67.99;62.83;53.54;38.25;37.7;33.61;29.76;26.71;21.99;20.06;17.88;16.96;16.78;16.61;14.63;13.28;13.23;13.13;12.92;11.78;11.31;11.29;11.11;10.07;10.03;9.47;8.72;8.22;8.09;7.87;7.82;7.77;7.69;7.34;6.99;6.98;6.91;6.91;6.36;6.02;5.99;5.87;5.83;5.8;5.78;5.72;5.44;5.19;4.96;4.85;4.73;4.7;4.7;4.67;4.57;4.38;4.38;4.36;4.34;3.8;3.48;3.46;3.42;3.22;3.22;3.14;3.…	1.74956543E8;2.88937103E8;3.04914368E8;4.3487326E8;2.90934326E8;2.89937408E8;1.46961411E8;6.62834167E8;3.02898682E8;6.78811401E8;5.46838318E8;7.92792297E8;7.76814453E8;6.34838928E8;6.46856995E8;6.63835205E8;6.60818542E8;4.22888855E8;7.77816528E8;8.08769226E8;6.64830627E8;2.92929749E8;6.47857727E8;7.9379364E8;5.04881592E8;7.78811279E8;6.9478833E8;5.52845825E8;4.35875916E8;4.83874054E8;6.44841309E8…	1.51	678.811	304.914									68898.9	1.46487e+06	21.2612	149	446205	401093	1.14107e+06	1.15389e+06	1.15324e+06	1.30321e+06	557423	428173	1.06376e+06	504858	408030	1.21742e+06	523053	949745	1.25769e+06	523734	985434	661801	1.06873e+06	602807	591630	520208	885980	604594	592618	849341	427180	508702	497342	921289	591722
7	71	999.0;607.52;275.23;263.96;28.92;14.49;13.47;12.11;7.87;7.07;5.73;4.87;4.76;3.72;3.56;3.23;3.19;3.15;2.92;2.86;2.67;2.66;2.65;2.64;2.61;2.6;2.46;2.33;2.15;2.15;2.15;2.14;2.08;2.08;2.03;2.0;1.99;1.99;1.96;1.92;1.91;1.89;1.78;1.72;1.6;1.52;1.49;1.4;1.37;1.34;1.33;1.32;1.31;1.3;1.29;1.21;1.19;1.14;1.09;1.09;1.04;1.04;0.99;0.97;0.95;0.9;0.82;0.81;0.73;0.73;0.61;	2.72959869E8;1.58978714E8;2.74956848E8;2.73960449E8;2.7595755E8;4.74923279E8;4.73926971E8;2.76954865E8;2.44964478E8;7.29882996E8;7.31880676E8;4.75924622E8;6.7289209E8;5.40901184E8;7.00887573E8;7.01888428E8;1.02989059E8;7.26866394E8;7.02884644E8;8.44862976E8;7.32876648E8;6.81381653E8;6.18895386E8;5.59411377E8;6.74888855E8;4.76921173E8;7.3837207E8;7.03885864E8;6.23890808E8;7.87874207E8;8.43864136E8…	1.51	731.881	158.979									438790	1.55846e+06	3.55172	149	683428	693214	499157	576233	679667	482508	610727	748196	610952	892160	661390	575630	671359	600306	587045	681899	642347	632211	531930	656232	595198	453647	512464	558740	628032	537904	549163	549655	549955	452569	562711
8	49	999.0;55.14;17.18;12.75;12.51;11.79;11.04;10.52;8.89;7.36;7.12;6.91;6.61;6.53;6.33;6.08;5.99;5.56;5.41;5.37;5.35;5.31;5.29;4.99;4.96;4.82;4.76;4.6;4.41;4.32;4.2;3.96;3.92;3.75;3.6;3.39;3.37;3.35;3.3;3.23;3.19;3.18;2.96;2.93;2.76;2.75;2.53;2.42;2.29;	1.74956543E8;3.02898682E8;8.08769226E8;7.9379364E8;7.46795349E8;6.9478833E8;4.35875916E8;6.79813293E8;5.40864746E8;6.48791809E8;6.05843018E8;7.9077533E8;4.82865906E8;9.22748718E8;3.48904663E8;9.06772827E8;5.90366638E8;3.27947601E8;7.94787903E8;6.80806946E8;4.91862762E8;7.20823425E8;5.41365295E8;6.61818604E8;6.06842468E8;4.76385956E8;6.62815186E8;3.19889832E8;4.76846924E8;5.39856018E8;6.06343872E8…	1.53	922.749	174.957	CH6O6P2	174.957	-1.0494	Methanediphosphonic acid (phosphate cluster)			phosphates	4	0	106114		144	5764.44	4512.45	62787.7	58203.4	48907.6	81840.2	9456.74	5065.45	42542.2	5191.37	5607.02	61254.7	8008.65	31328.9	66599.7	7806.34	38015.7	15896.3	49196.5	11940.7	10921.4	11791.4	30402.1	11912.2	10170.6	26208.6	6278.2	9937.53	9230.77	56730.5	13094.5
9	2	999.0;674.94;	5.11393738E8;5.1142041E8;	1.53	511.394	511.394									0	6170.58		13	0	0	0	0	0	0	0	0	0	0	0	0	0	0	0	0	0	0	852.094	0	592.57	0	0	0	0	0	0	0	0	0	0
10	2	999.0;708.38;	5.11927795E8;1.6721965E8;	1.55	167.22	511.928									0	5636.9		7	0	0	0	0	0	0	0	0	0	0	0	0	0	0	0	0	0	0	0	0	0	0	0	0	0	0	0	0	0	0	0
11	53	999.0;526.5;487.91;294.58;262.75;214.36;203.46;193.04;186.8;160.33;159.58;131.52;103.78;98.93;97.85;94.8;90.85;88.84;84.63;82.77;78.01;71.54;67.61;54.98;51.28;50.99;50.39;50.34;49.86;46.86;43.64;42.15;37.78;30.98;30.81;29.74;28.51;25.37;23.6;22.08;21.65;21.01;20.81;19.16;18.72;18.36;16.79;16.0;14.77;13.45;13.14;11.35;11.25;	3.56921082E8;5.54863892E8;4.70901947E8;3.58918121E8;5.56860107E8;4.72898956E8;3.57921448E8;5.56887268E8;5.55864807E8;4.71902466E8;6.68843384E8;3.54905426E8;5.58884521E8;5.57888672E8;7.52805115E8;6.70841675E8;5.8488208E8;4.42906342E8;6.69844788E8;7.29882996E8;6.70868286E8;5.57862061E8;7.54803101E8;7.53806458E8;6.71869324E8;5.90900757E8;6.7289209E8;6.72865234E8;5.40901184E8;5.58858215E8;5.85883423E…	1.57	670.868	356.921									21340.9	317997	14.9008	149	47360.7	60798.7	21941.3	35826.2	55940.4	25165.8	45339.7	72225.9	42521.3	94584.7	57769.5	30362.9	60819.5	52310.2	36519.1	52391.3	50029.3	41387.6	23971.5	50810	46371.7	23133.6	32058.5	36700.1	40460.9	31833	38959.7	37099.7	29544.4	22786.1	39880.6
12	2	999.0;908.16;	5.11703125E8;5.12054932E8;	1.57	511.703	511.703									0	3294.88		5	3294.88	0	0	0	0	0	0	0	0	0	0	0	0	0	0	0	0	0	0	0	0	0	0	0	0	0	0	0	0	0	0
13	10	999.0;210.49;98.45;93.19;72.8;42.64;42.07;41.16;39.03;22.65;	2.26966553E8;3.40947388E8;2.27967697E8;5.38889648E8;4.54927979E8;5.40886719E8;3.42944702E8;3.41947906E8;2.24951019E8;7.3683075E8;	1.58	340.947	226.967									0	66608.1		147	8551.07	8136.76	8314.12	9044.19	11141.6	6159.77	8283.88	11248.3	9172.96	14272.1	10782.6	10792	10895	7686.6	11605.9	9788.16	11683.6	11372.4	9516.36	8883.77	8878.97	6633.42	5052.37	8182.26	17941.6	8509.67	6727.25	7562.43	8807.14	4438.92	8980.49
14	77	999.0;548.1;466.6;251.8;239.2;192.61;186.34;176.57;150.59;144.67;119.39;107.04;92.78;91.93;82.01;74.78;67.39;63.86;60.74;54.97;53.41;50.41;49.4;49.23;45.41;44.05;43.05;42.71;40.28;39.48;39.29;38.34;36.55;36.53;35.38;32.24;30.69;30.34;29.03;28.47;28.15;26.67;26.65;26.38;25.46;24.38;24.35;22.3;19.96;19.81;19.68;18.84;18.51;18.36;18.08;16.78;16.52;15.64;15.26;15.25;14.47;14.35;13.99;13.69;13.65;13.6…	2.58917877E8;3.72898315E8;4.56860107E8;4.86879547E8;5.02857483E8;3.8887619E8;5.70841492E8;5.86818726E8;6.1683667E8;4.72838531E8;6.7078009E8;4.58858398E8;3.74897705E8;7.00798767E8;6.32814087E8;4.88876984E8;7.54741394E8;5.72838562E8;7.84761169E8;3.70882629E8;4.87880646E8;3.40863464E8;3.73898438E8;7.46795349E8;7.30818237E8;5.71842468E8;5.04854797E8;6.18834717E8;4.57861267E8;7.1677533E8;5.88815552E8;…	1.6	586.819	372.898									29526.1	535750	18.145	149	101484	99366.4	255521	330177	402566	361248	130342	119581	345812	151149	109549	315774	162946	338249	359202	138527	312466	176192	223792	166035	176029	104189	242042	155246	134372	207204	101312	134879	103351	255326	161506
15	16	999.0;548.4;398.6;377.57;228.94;164.3;150.87;144.96;140.43;102.98;99.67;93.44;87.39;86.17;86.06;77.85;	2.87085358E8;3.71046844E8;4.01066223E8;2.19110458E8;3.0306311E8;5.68988708E8;4.85027435E8;4.1704361E8;5.1504718E8;5.31024841E8;3.31075714E8;2.63100769E8;3.73045227E8;6.45005371E8;5.84966736E8;4.57007019E8;	1.6	219.111	287.085									0	88843		73	5012.23	12209.8	1265.89	722.252	0	0	504.6	543.641	836.446	0	11292.4	0	0	0	882.319	0	0	752.509	0	0	0	1725.75	0	692.972	0	0	31692.8	1532.35	0	901.839	0
16	75	999.0;447.84;237.21;192.07;173.46;154.28;138.05;118.22;116.08;94.19;84.28;71.22;69.91;69.8;69.23;59.08;48.64;47.22;46.54;42.1;37.16;36.21;36.11;35.63;32.37;31.19;29.45;25.64;24.28;22.14;21.79;21.04;20.78;20.67;20.53;19.25;19.15;16.86;16.18;16.04;14.67;13.52;12.81;11.62;11.18;10.35;10.18;9.58;9.54;9.47;9.18;8.77;8.42;8.07;7.57;7.41;7.36;6.94;6.55;6.14;5.85;5.47;5.17;4.81;4.5;4.09;3.7;3.67;3.42;3.3…	2.42940826E8;4.40882416E8;3.56921082E8;2.44938126E8;4.42881042E8;5.24843994E8;6.08805054E8;5.54863892E8;2.43941284E8;4.41882813E8;6.92766296E8;3.58918121E8;5.26842468E8;6.38825623E8;6.10803528E8;5.56860107E8;6.94764832E8;3.57921448E8;7.2278717E8;5.55864807E8;6.40821411E8;3.54905426E8;2.40925201E8;6.09806885E8;6.68843384E8;8.06748474E8;7.24785034E8;6.39826477E8;6.93769653E8;4.38866638E8;8.0874707E…	1.62	638.826	242.941	unknown	unknown		unknown			unknown	4	164498	875263	5.32082	149	253287	305873	168130	242883	337007	198485	244570	332201	288067	393180	308134	215574	337594	292849	255968	281087	273807	258908	174008	295605	296238	164498	237292	230600	230451	217633	212637	243555	180762	183277	248470
18	63	999.0;686.48;535.12;396.26;204.9;149.49;136.39;110.01;99.79;90.12;81.95;76.53;69.61;63.58;62.17;61.85;55.43;49.9;46.53;44.44;37.39;35.61;33.56;31.77;30.72;28.65;26.25;26.03;25.8;25.69;25.31;24.42;23.66;23.66;21.59;21.5;20.59;19.74;19.18;17.64;17.37;17.0;16.31;15.57;15.48;15.09;14.6;14.1;14.09;14.05;13.45;11.89;11.75;11.28;10.81;10.81;10.39;9.55;9.49;8.95;8.46;8.38;6.69;	2.58917877E8;3.42879059E8;4.26841675E8;4.56860107E8;5.4082135E8;4.72838531E8;6.24782532E8;6.7078009E8;5.56799683E8;4.58858398E8;3.44877899E8;7.08745911E8;6.40761414E8;5.4281958E8;7.54741394E8;3.40863464E8;7.92707825E8;6.2678064E8;7.84761169E8;7.24721924E8;8.38702576E8;7.1677533E8;4.57861267E8;6.72777283E8;4.54844452E8;8.08682983E8;7.02796143E8;7.94703247E8;3.43882751E8;8.68722473E8;4.27844452E8;5…	1.64	556.8	258.918									38964.2	488716	12.5427	149	112048	107715	243181	300809	370332	351824	142446	123155	338818	142652	119422	287882	168154	300229	326339	138620	254255	180314	215912	171185	190125	112326	267642	159901	129844	218307	106548	142364	109402	266515	173522
19	12	999.0;693.93;566.37;315.5;302.83;209.62;205.75;202.89;169.34;136.1;129.67;88.48;	3.71046844E8;4.55008759E8;5.38970276E8;5.68988708E8;6.22931274E8;5.4096814E8;7.06893433E8;6.52950806E8;3.73045227E8;5.84966736E8;7.90854736E8;6.24929382E8;	1.64	652.951	371.047									0	57600		72	3925.53	7065.65	2747.32	713.673	0	0	498.606	537.183	826.51	0	6005.63	0	0	0	871.838	0	0	743.57	0	0	0	2654.04	0	1184.52	0	0	12064.7	2325.19	0	891.126	0
20	89	999.0;993.21;372.82;334.17;283.72;277.7;211.48;179.33;143.49;138.09;130.06;116.15;111.57;108.38;100.47;88.66;88.28;82.84;71.54;71.24;67.6;66.65;51.96;45.19;45.11;42.96;38.0;37.96;37.59;35.03;33.73;33.55;33.01;32.93;28.52;27.4;26.83;24.0;23.46;21.08;20.6;19.73;18.21;17.26;17.15;16.66;16.55;16.32;16.09;15.17;14.76;13.84;13.38;12.73;12.68;12.51;12.21;12.05;12.04;11.22;10.51;10.51;10.28;10.15;10.03;9…	3.26902008E8;4.1086319E8;4.94825439E8;4.1286203E8;5.7878717E8;3.28900543E8;6.62748535E8;6.08805054E8;7.46709961E8;4.96823578E8;5.80785645E8;6.92766296E8;3.27902161E8;6.6474707E8;8.30671082E8;6.10803528E8;4.11863434E8;7.48708496E8;9.14633362E8;7.76729858E8;8.32669861E8;6.94764832E8;4.08847504E8;6.09806885E8;7.78726074E8;8.606922E8;8.62687378E8;5.79788269E8;4.95826965E8;8.06748474E8;6.93769653E8;6.…	1.64	862.687	326.902									244355	973667	3.98464	149	375185	407947	262796	324981	433925	304083	345814	416531	399836	455529	408001	294823	442808	418733	330515	374955	352971	383611	261996	388712	422121	244355	391848	338794	286145	330402	317558	346100	279382	291575	360272
22	44	999.0;796.75;459.48;359.71;242.66;154.5;143.97;120.0;118.88;116.05;103.02;79.02;74.25;71.53;69.18;66.49;65.62;65.44;57.03;51.81;49.36;49.34;48.26;43.57;39.56;38.92;36.55;36.07;32.28;31.04;26.55;23.56;21.37;19.31;18.12;18.03;16.75;15.76;15.71;14.58;14.41;14.27;12.15;10.82;	3.42879059E8;4.26841675E8;5.10803436E8;5.94764526E8;6.78725769E8;7.62686951E8;4.28839355E8;8.46648376E8;3.44877899E8;5.96762878E8;7.92707825E8;9.3060968E8;4.24825836E8;7.64685486E8;6.80724426E8;5.12800842E8;8.76669434E8;8.48646851E8;7.24721924E8;8.38702576E8;7.94703247E8;1.014573242E9;9.32608154E8;9.60629761E8;8.78666138E8;4.27844452E8;1.01657019E9;8.08682983E8;9.22663757E8;5.92748779E8;9.6262768…	1.65	594.764	342.879									25689.3	339951	13.2332	149	92009.2	89128.1	178814	201724	242340	250579	112691	94404.6	236335	104754	94667.8	195337	128997	221663	217878	111350	178281	143562	161708	131972	153737	92851.6	214868	129316	95883.4	171856	90607.3	116321	81552.3	207196	135082
23	70	999.0;810.66;611.02;428.38;372.86;366.62;310.94;305.19;251.58;218.67;206.79;172.25;144.71;106.76;99.49;99.46;84.5;75.75;70.68;64.79;60.23;58.88;58.69;58.14;53.61;51.52;44.54;44.28;44.22;42.3;41.0;40.11;40.01;38.61;34.5;33.26;31.97;30.79;30.75;28.41;27.62;27.21;25.89;25.82;25.01;24.39;23.64;23.46;23.25;22.46;22.37;21.48;21.34;19.76;19.24;18.71;17.34;17.22;16.87;16.28;16.05;15.34;14.6;13.95;13.71;1…	4.94825439E8;5.7878717E8;6.62748535E8;7.46709961E8;4.96823578E8;5.80785645E8;6.6474707E8;8.30671082E8;7.48708496E8;9.14633362E8;8.32669861E8;9.16631531E8;9.98593872E8;5.79788269E8;4.95826965E8;6.63749512E8;9.44653809E8;7.47710571E8;9.46651123E8;1.084556396E9;6.66742737E8;5.82781616E8;8.31671997E8;6.60732849E8;9.15635132E8;1.082557983E9;4.9882077E8;9.18629395E8;7.50705261E8;1.030612671E9;8.6169262…	1.69	998.594	494.825									96522.7	407115	4.21782	149	150556	160090	100908	125701	166649	123655	135573	157895	159071	184051	160590	116614	175317	178939	130932	153621	136771	152097	103554	153708	173349	96522.7	164048	140245	107278	132911	124492	136817	113969	119439	146057
24	27	999.0;890.04;732.01;562.87;364.54;348.97;342.67;313.37;242.17;225.72;200.0;194.12;175.77;141.27;138.7;122.51;118.2;96.65;96.45;90.94;89.77;77.43;70.94;66.8;63.55;54.05;50.92;	4.78851013E8;5.62812317E8;6.46773926E8;7.30735535E8;6.48772156E8;5.64811157E8;8.98659851E8;8.14697876E8;4.46816254E8;9.82621704E8;8.44717346E8;9.84619568E8;1.20648584E9;9.00657654E8;9.28677856E8;8.46713745E8;4.52828766E8;1.068581421E9;5.63813965E8;7.31737488E8;6.47776367E8;4.76835632E8;6.777948E8;1.066581055E9;8.99661072E8;8.82685974E8;9.58697937E8;	1.69	984.62	478.851									0	86351.7		126	16533.2	15885.2	12292.8	12133	17716.2	11241	15056	19550.5	15650.1	25484.9	19136.7	15337.5	19928.1	12864.3	18926.5	18770.6	17820	20516.2	15852.9	15216.2	16868.1	9494.92	9390.63	13303.1	24127	15310.5	10134.7	15184.3	14693.1	7891.24	16611.3
25	24	999.0;773.4;509.81;417.25;331.66;208.51;87.22;86.95;85.14;82.47;74.04;70.52;70.34;62.36;49.66;47.93;31.33;26.57;26.37;23.7;23.3;22.19;19.38;18.24;	1.7310498E8;2.57066193E8;3.41027771E8;4.24989746E8;5.08951385E8;5.92912781E8;5.10949371E8;8.06840759E8;6.38918152E8;4.2698761E8;5.9491095E8;3.43026184E8;5.54956604E8;6.78872375E8;4.70995605E8;2.58069885E8;6.4091687E8;5.0995462E8;7.24876953E8;7.62833557E8;7.81743958E8;1.060725952E9;6.9778186E8;9.30759888E8;	1.73	258.07	257.066									0	352230		129	49978.3	65235.8	49060.7	33476.1	8836.4	13127.5	5859.17	11116.1	24765.2	6892.61	60660.7	4589.18	6165.4	5965.67	27309.2	4792.07	4508.2	15116.8	26629	2043.42	0	48707.7	5162.28	14842.1	0	2693.63	124161	27467.1	14437.2	26621.9	3134.84
26	87	999.0;713.68;578.3;496.17;396.69;281.34;216.69;202.29;201.13;171.0;162.49;150.17;130.54;111.66;108.29;94.36;81.95;78.68;72.99;59.17;44.28;38.65;37.71;26.93;23.75;23.48;22.78;22.17;21.73;21.62;21.1;20.77;20.7;20.18;20.12;19.48;18.26;17.42;16.76;15.08;14.05;13.79;13.6;10.19;10.02;9.87;8.67;8.32;8.14;7.97;7.9;7.85;7.71;7.55;7.34;7.05;6.37;5.82;5.37;5.18;4.43;4.32;4.06;3.93;3.87;3.08;2.92;2.8;2.6;2.5…	2.96882721E8;3.80843842E8;2.12921417E8;4.64806183E8;5.48767212E8;6.32730042E8;2.98881378E8;3.82842773E8;7.16692322E8;4.66804016E8;5.50765381E8;8.00653748E8;6.3472644E8;8.84614319E8;7.18687622E8;8.02649475E8;8.86612183E8;2.1491951E8;9.68576294E8;9.70574768E8;1.052539063E9;1.054534912E9;2.97886353E8;4.65809845E8;8.01654175E8;5.52764221E8;1.138498047E9;1.136499023E9;8.8860907E8;7.17693054E8;5.497715…	1.76	1052.54	296.883									2.40981e+06	4.22231e+06	1.75214	149	2.91294e+06	2.95303e+06	2.68201e+06	2.99665e+06	3.3883e+06	3.12112e+06	2.8631e+06	2.90202e+06	3.00036e+06	2.97467e+06	2.97117e+06	2.79772e+06	3.07763e+06	3.3579e+06	3.16543e+06	2.88604e+06	2.95093e+06	2.85958e+06	2.71188e+06	3.04214e+06	3.19756e+06	2.88673e+06	3.43162e+06	3.0813e+06	2.60863e+06	3.21175e+06	2.83872e+06	2.9548e+06	2.85196e+06	2.94361e+06	2.91924e+06
27	80	999.0;607.11;593.27;458.27;404.98;324.93;295.42;234.24;179.68;146.53;127.03;123.66;114.59;106.87;106.28;104.26;97.83;91.76;73.58;72.61;62.44;53.35;43.44;43.2;36.57;35.44;35.3;30.29;28.46;27.93;27.38;26.38;25.66;25.64;23.91;23.64;22.71;22.07;20.76;20.51;20.43;20.21;19.76;19.43;19.24;19.18;18.24;18.24;17.88;17.33;16.96;16.81;16.71;16.68;16.05;15.4;15.03;14.95;14.5;14.36;12.55;12.28;11.87;11.69;11.1…	1.12986076E8;2.8090918E8;3.64870544E8;4.48832184E8;5.32794006E8;6.16755859E8;1.96947342E8;7.00717102E8;7.84678223E8;8.68639709E8;5.34792053E8;6.18754089E8;4.50830841E8;3.66869324E8;7.02715576E8;9.52601257E8;7.86677124E8;8.70638306E8;2.82907471E8;9.54599731E8;1.036562988E9;1.038561157E9;5.16819702E8;6.00781006E8;3.62854889E8;1.120526733E9;3.48896515E8;7.68704651E8;8.52666016E8;2.64935059E8;7.51684…	1.76	868.64	112.986									3138.95	1.22056e+06	388.844	149	394659	396915	389485	497477	517491	379197	440049	437778	423329	529110	455940	561375	467307	360047	601221	453324	545647	500889	576068	437184	381010	406495	321606	411132	707148	462870	340078	393985	482735	274628	443414
28	35	999.0;522.65;426.62;335.55;211.82;166.4;97.37;89.92;88.5;83.86;82.06;75.99;75.13;73.63;72.21;70.86;65.93;45.82;45.24;45.07;43.25;41.8;37.16;36.92;34.38;30.57;29.99;28.32;26.53;26.45;23.59;21.84;21.68;21.53;20.48;	1.7310498E8;3.41027771E8;4.24989746E8;5.08951385E8;5.92912781E8;6.76873962E8;6.38918152E8;8.06840759E8;5.10949371E8;4.2698761E8;7.22880066E8;8.44797424E8;5.9491095E8;9.74764526E8;5.54956604E8;3.43026184E8;6.78872375E8;8.08839417E8;9.76762451E8;3.42031372E8;1.058725098E9;4.25992859E8;9.28759094E8;2.5906488E8;6.4091687E8;7.24876953E8;5.0995462E8;1.01271991E9;7.81743958E8;8.46795349E8;1.060725952E9;…	1.76	976.763	173.105	C6H14N4O2	173.104	3.4742	Arginine			amino acid	1	0	353551		128	46133	58093.5	42622.3	29921	6187.27	9664	3579.14	8236.77	20664.9	4595.4	55394.1	2942.1	3882.26	4624.04	22913.1	3327.31	3730.51	12668.6	22308.8	885.874	0	45168.6	3330.91	12301.5	0	931.356	120246	24693.6	11508.2	22324.4	1272.47
29	43	999.0;869.71;596.84;531.39;474.14;432.83;431.79;357.39;344.93;322.84;315.65;276.31;259.2;186.39;181.05;169.51;163.45;160.62;157.31;154.79;154.17;151.15;137.22;134.85;134.33;131.12;125.52;111.78;106.25;101.36;101.06;97.19;91.61;87.41;82.26;73.09;71.78;70.19;69.07;65.99;62.35;42.65;41.55;	4.50830841E8;9.52601257E8;9.54599731E8;1.036562988E9;6.00781006E8;5.16819702E8;1.038561157E9;2.64935059E8;7.68704651E8;8.52666016E8;4.32857971E8;1.120526733E9;9.36628052E8;1.0205896E9;9.56598389E8;5.33797668E8;2.81912445E8;7.8568103E8;7.04712708E8;6.20751465E8;9.38626282E8;9.53604675E8;8.54663879E8;7.01720459E8;7.70703064E8;6.02779175E8;1.204487915E9;1.040560059E9;7.52683411E8;7.94663696E8;8.7662…	1.78	936.628	450.831									0	205379		143	34050.8	37724.1	49776.4	55715.8	61527.1	46173.2	47491.1	45615.9	45103.6	58823.8	47560.5	66447.1	49514.8	39302.3	65744.2	46808.4	67595.7	54051.4	72209.8	45369.4	37974.8	39153	31458.3	40618.9	112162	47971.1	28834.7	36310	47840	37107.1	46963.7
30	2	999.0;215.46;	1.99186646E8;1.66685013E8;	1.78	199.187	199.187									0	10941		9	0	2008.38	1776.72	0	0	0	0	0	0	0	0	0	0	0	0	0	0	0	0	0	0	1000.83	0	0	0	0	0	0	0	0	0
31	17	999.0;75.01;71.3;60.47;56.55;40.23;32.58;29.1;26.85;24.47;22.68;21.75;21.44;20.23;15.15;14.2;11.47;	1.94103851E8;6.13912659E8;3.620271E8;8.65796448E8;7.81835144E8;9.49758301E8;8.67794922E8;1.033721069E9;4.24054321E8;4.45989319E8;1.035719482E9;7.83832764E8;1.11768396E9;6.15910461E8;1.201645996E9;6.1189679E8;6.97874268E8;	1.8	867.795	194.104	C7H17NO5	194.103	2.59862	unknown			unknown	4	0	133333		126	133333	52281.4	42077.4	32962.9	0	24915.3	57773.5	85383.2	16156.6	55154.1	118560	13022.8	31444.8	13832.1	33826.5	88519.6	17797	30591	31336.6	49106.2	63278.1	89746.2	18633.8	38239.9	53893.2	90772.5	93982	59517.8	113146	11825.8	95109
32	14	999.0;527.84;413.52;185.97;177.32;135.44;132.23;123.67;116.3;77.73;70.0;57.41;51.0;27.85;	2.98969635E8;4.66893097E8;5.50854492E8;6.3481604E8;7.18777527E8;6.36813782E8;8.02738892E8;5.52852722E8;8.86699524E8;7.20774902E8;8.0473761E8;6.70091553E8;9.72660339E8;8.88697815E8;	1.81	636.814	466.893									0	52758.4		38	0	9972.93	0	28827.5	0	4849.55	6704.28	0	4916.22	0	0	0	0	0	0	0	0	4276.58	0	4422.52	0	0	8715.5	0	0	0	0	35077.5	0	22000.2	0
33	34	999.0;347.24;281.44;179.44;120.06;96.96;84.13;65.97;50.95;50.93;38.86;35.42;34.89;31.91;26.75;26.09;20.68;20.31;18.01;17.69;16.25;16.12;15.86;14.28;11.44;11.02;10.68;10.33;7.8;6.05;5.65;4.73;4.59;2.88;	2.29023483E8;3.12984802E8;3.9694754E8;4.80908447E8;5.64870667E8;4.13049683E8;6.48832764E8;4.97011322E8;2.3102179E8;3.98944824E8;4.82906128E8;3.14983582E8;5.66867981E8;6.50828491E8;9.00716614E8;3.54011536E8;6.64934448E8;8.18753357E8;4.51989349E8;9.84677917E8;3.97949982E8;3.13988647E8;9.02715271E8;7.48895813E8;4.99009491E8;4.81912415E8;4.15047119E8;1.068639282E9;5.82970825E8;6.49835022E8;4.98014435…	1.83	396.947	229.024									1407.85	672643	477.78	149	299318	325910	220840	338552	259484	294800	340426	304647	358190	222401	293426	301620	264104	298164	275018	310610	221361	326388	276106	334851	328704	135638	306766	305692	160081	298758	200204	288246	186494	392661	320996
35	11	999.0;510.17;183.49;84.59;73.99;69.83;68.71;53.23;53.22;50.67;18.83;	3.09023407E8;3.92985596E8;5.4511499E8;3.1002713E8;4.4802774E8;3.11022034E8;3.94983978E8;6.29076416E8;6.44869507E8;5.60908325E8;8.96755005E8;	1.83	644.87	309.023									0	149890		138	0	3409.54	0	3083.19	8420.31	9130.28	4782.71	3504.01	7849.67	6247.48	2858.94	10779.2	8857.36	8265.72	5118.6	4655.79	9017.67	6214.08	3393.32	3995.45	7024.24	0	5110.97	6363.9	8823.96	5789.44	0	0	0	3396.18	6355.31
36	47	999.0;223.33;116.28;89.27;54.6;49.08;22.11;20.81;20.55;16.02;15.03;13.96;13.77;10.84;9.22;8.99;6.88;5.13;4.97;4.43;4.07;3.96;3.93;3.45;3.11;2.6;2.6;2.34;2.06;1.92;1.87;1.85;1.41;1.4;1.05;1.04;0.99;0.98;0.79;0.72;0.65;0.59;0.4;0.36;0.34;0.33;0.32;	1.45062317E8;1.31046661E8;2.91131866E8;3.29088257E8;3.15072449E8;2.77116333E8;1.46065445E8;2.7301355E8;3.02136383E8;4.9909729E8;2.15007919E8;5.13113403E8;1.13036018E8;2.92135254E8;2.35058029E8;3.3009079E8;3.99033905E8;2.58997894E8;3.31085602E8;3.1607547E8;4.57038849E8;5.8305896E8;2.63100464E8;3.01056335E8;3.17070221E8;2.78119354E8;4.43024109E8;2.84126068E8;3.94232178E8;3.03140106E8;5.01094482E8;4…	1.85	277.116	145.062	C5H10N2O3	145.062	2.99458	L-Glutamine			amino acid	1	28056.1	3.47728e+06	123.94	149	2.33133e+06	1.79802e+06	2.94261e+06	1.94948e+06	636538	1.58603e+06	1.67964e+06	1.32761e+06	1.08911e+06	790429	1.45e+06	697009	1.13175e+06	1.18386e+06	1.4779e+06	1.46637e+06	1.05811e+06	1.49581e+06	1.8982e+06	1.5736e+06	1.21477e+06	3.44078e+06	1.68048e+06	1.23148e+06	1.22131e+06	939523	3.34384e+06	2.36271e+06	3.47728e+06	2.35576e+06	1.49553e+06
37	31	999.0;523.88;117.31;80.73;69.57;55.19;41.81;38.92;28.34;28.11;27.72;20.73;18.97;16.43;13.66;11.96;10.89;10.69;8.05;7.42;7.06;6.19;5.91;5.89;5.49;5.45;4.55;4.53;4.36;2.83;2.8;	2.29023483E8;3.30071838E8;3.68027222E8;5.14097717E8;4.97011322E8;2.3102179E8;5.80973083E8;5.52053345E8;3.32069702E8;9.00716614E8;2.30026947E8;8.18753357E8;9.84677917E8;9.02715271E8;7.48895813E8;4.99009491E8;1.070638062E9;1.068639282E9;7.64997925E8;8.32857178E8;5.6587323E8;9.16818665E8;6.66931763E8;7.50893372E8;4.98014435E8;1.152601685E9;1.154599121E9;8.48959229E8;8.20749878E8;9.01718994E8;6.52827…	1.85	1070.64	330.072									0	274061		145	134789	138847	127456	142243	109794	139723	140903	135366	155365	106068	127535	130302	120480	140353	139996	134844	107775	145851	134046	143749	146002	81041.5	146500	132309	89792.9	124418	120775	127282	124083	169916	135228
38	23	999.0;699.23;194.32;155.68;120.1;106.52;99.99;87.08;86.45;76.71;72.24;61.89;49.63;45.97;44.2;35.29;33.45;32.56;25.6;25.47;19.88;17.25;11.97;	3.31054993E8;3.17039642E8;2.30007584E8;3.69011383E8;3.03024017E8;5.02049805E8;5.16065308E8;2.67963806E8;3.32058594E8;3.54995758E8;3.68027222E8;2.59982269E8;3.18043274E8;5.54021484E8;5.15081665E8;3.1903833E8;4.5900708E8;5.01065979E8;5.53037292E8;2.15992065E8;4.51989349E8;4.0696756E8;4.96963348E8;	1.86	354.996	331.055									2182.74	470738	215.664	149	53204.5	100954	38956.5	68795.6	250565	85274	67659.6	109043	92356.9	200979	116707	98306.7	97409.5	131607	90574.1	83727.1	89733.1	79282.7	43287.9	65809	74212	18409	69794.4	73705	26886.5	92780.7	28872.9	47945.7	15469.1	53412.9	40818.4
40	20	999.0;983.63;307.45;220.44;98.33;92.88;56.26;50.12;48.38;25.4;16.71;15.28;13.33;9.44;8.0;7.54;7.39;6.12;4.2;3.97;	2.91131866E8;3.29088257E8;1.46065445E8;5.13113403E8;3.3009079E8;2.92135254E8;3.31085602E8;3.13114288E8;6.9713916E8;5.14118408E8;7.81100525E8;4.9713974E8;8.8116449E8;3.97075531E8;6.99134521E8;6.98144348E8;5.9807843E8;5.09151886E8;4.9812323E8;8.82167969E8;	1.86	497.14	329.088									0	82537.3		131	16352.2	9981.58	24780	12381.3	0	11965.1	12821.7	9164.54	6946.93	4076.47	7344.38	4221.1	5989.23	7738.96	14914.8	8463.34	8743	15228.1	20679.3	13144	11457.1	14958.2	7001.87	10656.3	9727.06	6721.53	21279.9	10358.7	38262.7	16941.3	11208.2
41	10	999.0;279.99;211.12;192.2;61.16;52.67;43.93;25.71;20.98;12.1;	1.18051361E8;3.09023407E8;2.69088806E8;2.99118927E8;6.0015741E8;3.58137085E8;4.15158752E8;5.17142456E8;3.1002713E8;4.0212735E8;	1.86	299.119	118.051	C4H9NO3	118.051	3.6713	L-Threonine			amino acid	1	16343.2	148432	9.0822	149	27873.4	25990.8	29435.7	28552.8	36271.7	33557.1	30718.1	24961.9	47826.4	20385.4	25300.2	34066.8	33544.7	32856	32928.6	27506.9	30832.1	31448.3	45080.7	31759.3	40677.6	52109.7	44374	30871.7	46110.3	35764.7	40671	53018.9	51317.4	35453.8	33748.3
42	31	999.0;192.27;148.46;103.94;92.09;30.27;30.12;21.09;17.56;17.42;16.45;16.15;11.74;9.38;9.33;8.09;6.01;5.94;5.88;5.81;5.71;5.18;5.13;5.11;4.88;4.01;3.9;3.36;2.34;0.0;0.0;	4.61152954E8;3.02101959E8;4.62154633E8;5.05143372E8;4.15147552E8;9.19319824E8;6.44219238E8;9.65324951E8;9.45799622E8;8.04274841E8;8.64269653E8;9.45297546E8;1.134875488E9;8.64772583E8;9.72818054E8;1.026827515E9;1.003320984E9;1.003823242E9;1.084851563E9;9.22796265E8;8.6527478E8;9.22299316E8;8.41268005E8;8.41769104E8;1.269904541E9;1.00432782E9;1.215904785E9;1.165381714E9;9.73322266E8;1.05384729E9;1.…	1.88	945.8	461.153									0	450576		40	990.878	0	0	0	0	0	0	0	0	0	2979.96	0	0	4117	0	0	0	0	0	0	14438.4	0	0	0	3063.65	4247.08	0	0	13761.4	0	0
43	41	999.0;526.64;182.36;152.66;108.03;105.34;88.61;31.81;18.72;18.06;16.26;15.5;14.98;13.34;11.89;10.0;9.65;9.39;8.01;7.79;7.75;6.72;6.24;5.58;5.26;5.26;5.02;3.12;2.52;2.13;1.97;1.56;1.32;1.3;1.14;1.12;1.0;0.76;0.75;0.73;0.67;	4.88163239E8;4.74147614E8;4.89167053E8;3.31054993E8;8.30280518E8;3.17039642E8;4.75151367E8;8.31286072E8;3.03024017E8;3.56120667E8;5.02049805E8;6.73172485E8;5.16065308E8;3.32058594E8;8.68237305E8;8.17269775E8;2.93099731E8;6.59157288E8;8.32286987E8;3.18043274E8;3.3305368E8;7.11129333E8;5.54021484E8;6.97113708E8;1.210355713E9;3.1903833E8;3.7211557E8;8.69240601E8;4.0696756E8;7.01074463E8;6.74176025E8…	1.9	673.173	474.148									4521.71	569079	125.855	149	80556.2	140243	39327.5	107665	271420	113226	91852.8	147342	130565	220239	156265	118230	126404	149288	114329	108049	113875	110080	69362.2	101315	95850.8	20352.9	104102	94193.3	39524.5	117653	32449.2	54372.9	18066.8	93935.5	59578.9
44	19	999.0;79.52;53.86;36.11;33.97;20.82;20.61;19.49;12.24;6.45;6.32;5.65;5.3;4.85;3.87;3.3;3.16;1.14;0.9;	2.23046494E8;3.28128479E8;4.0812851E8;3.2911261E8;5.7018219E8;5.08193024E8;2.70055817E8;2.28064728E8;3.14112305E8;5.0917691E8;6.70246582E8;3.2007608E8;5.7118573E8;4.09132172E8;6.93202332E8;5.13138245E8;6.92218323E8;4.95161133E8;5.92154236E8;	1.9	408.128	223.047									28406.8	906577	31.914	149	777633	476317	630727	551436	121062	249987	520916	414022	364555	260022	523966	353856	388707	379923	387288	572351	587625	395023	674202	520096	411545	906577	503246	570733	682578	553333	697314	577619	732749	526997	558249
48	3	999.0;756.31;395.84;	5.12578125E8;5.12585815E8;9.11243591E8;	1.91	512.578	512.578									0	8369.11		10	0	0	0	0	0	0	0	0	0	0	0	0	0	0	0	0	0	0	0	0	0	0	2981.24	0	0	0	0	0	0	0	0
50	20	999.0;452.93;183.11;107.25;74.7;32.43;31.45;22.3;19.52;15.49;11.43;8.49;8.2;5.48;4.82;3.57;3.02;2.32;2.06;1.6;	4.88163239E8;4.74147614E8;4.89167053E8;8.30280518E8;4.75151367E8;4.46152161E8;8.31286072E8;4.90167755E8;4.60168396E8;1.172398193E9;8.68237305E8;8.17269775E8;8.32286987E8;1.210355713E9;7.11129333E8;6.97113708E8;8.69240601E8;7.88270081E8;1.158382568E9;8.18270447E8;	1.93	1172.4	488.163									104136	2.24324e+06	21.5414	149	656467	797303	461726	676806	942448	485770	517300	798167	702087	801515	801348	540635	577929	658978	655304	583703	556201	506303	439961	609043	514734	377040	591914	461322	241263	581398	509979	522608	344638	536393	425864
51	7	999.0;237.92;155.74;68.77;32.88;5.98;1.88;	4.87179199E8;8.29296204E8;4.88182495E8;4.73163635E8;1.171415283E9;6.71205505E8;1.013324158E9;	1.93	829.296	487.179									0	955090		148	454181	390502	552410	397771	203356	353306	330527	324648	362493	192692	298014	193537	255610	301597	369137	274760	236809	317678	348969	364423	292400	658102	343153	257962	178585	198331	591964	424899	570926	485363	326242
52	14	999.0;857.45;374.51;308.12;132.04;75.19;53.35;43.2;32.5;30.44;28.81;21.15;13.0;7.08;	2.09067642E8;2.9811554E8;2.55073074E8;2.39077774E8;1.97067123E8;5.03164001E8;4.05125916E8;8.03271301E8;3.57105194E8;7.57264771E8;2.10070938E8;2.56076691E8;8.04274841E8;7.58269043E8;	1.95	256.077	298.115									7449.11	526575	70.6897	149	41291.2	53215.9	36791.8	41902.2	48904.8	59427.6	46973	54655	49860.3	88364.8	52424.7	82841.8	75583.9	72343.3	54348.5	41447.6	59568	53744.8	48798.8	56818.8	76415.9	31292.9	78375.2	57979.1	67953.3	48023.9	36800.3	67899.5	38123.9	44228.1	66714.1
53	32	999.0;702.38;84.66;74.85;61.96;57.26;53.75;45.9;45.25;33.19;16.26;14.05;10.35;7.71;7.68;3.87;3.85;3.81;3.69;2.79;2.43;1.79;1.75;1.67;1.65;1.26;1.12;1.09;0.96;0.81;0.37;0.27;	1.79056442E8;2.25062119E8;1.61046173E8;1.43035385E8;1.80060028E8;1.13024986E8;2.26065826E8;1.01025063E8;5.65163391E8;1.19035324E8;3.59120453E8;2.64073425E8;4.03109772E8;1.31035568E8;5.66167969E8;9.07280518E8;1.62049454E8;2.68068054E8;4.30121033E8;6.97207703E8;2.8006842E8;2.1703067E8;1.5903038E8;1.2502491E8;3.60124176E8;5.63147827E8;9.12300171E8;9.08284912E8;1.208412231E9;1.039324829E9;4.01094818E…	1.96	403.11	179.056	C6H12O6	179.056	1.61067	Glucose or Fructose			sugar	2	649360	1.1616e+07	17.8884	149	9.44667e+06	5.99596e+06	8.19917e+06	6.95894e+06	2.71918e+06	4.91173e+06	8.24194e+06	6.07013e+06	5.3724e+06	4.94963e+06	7.42157e+06	6.27843e+06	6.27081e+06	5.88519e+06	6.49318e+06	8.26222e+06	8.02905e+06	7.76763e+06	9.55286e+06	7.15969e+06	7.81699e+06	1.04725e+07	8.07802e+06	9.58291e+06	1.04572e+07	9.02325e+06	9.14613e+06	8.12192e+06	1.1616e+07	8.04348e+06	8.07551e+06
54	7	999.0;25.29;20.55;19.51;10.73;8.96;3.24;	5.49169006E8;8.9329541E8;8.47285522E8;5.51176086E8;4.29126617E8;1.189403198E9;6.52221924E8;	1.96	549.169	549.169									0	642380		143	94254.6	40439.5	54558.2	48340.3	21539.3	12426.1	109548	47543.5	33367.9	26366.4	103134	53475.9	38217.8	84227.2	73282.9	90035.1	64501.8	32749.5	77873.5	63762	83178.7	27927.4	51689.3	40843.6	29851.6	105705	140415	38456.4	65413	32799.2	53593.8
56	3	999.0;288.85;224.79;	5.11663086E8;5.12002441E8;9.09636353E8;	1.96	511.663	511.663									0	13952.9		10	13952.9	0	0	0	0	0	0	0	0	0	0	0	0	0	0	2720.85	0	0	0	0	0	0	0	0	0	0	0	0	0	0	0
57	4	999.0;48.11;32.97;26.35;	1.79055725E8;5.09459045E8;5.09789642E8;6.65033142E8;	1.96	509.459	179.056	C6H12O6	179.056	-2.29872	Glucose or Fructose (split peak from ID 57)			sugar	2	0	11064.9		7	0	0	0	0	0	0	0	0	667.548	0	0	11064.9	0	0	0	0	0	0	0	0	0	0	0	0	0	0	0	0	0	0	0
58	2	999.0;397.73;	5.1207251E8;9.09730957E8;	1.96	512.072	512.072									0	11451.7		9	1966.11	0	0	0	0	0	0	0	0	805.339	0	0	0	0	0	0	0	0	1604.71	0	0	0	0	0	0	0	0	0	0	0	0
59	2	999.0;227.96;	5.24163269E8;8.66280151E8;	1.96	866.28	524.163									3573.05	171219	47.9194	149	13342.7	24104.4	23674.4	21494.1	8267.47	9952.73	16670.2	11130	12735.4	10226.8	33249.7	8736.95	11612.5	13330.7	13004.9	23966.2	8573.88	24685.6	19655.8	9383.04	9499.11	14879.5	13805.2	33317.2	13094.4	14594	23986.6	18611.5	9365.87	6768.4	16402.1
60	6	999.0;232.04;103.21;95.49;29.15;26.47;	4.26126923E8;4.90167755E8;4.27129883E8;1.173401489E9;1.158382568E9;1.174403198E9;	1.96	1173.4	426.127									0	39066.8		124	0	0	913.712	8280.97	13792.2	1346.21	1093.67	1671.33	8028.25	3430.15	1453.59	0	1118.53	0	2498.54	0	1433.7	1252.75	0	1750.87	1125.49	0	8279.69	0	0	0	0	0	0	0	0
61	14	999.0;863.16;525.0;304.93;257.37;201.26;89.03;88.85;70.27;65.24;23.39;21.2;18.9;8.88;	8.91286621E8;8.45279968E8;5.50171875E8;8.92288818E8;8.46284363E8;1.187398682E9;5.93158813E8;1.188402344E9;8.9329541E8;1.05434375E9;1.055346436E9;1.189403198E9;4.29126617E8;6.99222412E8;	1.97	550.172	891.287									0	631152		147	134013	56829.6	78250.8	76774	27498.3	9027.98	145909	68611.4	46458.1	32452	145367	77303.1	49996.2	120116	102196	136044	100704	41740.1	99685.8	92751.2	119289	28225.3	71119.4	57985.8	44184.9	147709	187920	47191.2	96472.4	48099	81505.6
62	15	999.0;286.52;143.26;80.67;49.21;48.06;22.6;21.04;18.43;10.68;10.42;5.45;3.55;1.0;0.92;	3.87115967E8;7.29232666E8;3.88119476E8;7.30234497E8;1.025343262E9;6.84231506E8;3.42113007E8;7.31239319E8;1.02634729E9;6.85232483E8;4.26126923E8;1.027351318E9;1.071350342E9;1.069335693E9;1.028353394E9;	1.97	1026.35	387.115	C12H22O11+CH2O2	387.114	1.77234	Sucrose (formic acid adduct)			sugar	1	4.17624e+06	8.87685e+06	2.12556	149	6.15473e+06	6.44055e+06	5.80158e+06	6.68196e+06	7.52612e+06	6.82502e+06	6.80173e+06	7.06643e+06	6.78084e+06	7.4412e+06	6.19923e+06	7.09558e+06	7.03598e+06	6.99409e+06	7.22446e+06	6.77749e+06	6.97405e+06	6.985e+06	6.66375e+06	7.39126e+06	7.22841e+06	4.85861e+06	6.49317e+06	6.38812e+06	6.51177e+06	6.73888e+06	6.11789e+06	6.19808e+06	5.8815e+06	6.45207e+06	6.92558e+06
63	3	999.0;711.14;143.53;	5.09635864E8;5.09309998E8;9.062005E8;	1.97	509.31	509.636									0	14515.7		9	0	0	0	0	0	0	1792.62	0	0	0	0	0	3536.3	0	0	0	0	0	0	0	0	0	0	0	11760.9	0	0	0	0	0	1057.18
64	3	999.0;837.86;544.45;	3.96802612E8;3.97489258E8;3.49395996E8;	1.97	397.489	397.489									0	3392.16		4	0	0	0	0	0	0	0	0	0	0	0	0	0	0	0	0	0	0	0	0	0	0	0	0	0	0	0	0	0	0	0
66	5	999.0;324.88;172.19;115.53;82.55;	7.19204041E8;5.23556824E8;5.09985352E8;5.08963226E8;5.09626495E8;	1.97	719.204	719.204									0	27254.4		11	0	0	1544.94	760.997	0	0	0	0	0	0	0	0	27254.4	0	0	0	0	0	0	0	0	0	0	0	1432.2	0	0	0	0	0	0
67	3	999.0;194.99;108.22;	5.09234528E8;9.05502441E8;9.04712646E8;	1.97	509.235	509.235									0	11439.6		5	0	0	0	0	0	0	0	0	0	0	0	0	0	0	0	0	0	0	0	0	0	0	0	0	0	0	0	0	0	0	0
68	4	999.0;287.39;225.9;38.4;	1.99151962E8;5.09644257E8;9.05439331E8;1.250586914E9;	1.98	509.644	199.152									0	37212.6		11	0	0	0	0	0	0	0	0	0	0	0	0	0	0	0	0	0	0	0	0	0	0	0	0	37212.6	0	0	0	0	0	3841.36
69	4	999.0;758.87;78.39;69.05;	3.77477081E8;3.97129974E8;7.21344971E8;7.37254272E8;	1.98	377.477	377.477									0	35039.2		54	0	31004.5	0	0	0	0	28356.9	21862	0	0	0	0	8319.12	0	0	21743.4	0	0	0	21036.8	26075.1	24279.6	0	0	31729.3	0	0	19498.8	0	0	29609.1
71	11	999.0;837.78;281.53;268.79;187.23;145.12;135.5;128.02;96.27;77.48;51.24;	1.053340332E9;1.007333618E9;1.215391968E9;1.197383545E9;1.170393799E9;1.21639856E9;6.65216858E8;1.198386475E9;1.009339661E9;6.39201233E8;6.69211243E8;	1.99	639.201	1007.33									0	218429		45	2830.16	0	0	0	0	0	4709.54	0	1153.77	652.378	4888.72	0	2350.28	6024.61	0	1118.91	0	0	0	0	1629.1	0	0	0	0	0	8513.01	0	1529.48	0	0
72	4	999.0;856.13;329.86;295.23;	5.61151733E8;6.51183716E8;6.51685974E8;5.61653625E8;	1.99	561.654	561.152									0	52261.4		19	0	0	0	0	0	0	0	0	0	0	0	0	0	0	0	0	0	0	0	0	0	0	0	0	0	0	0	0	0	0	0
73	4	999.0;751.72;360.62;192.78;	5.10568634E8;5.10903564E8;9.07675171E8;1.101217285E9;	1.99	510.569	510.569									0	14950.7		7	0	0	0	0	0	0	0	0	0	0	0	0	0	0	0	0	0	1309.9	0	0	0	0	0	0	0	0	2188.84	2693.87	0	0	0
75	2	999.0;841.62;	1.141620605E9;1.141610107E9;	1.99	1141.61	1141.61									0	4648.69		5	0	0	549.818	0	0	0	0	0	0	0	0	0	0	0	0	0	0	0	0	0	0	0	0	0	0	0	0	0	0	0	0
76	21	999.0;994.02;459.0;375.41;371.67;250.54;214.1;172.04;147.05;131.75;103.92;95.78;93.34;86.1;72.59;54.74;48.66;27.09;24.84;12.93;9.12;	7.11222168E8;3.27094543E8;8.73275146E8;1.007333618E9;1.053340332E9;7.1222583E8;1.035329712E9;1.169387329E9;8.74280029E8;1.008337585E9;1.197383545E9;1.215391968E9;3.28098083E8;1.036332275E9;1.170393799E9;1.198386475E9;1.009339661E9;9.8932312E8;1.21639856E9;8.27270508E8;9.90325012E8;	2.01	1169.39	327.094									0	823106		69	7334.16	0	0	2361.05	0	0	8170.79	973.248	5095.09	658.053	11228.1	3110.62	7863.69	13348.6	0	3910.65	0	0	0	0	5314.68	0	0	0	0	3395.93	12046.9	7342.01	1532.62	0	0
77	13	999.0;901.41;793.98;623.45;587.33;568.93;464.35;433.93;375.2;246.23;169.48;167.68;75.04;	1.074333252E9;9.03273499E8;1.074835327E9;1.245391968E9;9.03776306E8;1.245893921E9;7.32210388E8;1.07533667E9;1.246393921E9;9.04276672E8;1.075837646E9;5.61151733E8;9.04776123E8;	2.01	1246.39	1074.33									0	197576		139	1419.01	11570.5	1791.51	17608.3	48834	13209.6	10185.1	24187.2	31096.6	25480.6	12303.5	19125.4	15786.9	29709.8	39906.4	6160.55	12805.6	13646	0	20041.7	27394.9	0	21353.8	2067.76	978.54	13151.9	1914.5	799.173	0	7063.53	10079.5
78	5	999.0;463.13;185.67;113.23;85.4;	5.25141724E8;8.30285522E8;5.11633118E8;9.09583862E8;5.11691528E8;	2.01	511.633	525.142									0	17375.2		15	17375.2	0	0	0	0	0	0	0	0	0	0	0	0	0	0	5944.48	0	0	0	0	0	0	0	0	0	0	1391.94	0	0	0	0
79	4	999.0;702.05;470.83;332.18;	5.11906372E8;9.10059753E8;5.12270081E8;5.11928314E8;	2.01	511.906	511.906									0	19917.8		17	0	0	0	0	0	0	0	0	0	0	0	0	0	0	5758.4	2531.35	0	0	0	0	0	0	1968.41	0	0	0	0	0	0	0	0
80	2	999.0;809.67;	5.1304718E8;5.13381958E8;	2.01	513.047	513.382									0	13725.8		3	0	0	0	0	0	7900.04	0	0	0	0	0	0	0	0	0	0	0	0	0	0	0	0	0	0	0	0	0	0	0	0	0
81	2	999.0;520.05;	1.271626099E9;1.141297607E9;	2.01	1271.63	1271.63									0	3909.69		6	0	0	0	0	910.104	0	0	0	0	0	0	0	0	0	0	0	0	0	0	0	0	0	0	0	0	0	0	0	0	0	0
83	3	999.0;301.51;151.64;	8.49275085E8;8.50279175E8;2.55035873E8;	2.01	850.279	849.275									0	30315.8		132	2641.71	2591.1	2030.74	1197.1	2182.56	2520.25	0	2431.92	1942.41	4209.4	1480.5	2233.17	1992.09	2338.07	0	2375.79	0	1756.54	766.473	1356.28	2769.61	0	1711.45	2272.74	2997.8	2690.48	3233.36	0	2893.83	1511.78	2272.74
84	10	999.0;136.02;127.82;34.03;32.54;8.18;6.05;4.23;4.03;4.01;	4.31105408E8;4.32108612E8;7.73223938E8;7.74225769E8;1.070342041E9;8.99786377E8;1.115340576E9;1.071848389E9;1.242907227E9;8.14197632E8;	2.02	774.226	431.105									149680	961412	6.42311	149	752089	796689	845935	758072	824266	953270	755102	750122	715224	860132	739810	775324	832028	715517	632461	806655	733138	878224	818526	767603	660362	656553	628628	809735	765218	631595	684768	744292	651350	812294	745275
86	32	999.0;508.03;149.87;135.17;113.32;62.61;42.14;38.51;36.15;34.63;16.69;14.1;13.99;11.39;11.21;11.05;9.27;8.71;7.38;6.93;6.5;6.37;4.77;3.38;3.07;2.88;2.22;1.99;1.51;1.39;1.14;0.98;	4.39086731E8;7.81202454E8;7.82208435E8;4.40089935E8;1.123322388E9;6.01139954E8;1.124325562E9;7.83209167E8;6.31151489E8;9.43258057E8;4.4109079E8;1.125327026E9;2.63018158E8;1.074333252E9;9.44262024E8;6.02144714E8;1.074835327E9;4.83077118E8;1.245391968E9;1.245893921E9;9.73268616E8;6.32154419E8;1.07533667E9;9.45263367E8;1.285374023E9;1.126329834E9;6.03145447E8;9.74271362E8;1.075837646E9;8.25194336E8;…	2.04	1123.32	439.087	C19H20O12	439.088	-3.41526	1,3,5-Benzenetriol; O-(6-O-3,4,5-Trihydroxybenzoyl-D-glucopyranoside)			phenol glycoside	4	77884.5	3.57027e+06	45.8406	149	284350	1.11712e+06	355056	1.36246e+06	2.01021e+06	1.32628e+06	857499	769082	1.5959e+06	747806	804231	1.16177e+06	712528	1.40662e+06	2.11165e+06	441862	891448	610156	433541	1.12569e+06	939209	77884.5	1.64136e+06	391963	321985	570111	368726	412460	217538	473978	887016
87	16	999.0;581.32;116.47;54.84;51.84;42.13;18.72;13.83;11.9;8.26;5.2;2.24;2.1;1.64;1.2;0.66;	1.91056488E8;5.3317334E8;5.34177734E8;2.81052551E8;1.92060074E8;4.15110352E8;5.35178772E8;4.01131561E8;3.27094543E8;4.01094391E8;4.16113525E8;2.82055725E8;8.7729657E8;1.2174104E9;3.97100494E8;5.77163879E8;	2.04	533.173	191.056	C7H12O6	191.056	2.03291	Quinic acid			sugar acid	1	438949	4.90169e+06	11.1669	149	1.45534e+06	1.22992e+06	1.27154e+06	1.12052e+06	602231	836435	1.38232e+06	1.30437e+06	735344	1.15496e+06	1.57738e+06	1.16487e+06	1.09571e+06	983694	927647	1.50986e+06	1.51502e+06	1.3997e+06	1.43624e+06	1.48322e+06	1.62497e+06	1.21102e+06	1.47987e+06	1.45595e+06	1.58047e+06	2.32819e+06	2.23835e+06	1.27968e+06	2.07884e+06	1.60804e+06	1.82951e+06
88	3	999.0;203.5;74.95;	2.62057922E8;9.46295715E8;9.47303711E8;	2.04	947.304	262.058									0	73781.4		13	0	0	1634.53	0	0	0	0	0	0	0	0	0	0	0	0	0	0	0	0	0	0	0	0	0	0	0	0	0	0	1440.1	0
89	2	999.0;17.59;	1.65037354E8;4.2510788E8;	2.04	165.037	165.037									0	246684		5	0	0	0	0	0	0	0	0	0	0	0	0	0	0	0	0	0	0	0	0	0	0	0	0	0	0	0	0	0	0	0
90	22	999.0;77.7;42.0;31.56;30.13;14.91;9.66;8.1;6.8;6.37;6.27;4.65;3.7;2.82;1.61;1.46;1.12;1.09;0.93;0.75;0.58;0.58;	1.91056488E8;3.84124512E8;4.01131561E8;6.95227295E8;7.63193237E8;9.25246094E8;2.35046585E8;6.96231384E8;7.64196289E8;1.087299561E9;1.105310059E9;9.26248596E8;1.267364258E9;3.97100494E8;6.9723407E8;1.182391602E9;1.097331909E9;1.71030563E8;1.021339478E9;8.71261658E8;9.12277405E8;1.079323364E9;	2.06	764.196	401.132									0	511557		143	9418.83	3669.14	3276.26	2416.62	2511.98	0	8158.45	4921.17	5269.82	1595.19	10861.2	3706.46	4497.98	9182.87	5587.96	8284.04	6625.27	4110.45	5808.67	7715.12	7362.49	2644.09	5221.56	2067.86	2833.03	18689.5	21141.1	2610.4	7618.3	2780.92	5956.38
91	34	999.0;587.08;479.85;256.42;255.12;249.86;193.24;193.12;185.04;182.24;175.14;157.31;157.22;129.12;126.07;117.17;109.17;107.58;102.87;102.86;89.83;78.49;73.39;68.12;59.39;50.51;49.94;35.83;29.59;28.09;26.14;22.26;9.5;3.86;	6.95227295E8;8.57280273E8;9.25246094E8;1.019333923E9;1.037345459E9;2.35046585E8;1.105310059E9;1.087299561E9;1.199395752E9;8.58284851E8;7.13239441E8;7.71244324E8;9.26248596E8;2.19015305E8;4.02134857E8;7.55212891E8;1.181385498E9;1.267364258E9;1.038349976E9;1.020338501E9;1.200403931E9;1.10630957E9;9.33297974E8;9.17265259E8;1.113362915E9;1.268364014E9;1.182391602E9;1.275412231E9;8.71261658E8;1.021339…	2.07	755.213	695.227									0	429542		113	7318.62	1683.1	3401.73	0	0	0	6630.01	2766.75	1396.24	627.56	8257.24	2153.97	4850.76	4505.24	1364.25	7688.11	4838.04	2206.29	4702.8	5507.51	5322.46	2695.41	2837.08	2147.06	1954.56	20742.3	22889.2	1819.32	10687.8	2887.42	3625.81
92	21	999.0;633.41;557.78;230.17;145.57;108.86;92.07;64.51;63.87;54.13;52.26;40.08;27.24;23.84;16.43;16.38;13.53;9.42;4.98;3.22;1.87;	2.89033905E8;9.696991E7;5.3706366E8;8.79181763E8;1.4297554E8;6.35041138E8;1.86965652E8;2.90037292E8;5.38067993E8;8.80185425E8;1.76936203E8;4.81097351E8;1.221297974E9;9.44262024E8;8.81186096E8;1.041234253E9;5.39068787E8;1.22230249E9;1.042239136E9;1.223303467E9;1.015114868E9;	2.07	880.185	289.034	C7H15O10P	289.033	3.091	D-Sedoheptulose phosphate			sugar phosphate	3	79205.4	2.42237e+06	30.5834	149	426944	696246	545409	826150	1.21647e+06	974930	311860	459244	913692	458924	673578	720367	442551	921888	1.26467e+06	321612	684454	479820	406295	608358	647646	439461	1.00529e+06	273625	309012	600995	415726	557632	345790	545314	520015
93	10	999.0;509.75;160.29;104.16;42.13;28.41;3.88;2.71;2.6;1.79;	4.4713678E8;2.85083771E8;4.48139832E8;7.89255127E8;2.86086975E8;7.90256958E8;8.66727295E8;9.00287415E8;6.96170715E8;1.153297852E9;	2.07	285.084	447.137	unknown	unknown		unknown			unknown	4	993.576	2.24249e+06	2256.99	149	1.41886e+06	732985	1.22921e+06	1.0139e+06	313363	399986	1.38339e+06	1.32647e+06	620168	1.06496e+06	1.10671e+06	1.18883e+06	1.38102e+06	541972	740529	2.24249e+06	879921	1.12034e+06	1.7089e+06	1.14135e+06	1.52085e+06	566612	830416	1.62812e+06	1.49608e+06	1.59688e+06	1.21532e+06	1.45133e+06	2.06705e+06	1.26263e+06	1.2934e+06
94	5	999.0;953.7;672.24;180.45;149.8;	2.73024872E8;1.201401123E9;6.15141785E8;9.57259705E8;7.13119141E8;	2.07	273.025	1201.4									0	38558.1		61	1707.63	8114.94	9471.13	3293.56	10449.3	11648.7	0	0	25057.3	4264.64	0	0	4715.6	1475.73	3042.55	0	0	2848.92	2080.39	3110.62	0	18130.7	1248.62	0	1162.38	0	0	17006.7	0	1791	1718.17
95	25	999.0;892.94;777.28;535.13;388.55;355.51;267.3;218.76;190.48;169.45;163.76;142.08;132.63;105.83;81.18;75.51;73.81;61.14;59.65;52.44;50.06;35.16;34.81;31.61;28.09;	2.27033676E8;2.61020538E8;1.85022812E8;3.8008725E8;4.51019135E8;1.061322266E9;4.53016388E8;7.22204285E8;2.16036652E8;1.08902443E8;7.93136719E8;1.062325317E9;1.063321777E9;2.64989532E8;8.55134949E8;7.95132813E8;2.83E8;4.54107239E8;4.55014008E8;5.1312439E8;2.00981491E8;5.15017151E8;1.70902802E8;8.57133667E8;8.53224731E8;	2.09	453.016	261.021									0	307092		141	3382.24	4306.62	6580.87	5276.59	5075.28	5646.49	5566.31	2143	3208.32	6421.16	2943.18	4431.04	3161.76	2329.27	3512.27	5064.2	3635.02	3884.96	5116.85	2535.49	2645.73	1782.83	3154.16	2617.22	2793.98	2984.05	4054.33	4332.62	1227.96	3590.36	3233.98
96	19	999.0;296.53;232.85;113.37;106.13;82.27;72.25;39.51;31.53;26.34;17.03;16.41;13.71;7.9;6.89;4.87;4.34;4.12;4.07;	5.3706366E8;2.4698674E8;6.35041138E8;5.38067993E8;1.76936203E8;6.9911676E8;9.77158997E8;1.221297974E9;3.44963531E8;6.36045044E8;9.78162354E8;7.0012207E8;1.22230249E9;1.139213501E9;6.72997864E8;1.223303467E9;9.79162842E8;6.37045349E8;1.076138794E9;	2.09	977.159	537.064	unknown	unknown		unknown			unknown	4	0	850850		146	231190	254981	209814	337386	458874	419196	220960	192476	387363	157365	240128	236573	196835	356106	533488	170526	291192	195434	256275	238282	225500	155496	325130	190211	164769	253416	180080	170842	187973	246385	208027
97	16	999.0;994.49;722.7;671.34;490.86;424.72;404.13;399.02;350.53;303.24;286.08;232.55;194.8;139.91;100.96;44.22;	1.037345459E9;1.019333923E9;1.199395752E9;8.37231384E8;4.02134857E8;1.181385498E9;1.038349976E9;1.020338501E9;1.200403931E9;1.10630957E9;9.33297974E8;1.113362915E9;1.268364014E9;1.275412231E9;1.095351074E9;1.09133313E9;	2.09	837.231	1037.35									0	137087		49	775.176	0	0	0	0	0	1506.72	943.34	0	618.157	0	0	567.328	0	0	2500.18	0	0	0	0	2086.26	0	0	0	0	5747.17	5215.9	0	2738.34	0	0
98	10	999.0;240.64;53.36;40.7;35.71;16.71;13.92;4.49;4.03;2.5;	2.0906749E8;5.51184753E8;2.10070572E8;5.52187927E8;4.19141968E8;2.13017502E8;2.83067902E8;4.20145905E8;8.94302063E8;1.002292969E9;	2.09	894.302	209.067	C7H14O7	209.067	3.94324	Sedoheptulose			sugar	4	1436.54	216466	150.685	149	34975.8	16684.3	9884.22	11082.6	13616	8094.49	13091.9	35352.9	16509.8	19203.7	29708	18044.9	16500.9	3698.96	8707.05	31877.5	7235.58	11890.7	27320.6	13556.8	9347.08	14349	12985.5	19145.2	31667.8	12158.4	51353	9459.19	33987.4	18418.6	29750.7
99	10	999.0;442.36;152.99;132.13;87.17;33.86;24.67;20.92;12.37;6.67;	1.79056763E8;1.75047745E8;3.55112E8;5.18168701E8;1.201401123E9;3.13089386E8;8.61288635E8;5.19170654E8;1.203408936E9;8.42170227E8;	2.09	355.112	179.057									0	239172		78	16971.2	9276.06	102990	4880.67	5289.62	7701.59	1235.95	1098.3	44893.7	13736.7	5331.46	799.56	16224.2	0	1081.04	2799.38	0	17284.7	32503.5	8561.88	0	239172	0	5316.43	16654.9	0	9509.5	97661	13926.9	6080.78	6983.94
100	13	999.0;319.08;167.8;50.44;36.02;35.04;28.77;11.5;11.24;9.39;3.02;2.5;0.52;	1.05019554E8;4.4713678E8;2.02996964E8;4.48139832E8;2.11046539E8;7.89255127E8;1.06023155E8;3.65049988E8;3.2907373E8;7.90256958E8;2.18035919E8;3.11063202E8;9.33237854E8;	2.09	211.047	105.02	C3H6O4	105.019	2.55572	glyceric acid			sugar	4	24373.4	3.81644e+06	156.582	149	1.96335e+06	1.33786e+06	1.69002e+06	1.85102e+06	816125	808653	2.20623e+06	2.58058e+06	490234	951849	1.74295e+06	2.30058e+06	2.55301e+06	1.49366e+06	1.98432e+06	3.36347e+06	1.53675e+06	1.66751e+06	2.32513e+06	2.03311e+06	3.55673e+06	831550	2.00419e+06	2.4452e+06	2.73991e+06	2.74054e+06	1.75917e+06	2.7792e+06	3.00292e+06	1.86961e+06	2.23796e+06
101	2	999.0;41.89;	2.5902301E8;2.60026703E8;	2.09	259.023	259.023	C6H13O9P	259.022	2.1558	glucose/fructose-phosphate			sugar phosphate	2	0	452752		137	219875	245222	222242	218631	229547	195702	216620	235082	178086	185616	289724	193900	202785	192129	222746	213736	233310	243552	172410	219215	187865	251323	253419	242519	220383	272374	347576	202240	174614	194657	224886
102	21	999.0;624.16;418.2;158.62;128.82;113.43;99.61;45.1;42.71;42.07;37.84;35.22;26.21;17.81;16.6;13.03;12.86;8.84;5.39;5.24;4.8;	2.92924255E8;3.56999847E8;4.54977112E8;3.070448E8;5.19053772E8;5.529552E8;2.70986786E8;6.17030518E8;6.50932129E8;7.97093872E8;3.5800351E8;5.93091003E8;8.95072571E8;4.55980652E8;6.26991394E8;4.05021362E8;6.95668701E8;2.81015778E8;8.67230103E8;7.9809906E8;1.004222412E9;	2.1	454.977	292.924									0	992616		147	683707	491394	992616	674485	346443	508804	496251	298735	316453	190975	662016	541232	345453	442327	572865	453666	625701	403411	642178	347892	313637	935082	491907	548373	503494	644927	848159	555007	513199	710161	422631
104	8	999.0;941.35;732.18;621.87;139.1;80.09;75.3;56.43;	3.44963531E8;7.97093872E8;6.36045044E8;1.075137207E9;1.173113037E9;9.28972046E8;1.237188843E9;7.2305658E8;	2.1	1075.14	797.094									0	39052.2		131	9386.71	8317.32	8597.86	10934.1	12590.8	15761.4	7188.46	4833.72	9786.89	2317.36	8369.01	10053.9	5148.36	10582.3	20398.4	4926.66	8823.52	3757.58	10489.7	5847.87	5626.05	5598.99	8571.77	4266.54	4857.15	9140.62	6718.16	6092.84	5113.15	10020.8	5939.58
105	4	999.0;36.58;31.45;20.96;	1.05019554E8;2.19032501E8;1.06023155E8;3.65049988E8;	2.1	219.032	106.023									5494.82	2.672e+06	486.276	149	1.02511e+06	786766	856706	1.10875e+06	552439	499900	1.17753e+06	1.47954e+06	72113.3	116021	951070	1.36605e+06	1.4365e+06	1.06274e+06	1.39883e+06	1.64366e+06	894583	858504	1.12223e+06	1.13009e+06	2.28336e+06	538297	1.38434e+06	1.30822e+06	1.662e+06	1.52565e+06	946164	1.69174e+06	1.69573e+06	963712	1.25647e+06
106	13	999.0;161.61;85.91;33.68;31.64;29.6;16.85;11.66;9.63;7.4;5.53;4.98;2.95;	9.6960617E7;3.07035187E8;6.59172791E8;3.18058899E8;3.95087646E8;3.19051483E8;2.75008636E8;1.001290466E9;4.19052368E8;4.55118713E8;6.61174255E8;3.09031342E8;6.43174805E8;	2.12	319.051	659.173									0	366922		118	14496.7	6014.98	1751.3	0	3457.68	0	0	6470.86	1870.28	7054.5	0	0	1708.77	1858.82	0	6219.06	0	0	6441.59	0	8842.85	0	0	0	5003.78	4271.8	1265.33	7541.34	13736.3	0	0
107	7	999.0;579.36;433.38;377.72;349.07;277.19;273.15;	8.63247681E8;1.025302368E9;1.026304688E9;7.03189209E8;5.15188049E8;1.205365234E9;8.65243225E8;	2.12	865.243	863.248									0	34429.6		13	0	0	0	0	0	0	0	0	0	0	0	0	0	0	0	0	0	0	0	0	0	0	0	0	0	0	0	0	0	0	0
108	10	999.0;300.56;211.28;111.71;43.31;38.97;35.57;24.44;8.84;6.88;	3.77085999E8;3.79084473E8;5.87161316E8;3.78089661E8;7.21200989E8;2.41012924E8;5.8816394E8;9.29279175E8;2.86042725E8;5.13019409E8;	2.12	378.09	377.086									21227.8	1.55431e+06	73.2205	149	65172.9	57961.9	73229.3	61969.4	66049.7	67162.3	54202.1	52003.2	61882.6	54910.2	54264.3	56713.1	55464	59272	48764	56870.9	58575	61248.4	73293.2	54073.1	50828	29192.5	48870	60220.4	30553.7	51514.2	58171.5	55411.1	54205.8	61227.8	54753.3
109	12	999.0;955.26;728.38;615.15;317.83;229.19;215.27;178.62;155.16;138.94;88.51;71.72;	3.28968628E8;5.19053772E8;1.49046005E8;5.529552E8;6.17030518E8;6.50932129E8;6.63027649E8;3.65013336E8;4.88878418E8;8.95072571E8;6.26991394E8;5.86855652E8;	2.12	328.969	519.054									0	160991		138	116764	75663.9	155212	111492	43629.1	94815.6	82789	47311.6	45508	27589.6	111907	88219.2	62828.8	71258.7	95980.8	72785	95923.7	60842.4	97567.9	56925.8	64225.9	160991	79183.3	140599	89107.7	103835	142480	114338	84458.2	115346	70231
110	3	999.0;937.81;818.93;	5.12259766E8;5.11922302E8;9.10083252E8;	2.12	910.083	910.083									0	15083.2		15	0	0	553.795	0	0	0	0	0	0	0	0	0	0	0	2842.04	0	0	0	0	0	0	0	0	0	0	0	0	0	0	0	0
111	3	999.0;371.36;180.99;	1.98929153E8;5.29074097E8;5.12322083E8;	2.12	512.322	198.929									0	26214.5		6	1204.03	0	0	0	0	0	0	0	0	16680.2	0	0	0	0	0	0	0	0	0	0	0	0	0	0	0	0	0	0	0	0	0
113	23	999.0;483.23;416.1;49.98;48.08;37.32;29.35;27.25;26.6;15.97;14.97;11.67;10.72;10.03;9.29;8.76;8.22;7.53;6.83;6.06;5.71;1.88;0.47;	9.6960617E7;2.88987854E8;1.94928329E8;3.43012085E8;9.8956413E7;4.15024261E8;3.95087646E8;2.89991455E8;2.70977325E8;2.3198616E8;6.60176208E8;3.08038849E8;2.32978577E8;4.35047394E8;2.02987732E8;3.04983582E8;1.001290466E9;3.65041107E8;4.19052368E8;3.09031342E8;6.51122437E8;8.21227844E8;9.83281494E8;	2.13	651.122	96.9606	H2O4S	96.9601	5.12995	Sulfate			sulphates	1	10925.1	2.73739e+06	250.56	149	189661	95049.2	86706.5	108908	84053.6	92786.7	68135.9	139624	142666	82102.1	82557.9	82192.2	181181	118799	79480.7	58693.2	110225	95709.3	146055	130852	495676	93180	42605.8	94086.9	216167	216565	112089	318516	170933	10925.1	93458.5
114	8	999.0;900.2;320.39;262.75;221.6;160.32;85.26;83.55;	5.661073E8;5.02031036E8;7.62061584E8;4.05056946E8;8.60038696E8;7.95962097E8;9.58015991E8;6.97985291E8;	2.13	860.039	566.107									0	47193.2		87	0	0	44495.7	30879	6320.13	21778.5	2639.34	0	12082.4	2014.29	0	28473	0	23218.5	14809.2	1818.96	30525.4	3251.83	32375.9	0	0	1659.83	22647.5	6505.63	0	34229.5	0	0	0	27454.7	0
115	6	999.0;330.47;59.18;17.88;5.84;5.62;	1.49008026E8;2.72992279E8;3.25041351E8;2.73995453E8;4.06040222E8;6.24138916E8;	2.13	273.995	149.008	C4H6O6	149.009	-7.78878	tartaric acid			organic acid	4	0	504096		63	0	0	0	5663.08	0	0	0	0	9203	0	177091	13554.3	0	11893.6	0	0	11346.6	0	32195.9	0	0	0	0	0	0	7464.62	0	0	0	0	0
117	2	999.0;227.85;	1.9901619E8;7.96060608E8;	2.13	199.016	199.016									0	26617.5		5	0	0	0	0	0	0	0	0	0	0	0	0	0	0	0	0	0	0	0	0	0	0	0	0	0	0	0	0	0	0	0
118	2	999.0;547.74;	5.11512817E8;9.09321411E8;	2.13	909.321	511.513									0	11177.2		6	0	0	0	0	0	0	0	0	0	0	0	0	0	0	0	0	0	0	0	0	0	0	0	0	0	0	0	0	0	0	0
119	2	999.0;129.51;	1.99080688E8;7.96318848E8;	2.13	796.319	199.081									0	24207.2		7	0	0	0	0	0	0	0	0	0	0	0	21746.5	0	0	0	0	0	0	0	0	0	0	0	0	0	0	0	0	0	0	0
120	24	999.0;670.65;113.96;55.34;44.67;39.03;22.19;20.16;14.93;5.04;3.42;3.12;2.9;2.7;2.3;2.03;1.75;0.92;0.78;0.71;0.37;0.36;0.0;0.0;	2.88987854E8;1.94928329E8;3.43012085E8;2.89991455E8;9.8956413E7;1.29019821E8;2.3198616E8;2.32978577E8;2.70977325E8;4.15024261E8;3.08038849E8;4.35047394E8;1.19035622E8;7.41145996E8;4.24912415E8;2.02987732E8;6.43145813E8;6.11120728E8;3.04983582E8;7.83154297E8;3.65041107E8;6.15090637E8;4.57065369E8;7.37203369E8;	2.15	643.146	288.988									0	1.73858e+06		127	59428.3	19582.7	17838.3	30942.1	21106.5	19221.4	11740	29806.9	38731.2	15971.6	17700.5	21187.2	41274.7	27415.5	18670.1	60313	31630.7	17945.6	33424.3	21636.9	122633	10674.8	627.002	22765.2	36943.1	59474.6	35077.2	69406.7	41177.5	0	12602.3
121	10	999.0;389.58;102.07;89.09;30.28;26.46;21.0;19.13;12.16;10.99;	3.090466E8;2.73001862E8;3.51057068E8;3.10049683E8;3.6705188E8;2.1100174E8;4.49033752E8;2.74005005E8;7.13094543E8;7.77169128E8;	2.15	449.034	309.047									0	174149		60	0	0	0	12714.6	0	0	0	0	11903.6	0	0	48346.6	0	19431.7	0	0	27599.1	0	0	0	0	0	0	0	0	9497.53	0	0	0	0	0
123	2	999.0;135.96;	1.99025513E8;7.96104248E8;	2.15	199.025	199.025									0	24881.4		6	0	0	0	0	0	0	17275	18540.7	0	0	0	0	0	24881.4	0	0	0	0	0	0	0	0	0	0	0	14269.5	0	22593.9	0	0	0
124	4	999.0;904.81;797.93;304.28;	7.89046204E8;7.65106934E8;6.91068909E8;8.63082336E8;	2.15	789.046	691.069									0	5253.22		6	0	0	0	0	0	0	0	0	0	0	0	0	0	0	0	0	0	0	0	0	0	1963.63	0	0	0	0	4893.16	0	0	0	0
125	17	999.0;951.37;148.11;88.25;73.22;58.23;40.4;37.53;32.68;30.89;20.92;15.55;8.54;5.47;5.25;4.69;2.28;	1.75024948E8;3.06076996E8;2.54015762E8;3.07080261E8;6.48194092E8;5.17142029E8;6.13161011E8;1.76028214E8;3.08072601E8;2.38020645E8;2.36005188E8;6.49196838E8;2.7208902E8;2.55019073E8;6.14165588E8;8.24225586E8;9.55279053E8;	2.17	613.161	306.077	C10H17N3O6S	306.077	1.54014	Glutathione			tripeptide	2	0	1.21374e+06		104	0	0	104916	177233	241809	136563	22929	0	208808	59295.4	0	286444	0	249477	150949	19118.8	222595	0	94300.3	0	0	6407.09	171440	39239.2	0	139609	0	0	0	110168	0
126	8	999.0;342.38;311.11;289.35;187.29;168.63;119.91;91.77;	1.19035622E8;9.53236328E8;3.00988159E8;5.75004456E8;7.83154297E8;6.12119324E8;6.13128174E8;4.24912415E8;	2.17	612.119	119.036	C4H8O4	119.035	5.19511	Erythrose			sugar	4	0	53505.8		23	0	0	0	0	0	0	0	0	588.053	0	0	0	0	0	0	0	0	0	0	0	0	0	0	0	0	0	0	0	0	0	0
127	6	999.0;67.54;47.82;3.65;2.39;0.29;	1.33014679E8;1.15003822E8;1.34017807E8;2.67036346E8;1.16007561E8;2.76025696E8;	2.17	134.018	133.015	C4H6O5	133.014	3.40866	Malic acid			organic acid	1	722849	1.30906e+07	18.1098	149	8.09297e+06	7.426e+06	6.74815e+06	9.99746e+06	9.68969e+06	8.4091e+06	9.03754e+06	9.27119e+06	8.53396e+06	9.55662e+06	7.77343e+06	8.50862e+06	8.70764e+06	1.16959e+07	1.02755e+07	9.73262e+06	9.89213e+06	8.26477e+06	8.9414e+06	9.04625e+06	9.90916e+06	6.70302e+06	1.06285e+07	7.52928e+06	9.99393e+06	9.37044e+06	8.873e+06	9.58683e+06	8.24078e+06	7.46661e+06	9.98815e+06
129	23	999.0;660.62;659.33;273.49;259.79;241.97;183.78;180.78;146.36;120.12;103.3;90.09;88.98;81.19;73.18;47.18;44.35;34.15;21.71;17.67;16.72;11.41;0.0;	6.95190735E8;9.43256897E8;8.57244751E8;6.96194092E8;1.019300781E9;8.5824884E8;1.249348755E9;3.25078918E8;1.107352051E9;1.037309204E9;1.020301819E9;1.181350586E9;5.39140137E8;7.65194824E8;9.27249451E8;1.038315186E9;1.200371948E9;1.182344482E9;1.107317993E9;1.044314331E9;7.02196716E8;1.021302429E9;1.199361084E9;	2.18	1019.3	695.191									0	268620		72	1046.38	0	0	0	1638.52	0	0	0	511.846	0	0	0	560.171	0	759.604	0	0	0	0	0	861.017	0	0	0	0	0	0	0	0	0	726.793
130	33	999.0;75.9;63.71;33.85;31.43;31.42;10.52;9.1;8.34;3.3;3.09;2.28;1.85;1.84;1.68;1.6;1.49;1.47;1.45;0.93;0.82;0.82;0.72;0.7;0.68;0.66;0.63;0.48;0.46;0.39;0.38;0.38;0.31;	1.91020416E8;1.11009262E8;1.92023331E8;5.33137329E8;4.91126801E8;4.21003571E8;3.62998627E8;7.63120972E8;4.98104156E8;4.22006927E8;8.75255005E8;7.64124146E8;6.13031799E8;7.05115417E8;8.4022168E8;5.18978821E8;6.50986633E8;4.23001953E8;1.12012566E8;8.76257629E8;4.35959106E8;3.64001221E8;4.0502948E8;8.01076294E8;1.105234619E9;3.64996185E8;6.27986633E8;8.78176758E8;9.93102783E8;8.61096375E8;7.06118652…	2.2	421.004	191.02	C6H8O7	191.02	3.53053	Isocitrate			organic acid	1	0	798255		146	26807.5	28857.4	15994.1	24429.2	55231	29404.6	11206.8	23989.3	57597.5	28212.6	17002.6	26470.5	28166.3	28638.3	28562	13518.4	31032.7	16147	17236.9	11431.7	0	9604.04	15971.8	9349.4	0	18697	23823.2	15441.8	18867.7	12623.6	10839.3
131	7	999.0;78.46;68.15;52.99;17.38;11.35;3.6;	4.04105225E8;7.46223694E8;4.05108612E8;5.76083923E8;7.4722644E8;9.18201477E8;8.8725293E8;	2.21	746.224	404.105									0	473875		148	10632.4	59355	38823.1	33921.4	56848	42160.7	68028.4	73338	35689.6	59731	85098.1	42691.6	62883.8	29748.6	72251.1	25174.1	40255.6	77137.2	12558.2	75259.6	58295.2	6668.66	48257.2	69062.6	10956.2	13844.2	13165.4	30750.1	8705.85	63535.4	62938.2
132	7	999.0;244.45;166.06;91.64;61.89;34.07;10.84;	5.17142029E8;3.47002258E8;5.18146667E8;8.24225586E8;7.47123962E8;6.14165588E8;6.54086548E8;	2.21	347.002	517.142									0	16784.8		20	0	0	0	0	0	0	0	0	0	0	0	0	0	0	0	0	0	0	0	0	0	0	0	0	0	0	0	0	0	0	0
133	41	999.0;498.72;256.53;220.52;218.28;182.56;160.13;148.32;146.75;113.29;96.57;86.18;81.0;71.76;71.49;63.69;59.59;54.52;53.42;50.08;46.51;45.32;42.02;41.37;40.74;36.65;33.71;28.75;27.14;26.8;20.02;18.51;14.4;12.56;11.24;10.64;9.67;9.31;7.83;5.39;0.44;	6.37185669E8;7.99238708E8;9.61292847E8;8.57244751E8;6.38188599E8;5.33175049E8;5.49169006E8;5.39140137E8;8.00241638E8;2.19015152E8;6.96194092E8;3.41110413E8;8.5824884E8;8.81257813E8;7.13238098E8;7.112229E8;1.043310303E9;4.01094849E8;6.09190491E8;5.41137878E8;1.037309204E9;6.95229309E8;1.020301819E9;8.75293152E8;8.73276001E8;2.51041962E8;7.02196716E8;4.01131683E8;1.1298864E8;7.71244263E8;1.20037194…	2.23	873.276	637.186									0	537906		117	15349.6	0	4280.8	0	2683.8	0	15993	762.088	0	4247.27	16222.7	6853.93	753.557	13540.1	11854.7	17351.3	10979.3	5161.24	9626.27	11931.1	15409.1	0	8673.23	4527.23	5524.41	18989	21914.3	28455.2	3848.05	3308.55	2023.7
135	5	999.0;553.11;423.51;217.29;107.12;	6.47109009E8;3.06990723E8;9.89228088E8;6.48113464E8;9.90232117E8;	2.26	648.114	647.109									710.751	26683.9	37.5433	149	6493.96	9520.62	2792.04	9386.53	15580.3	8521.45	11334.3	14109.9	10674.9	14613.8	10936.2	8638.38	12192.3	13271	12692.3	13158.3	9933.67	12781.4	710.751	15803.4	14879.3	4404.35	12844	8254.77	9493.82	2092.62	6623.48	7742.9	7033.65	6613.81	13000
136	4	999.0;989.34;179.83;51.92;	3.19948242E8;2.89018646E8;4.23027435E8;4.60996765E8;	2.28	289.019	319.948									0	45141.5		142	27166.5	29397.4	21255.2	34709.7	35147.9	32327.1	33073.4	32867.5	33831.7	40254.4	30313.1	33840	34900.3	38730.2	28890.2	40154.1	32213.8	35789.6	31047.2	34547.8	35322	10278.7	30191.8	32109.6	40251.6	26334.3	28895	36995.3	30077.3	24258.7	34716.1
137	2	999.0;223.67;	3.32039551E8;3.48034576E8;	2.3	332.04	332.04									0	32081		15	0	0	0	0	0	0	0	0	0	0	0	0	0	0	0	0	0	0	0	0	0	0	0	0	0	0	0	0	0	0	0
138	13	999.0;475.72;405.29;244.25;234.84;207.25;180.69;148.63;134.48;112.0;71.55;63.84;22.34;	6.53179871E8;8.1523407E8;8.00241638E8;9.77287903E8;9.79302979E8;6.5418335E8;9.62295471E8;6.39190552E8;9.95298462E8;1.139341064E9;9.78290771E8;1.285401978E9;9.63299377E8;	2.32	815.234	653.18									0	78509.7		31	0	0	0	0	0	0	0	0	0	0	0	0	0	0	0	0	0	0	0	0	0	0	0	0	0	1880.41	0	0	0	0	0
140	5	999.0;60.16;4.9;3.93;1.02;	1.49009552E8;2.46986404E8;5.89103943E8;2.9101712E8;9.77160461E8;	2.33	589.104	149.01	C4H6O6	149.009	2.94881	tartaric acid			organic acid	3	0	131195		116	24027.5	13324.6	41280.4	14369.4	4698.15	4925.68	0	0	9100.99	0	12341.1	7132.21	0	0	7244.57	0	17982.8	0	28349.6	0	0	24839.2	17794.3	0	9670.27	50555.1	16271.3	6505.35	28769.3	30087.8	4597.86
141	30	999.0;973.24;350.21;226.52;168.93;153.44;127.18;82.79;46.0;19.02;10.94;7.25;7.25;5.96;4.99;4.82;4.43;3.74;3.6;3.32;3.27;2.86;2.8;2.45;2.12;1.95;1.92;1.36;1.12;0.72;	2.92924286E8;1.94946915E8;3.90901154E8;1.42975677E8;1.76936752E8;4.88878723E8;3.28968536E8;5.86856201E8;6.50931519E8;6.84833313E8;2.77033783E8;6.97985168E8;6.24811707E8;7.22788757E8;7.82810608E8;9.44863892E8;5.53958435E8;6.10801392E8;8.27868958E8;4.9088266E8;8.20766602E8;9.25846191E8;5.88859985E8;3.29971985E8;6.39767212E8;8.80788147E8;4.12882996E8;7.37744019E8;9.18743774E8;7.49913086E8;	2.37	610.801	292.924									0	1.58702e+06		146	1.11767e+06	638232	1.51952e+06	960629	431302	1.00754e+06	738044	360403	577653	292343	759648	897782	453324	808200	873485	641802	959282	470716	1.38716e+06	458051	524155	1.43634e+06	811617	972907	845939	1.11681e+06	1.02813e+06	904867	1.16701e+06	1.09639e+06	499062
142	5	999.0;712.21;391.03;188.4;107.06;	3.66924835E8;4.64902313E8;5.00946808E8;3.30879974E8;3.50951263E8;	2.37	464.902	366.925									0	41441.3		145	13912.6	19922.3	11614	22804.3	29696.5	19163.9	19109.3	19579.3	25053.5	23029.6	18873.2	18343.4	24999	20690.2	19784.3	15121.3	15137.8	23956.6	12013.7	20396	19413.9	4445.49	26651.2	18325.4	6483.68	6883.77	5851.39	18478.4	4729.93	17896.1	21556.7
143	7	999.0;460.46;408.92;280.98;274.19;245.87;170.92;	7.63194763E8;1.087300049E9;9.25247925E8;7.64198547E8;9.26247375E8;1.24935376E9;1.088303101E9;	2.39	763.195	763.195									0	52616.6		12	0	0	0	0	0	0	0	0	0	0	0	0	0	0	0	0	0	0	0	0	0	0	0	0	0	0	0	0	0	0	0
145	4	999.0;677.06;526.86;281.03;	1.99327209E8;5.11462006E8;5.1112384E8;5.10453949E8;	2.39	511.462	199.327									0	10443.2		8	0	0	0	0	0	0	0	0	1193.65	0	0	0	0	0	0	0	0	1530.78	0	0	0	0	0	0	0	0	2687.09	0	0	10443.2	0
146	2	999.0;824.3;	5.11844177E8;5.11839386E8;	2.39	511.839	511.844									0	10465.7		8	0	0	0	0	0	0	0	0	0	0	0	0	0	0	2713.58	0	0	0	0	0	0	0	0	0	0	0	0	0	0	0	0
147	3	999.0;578.64;14.53;	5.86983521E8;3.26953674E8;6.16957092E8;	2.39	586.984	586.984									0	5112.31		6	0	1069.81	0	0	0	0	0	0	0	0	0	0	0	0	0	0	0	0	0	0	0	0	0	0	0	0	0	0	0	0	0
148	45	999.0;657.77;624.53;284.89;275.03;220.73;183.08;167.72;110.1;99.92;91.54;70.1;48.46;38.4;36.38;19.82;17.03;15.15;14.69;10.97;10.15;9.36;6.75;6.52;5.0;3.69;3.55;3.13;3.11;3.08;2.68;2.37;1.94;1.83;1.76;1.7;1.63;1.56;1.56;1.53;0.87;0.72;0.7;0.68;0.62;	2.3099176E8;2.92924286E8;1.94946915E8;3.56999817E8;9.6969902E7;3.90901154E8;4.54977203E8;1.42975677E8;3.28968536E8;1.76936752E8;4.88878723E8;5.52954102E8;5.86856201E8;2.31995407E8;6.50931519E8;7.48910767E8;7.15007324E8;6.84833313E8;3.58003448E8;8.46887695E8;8.12984619E8;4.55980652E8;2.77033783E8;9.1096283E8;7.24968506E8;6.24811707E8;5.53958435E8;9.44863892E8;7.22788757E8;6.97985168E8;9.93049805E8…	2.4	846.888	230.992	unknown	unknown		unknown			unknown	4	277088	5.41171e+06	19.5307	149	4.28363e+06	2.76169e+06	4.8868e+06	3.74886e+06	2.16299e+06	3.17722e+06	2.9757e+06	2.10236e+06	2.47067e+06	1.86434e+06	3.21602e+06	3.30022e+06	2.29079e+06	3.19879e+06	3.42066e+06	3.08993e+06	3.93477e+06	2.41119e+06	4.98686e+06	2.37892e+06	2.62615e+06	5.14135e+06	3.43128e+06	3.49688e+06	3.70367e+06	4.46989e+06	4.49986e+06	3.55566e+06	4.49863e+06	3.8689e+06	2.5578e+06
149	3	999.0;411.22;302.55;	2.88997345E8;3.86974731E8;4.84952057E8;	2.4	484.952	288.997									0	169981		140	28470.7	32458.2	25439.5	26265.8	32858.5	38161.4	18905.7	22093.4	29328.8	19663.3	33702.5	29165.5	27078.4	34376.5	39331.2	24414.3	33283.3	16777.1	31102.3	10337.4	9730.12	5839.32	21502.6	24227	5397.01	25651.8	24029.7	22228.3	12215.2	25035.4	8198.08
150	4	999.0;157.51;138.28;117.05;	1.99109924E8;9.04876282E8;1.039253052E9;1.66259415E8;	2.4	1039.25	199.11									0	15002.3		5	0	0	0	0	0	0	0	0	0	0	0	0	0	0	0	0	15002.3	0	0	0	0	0	0	0	0	0	0	0	0	0	0
151	36	999.0;653.3;387.04;355.5;220.96;128.52;71.02;54.18;40.33;34.66;34.17;23.58;22.32;18.07;16.74;13.26;12.51;11.72;9.54;9.54;9.53;9.5;7.62;6.89;6.46;5.85;5.0;4.23;4.22;4.18;3.3;3.0;2.67;2.51;2.39;1.39;	2.59023041E8;3.56999817E8;3.93045593E8;4.54977203E8;5.19053833E8;5.52954102E8;6.17030579E8;2.60026672E8;7.15007324E8;3.94048676E8;3.58003448E8;5.20056946E8;8.12984619E8;4.55980652E8;6.03051697E8;9.1096283E8;7.6510614E8;7.01029114E8;5.42993652E8;7.89045105E8;3.26989929E8;6.91068298E8;6.18034729E8;9.75038696E8;2.68983948E8;1.008940735E9;8.87022034E8;7.16011414E8;9.93049805E8;7.99006287E8;6.51935181…	2.42	975.039	259.023	C6H13O9P	259.022	2.1558	glucose-phosphate/fructose-phosphate			sugar phosphate	1	171065	1.75004e+06	10.2302	149	1.0803e+06	864416	1.15118e+06	958560	535446	618716	953445	780454	500770	555557	1.12318e+06	873733	689242	866493	793399	1.05014e+06	1.2005e+06	825301	1.11479e+06	776734	749543	1.3465e+06	1.03679e+06	994576	1.10391e+06	1.37286e+06	1.58948e+06	920946	1.09176e+06	901508	918127
152	8	999.0;295.74;67.9;39.0;22.19;16.23;8.79;3.36;	2.3099176E8;2.75022461E8;2.74026093E8;2.31995407E8;1.59011169E8;2.76025848E8;3.6501416E8;1.58014832E8;	2.42	274.026	275.022	unknown	unknown		unknown			unknown	4	44718.8	292503	6.54095	149	188541	222497	157529	239458	277681	244520	233619	223310	240806	228830	205012	230255	242243	278323	255430	242902	239486	241254	209584	237963	248499	141694	263541	191531	222981	198892	196789	222713	188101	203230	230176
153	2	999.0;187.37;	1.99019272E8;7.96065613E8;	2.42	796.066	199.019									0	14415		8	0	0	0	0	0	0	0	0	0	0	0	0	0	0	0	0	0	0	0	0	0	0	0	0	0	0	0	0	0	0	0
154	2	999.0;743.48;	1.66410385E8;9.05688599E8;	2.42	905.689	905.689									0	4162.02		5	0	0	0	3160.5	0	0	0	0	0	0	0	2585.84	0	0	0	0	0	0	0	0	0	0	0	0	0	0	0	0	0	0	0
155	3	999.0;945.01;498.13;	5.21965149E8;5.09134827E8;1.66329956E8;	2.42	166.33	521.965									0	8883.83		6	0	0	0	0	0	0	0	0	0	0	2143.26	0	0	0	0	0	0	0	0	0	0	0	0	0	0	0	0	0	0	0	0
156	21	999.0;421.53;110.49;97.73;56.05;37.65;25.75;20.31;11.81;10.63;6.61;5.86;5.6;5.09;4.01;3.44;3.37;2.5;2.06;1.72;1.49;	3.33060455E8;3.17054962E8;6.67128357E8;3.34062744E8;6.75177856E8;3.18058685E8;4.31034302E8;6.68131042E8;6.76180664E8;8.37231689E8;3.19051331E8;3.56991943E8;9.99284363E8;9.27158875E8;4.95113739E8;9.35208252E8;1.00924707E9;1.001197998E9;5.55098083E8;9.11157166E8;9.28162292E8;	2.44	431.034	333.06									89732.6	1.64422e+06	18.3236	149	245337	191594	154747	153171	162353	89732.6	157616	216157	207365	155722	182806	168401	217583	212878	158271	207265	131455	104303	254952	144123	248213	142915	275947	208778	241318	193817	299191	236628	377001	124568	98998.1
157	19	999.0;336.01;255.36;181.26;154.77;71.77;66.85;42.95;31.21;30.76;28.86;28.49;18.43;12.54;8.65;7.54;7.12;4.87;3.63;	2.89033905E8;3.87010742E8;5.49063538E8;1.68991455E8;4.84988403E8;6.23100952E8;6.47041748E8;5.8296582E8;5.79074463E8;4.21076843E8;7.45019592E8;8.09094421E8;3.8801413E8;8.42996582E8;5.57009399E8;7.21078247E8;4.85991577E8;8.39104736E8;7.19062256E8;	2.44	289.034	289.034									32335	494069	15.2797	149	85687.9	95117.9	83164.4	128481	122145	100009	126315	152647	82707.8	122579	118183	142603	131280	171732	129610	145901	245178	116252	141634	107881	97348.1	35423.1	108012	59771.6	96697.6	150249	94971.7	57648	78987.6	66382.8	101965
158	2	999.0;152.61;	8.15659851E8;5.29039429E8;	2.44	815.66	815.66									0	52574.8		5	0	0	0	0	0	0	0	6772.8	0	0	0	0	0	0	0	0	0	0	0	0	0	0	0	0	0	0	0	0	0	0	0
160	38	999.0;97.53;86.86;81.32;76.25;53.83;49.41;43.69;39.58;24.05;19.55;19.46;15.26;14.21;10.55;10.43;9.48;8.58;7.43;7.41;3.59;3.02;2.59;2.23;2.16;2.02;1.61;1.4;1.28;0.71;0.69;0.65;0.55;0.28;0.14;0.06;0.0;0.0;	3.17054962E8;3.18058685E8;5.25088806E8;4.37071014E8;6.51123596E8;6.75177856E8;6.59172485E8;6.67128357E8;5.09083679E8;5.79110535E8;3.19051331E8;1.73009552E8;5.87161438E8;6.52127136E8;6.76180664E8;6.60177612E8;6.68131042E8;3.43011505E8;2.5104187E8;4.91095337E8;5.80115295E8;5.10087402E8;3.57037354E8;7.55145447E8;9.11157166E8;6.69133667E8;1.00924707E9;6.23064941E8;6.53129578E8;1.001197998E9;9.2715887…	2.45	669.134	317.055									1522.47	540355	354.921	149	19835.2	3618.42	2835.24	6491.96	5121.37	1960.38	9578.25	14304.1	9191.24	4362.84	7597.47	7178.44	12551.2	25064.3	6857.41	11950.1	3835.91	2416.65	14893.6	7932.69	26047.5	6456.8	15848.8	23460.8	16567.4	23670.3	30512	11157	45182	4297	1823.84
161	46	999.0;211.71;184.24;110.36;53.94;46.67;44.3;44.04;28.68;27.33;25.23;22.86;20.89;19.88;19.64;18.1;16.95;15.75;14.2;12.9;12.34;11.81;10.08;8.95;8.86;8.19;7.08;7.01;6.35;5.57;5.11;5.02;4.68;3.43;3.3;3.26;3.11;3.0;2.55;2.5;2.41;2.3;1.98;1.88;1.56;1.45;	2.4504364E8;5.05074646E8;5.19053833E8;5.93091064E8;2.46046829E8;6.17030579E8;1.68991455E8;5.49063538E8;4.91095337E8;3.79065613E8;1.7100708E8;5.35084351E8;5.06077362E8;6.03051697E8;5.20056946E8;7.6510614E8;4.29021667E8;5.94093384E8;6.91068298E8;4.15041687E8;7.01029114E8;6.47041748E8;7.79084595E8;8.53122192E8;5.89072571E8;8.63082947E8;3.00049896E8;8.77061523E8;8.09094421E8;6.7708844E8;6.18034729E8;…	2.45	505.075	245.044	unknown	unknown		unknown			unknown	4	144266	1.32971e+06	9.21703	149	667155	357622	405736	487629	265328	237331	532061	563583	297097	263407	579521	416934	415935	762107	436659	682627	543721	307198	633496	384855	752925	569597	674158	479583	735072	859985	1.07868e+06	466707	995858	384563	352538
162	5	999.0;301.61;177.52;91.93;86.1;	1.10985794E8;2.08962845E8;3.0694046E8;3.71015869E8;4.68993896E8;	2.45	208.963	110.986									0	167036		138	129739	104808	9474.59	10486.8	529.511	5336.48	80303	87610.9	516.669	52910.5	55725.6	8208.64	53673	12453.7	14253.6	58155.8	14825.8	57884.6	13521.4	66681.2	54475.4	89578.1	13193.1	45382.7	67206.7	15983.2	167036	79476.5	108062	752.775	89680.8
163	2	999.0;757.47;	1.44030838E8;2.42007782E8;	2.45	242.008	242.008									0	21328.3		10	0	0	0	0	0	0	0	0	0	0	0	0	0	0	0	0	0	0	0	0	0	0	0	0	0	0	0	0	0	0	0
164	11	999.0;397.32;315.11;103.05;93.68;49.08;39.14;35.1;25.45;15.85;9.41;	4.51050354E8;3.77013916E8;4.81061249E8;4.52053802E8;3.61018372E8;5.49027649E8;4.21039673E8;4.82064575E8;3.78016144E8;4.81023956E8;4.14968903E8;	2.47	377.014	451.05									0	147829		136	4972.22	5913.38	4096.29	12728.1	11821.7	11648.4	1506.28	9310.37	17346.1	5979.85	2707.33	12179.3	6793.95	8802.06	11124.7	1900	21910.3	0	10593	767.558	907.746	1891.06	6884.16	0	1051.91	11786.4	6379.12	3285.98	7941.04	5455.43	1810.52
165	2	999.0;40.14;	4.75132446E8;2.04999908E8;	2.47	205	475.132									0	72085.2		5	0	0	0	0	0	0	0	0	0	0	0	0	0	0	0	0	0	0	0	0	0	0	0	0	0	0	0	0	0	0	0
168	3	999.0;819.08;723.99;	5.11763794E8;9.0990448E8;5.12136353E8;	2.49	512.136	512.136									0	11380.7		15	0	0	0	0	0	0	0	0	0	0	0	0	0	0	0	0	0	0	0	0	0	0	0	0	0	0	956.464	0	5997	0	0
169	3	999.0;251.99;44.65;	2.15033203E8;2.17030655E8;2.16036743E8;	2.5	216.037	215.033									3581.29	120962	33.776	149	60579.6	27018	40133.7	41607.5	7988.08	13141.2	34578.3	26331.1	17632.9	17596.8	35471.3	19668.5	23094.4	25903.2	23189.2	36905.7	43958.1	38028.1	48240.4	33887.1	25483.4	72982.8	35624.6	49026.9	58306.9	56375.6	75442.6	34161.5	110551	47522.6	31117.7
170	21	999.0;641.71;308.35;306.52;299.09;292.82;270.63;237.7;205.85;200.81;154.26;136.38;116.32;89.1;86.93;78.03;74.91;66.54;53.3;52.72;52.53;	6.95190369E8;8.57244324E8;2.05036194E8;1.62839584E8;1.60842606E8;1.019298767E9;5.39140259E8;6.96194946E8;8.58246887E8;7.01194519E8;3.83047363E8;1.181353394E9;1.020302246E9;8.73275696E8;2.090672E8;1.64836746E8;5.4113739E8;1.6898175E8;1.182356201E9;1.0353302E9;7.02197449E8;	2.59	695.19	695.19									0	152365		43	0	0	0	0	0	0	0	0	0	0	0	0	0	0	0	0	0	0	0	0	0	0	0	0	0	0	0	0	698.366	0	0
171	5	999.0;493.09;466.29;149.49;51.73;	1.62940598E8;2.33966248E8;4.05108643E8;1.07994087E8;1.64938507E8;	2.66	162.941	162.941									0	39791.5		145	14287	16748.8	15889	13655.9	17679.9	18289.2	16087.8	14132.7	13606.3	14497.8	19036.2	12282.9	17289.6	11412.9	16080.8	12554.9	12192.3	18802.9	9841.04	14193.4	12151.7	14219.6	16975.1	20346.1	10170.1	9287.25	13112.7	12623.9	8545.54	18407.8	14358
173	6	999.0;107.43;107.32;44.31;7.02;6.85;	1.4501474E8;2.93052032E8;1.01024719E8;1.46018112E8;3.74997772E8;3.26267212E8;	2.7	293.052	145.015	C5H6O5	145.014	3.12659	2-Oxoglutarate			organic acid	4	0	827256		140	37539.1	44634.7	20108	34256.9	47732	21426.8	36589.8	32096.9	47230.8	36104.2	49955.7	35221.2	50277.1	37422.6	35295.5	0	38708.4	46733	24593.4	29473.5	51533.5	12812.3	42064.9	43088.9	0	0	137475	0	0	22877.1	24770.1
174	8	999.0;221.0;103.69;100.66;37.59;36.84;33.52;16.08;	3.06076843E8;3.38066589E8;4.04044739E8;3.0708017E8;3.08072418E8;3.69072479E8;3.04061035E8;4.36034088E8;	2.72	338.067	306.077	C10H17N3O6S	306.077	0.886706	Glutathione			tripeptide	2	0	268813		105	0	0	101445	104812	131058	95012.6	13083.2	0	131817	36558.1	0	128834	0	131145	88674.6	16907.3	116244	0	88513.7	0	0	3252.15	114853	17862.5	945.521	128837	0	0	0	93577.4	0
176	9	999.0;293.93;60.14;58.1;47.72;31.24;17.3;17.01;7.45;	1.73009567E8;1.75025208E8;1.13024994E8;2.04999832E8;1.74013107E8;4.11043396E8;3.09011322E8;2.23010483E8;1.57014908E8;	2.84	175.025	173.01	C6H6O6	173.009	2.53975	Aconitic acid			organic acid	4	0	48271.2		109	0	6176.17	0	0	723.811	0	5404.74	12399.7	0	5537.86	3029.47	0	3368.5	0	0	0	0	2192.31	0	7759.75	9401.94	0	1887.08	0	2357.36	0	0	2851.5	0	0	8077.15
178	33	999.0;65.64;64.17;14.97;13.02;7.6;7.05;5.47;4.81;3.24;3.07;2.59;2.5;1.76;1.57;1.1;1.04;1.02;0.9;0.77;0.6;0.55;0.53;0.52;0.46;0.39;0.33;0.32;0.3;0.29;0.26;0.24;0.21;	1.91020142E8;1.920233E8;1.11009109E8;4.21003479E8;1.29019592E8;4.35959747E8;6.27986938E8;4.05029999E8;3.83046844E8;1.12012421E8;6.13030457E8;6.28995117E8;5.34140625E8;5.33137512E8;4.22006805E8;5.97057068E8;4.36966827E8;4.07005829E8;5.18973267E8;4.23001953E8;5.33929138E8;5.99033508E8;3.84050873E8;6.14034485E8;4.98103943E8;6.50986816E8;6.65941711E8;6.35012939E8;6.25991089E8;6.29999084E8;7.78075989E…	2.9	613.03	191.02	C6H8O7	191.02	1.96001	Citrate			organic acid	1	87249.3	7.7408e+06	88.7204	149	862232	1.20448e+06	537097	892253	1.35703e+06	1.02781e+06	501629	958729	1.62696e+06	1.05743e+06	705351	928548	1.10402e+06	982053	1.01059e+06	607446	1.14722e+06	665247	714581	449474	522802	442143	704533	364325	325943	737971	835522	608343	790921	570600	456022
179	14	999.0;84.56;57.6;36.76;20.54;16.89;11.5;10.93;9.62;9.01;8.46;6.9;4.68;2.43;	2.88987762E8;2.90984009E8;2.8999115E8;6.95190735E8;8.57246094E8;5.33929138E8;3.21047516E8;3.10970062E8;1.019298584E9;4.19015503E8;6.96195251E8;2.64964294E8;7.63120911E8;4.06993866E8;	2.9	695.191	288.988									0	32577.9		30	0	0	0	0	0	0	0	0	469.073	0	0	0	0	0	0	0	0	568.739	0	0	0	0	0	0	0	584.284	566.911	0	509.305	0	0
181	9	999.0;62.09;25.63;25.41;24.15;15.84;11.49;11.23;7.49;	2.03020126E8;2.04023285E8;4.07047363E8;4.3300351E8;5.45137085E8;4.47959076E8;2.53093399E8;4.17029297E8;6.25031128E8;	2.94	417.029	203.02	C7H8O7	203.02	1.84416	Oxaloglutarate			organic acid	4	0	283602		146	51306.6	53237.7	52878.1	31121.9	36594.6	32925.3	38527.9	32127.4	32411.7	44139.2	38564.7	39977	34389	40316.8	48551.2	27185.8	45714.7	34355.5	49294.8	48644.4	20888.2	42812.3	48005.5	59088.1	36918.5	36803.5	50424.2	53223.6	35270.8	44311.9	49269.2
182	14	999.0;54.39;47.81;18.23;8.48;7.01;5.43;5.3;4.11;3.41;2.52;2.47;2.17;1.83;	1.28035538E8;2.57078278E8;1.29038925E8;2.26012878E8;4.701521E8;3.08099487E8;1.74041214E8;1.64012329E8;2.18030914E8;2.28987183E8;2.58081512E8;2.11996948E8;2.26003357E8;3.72974182E8;	2.98	128.036	128.036	C5H7NO3	128.035	1.43242	Oxoproline			amino acid	4	0	824939		147	78697.7	257919	574395	184593	123794	276787	189432	196425	54610.2	95179.1	109379	37390	72588.6	125988	353633	60613.7	125220	111820	232920	241040	110949	410788	433788	48954.7	74171.4	81099.8	102612	143024	114023	463351	177339
184	3	999.0;295.88;291.14;	2.65093231E8;3.28089111E8;3.55088745E8;	3.03	355.089	265.093									0	8876.52		102	0	594.13	0	0	1163.31	546.082	0	576.574	842.686	1069.99	520.211	880.57	0	0	867.634	0	813.118	869.482	0	0	0	0	0	0	0	0	0	0	0	0	0
185	2	999.0;932.1;	3.08978455E8;3.38989136E8;	3.04	338.989	308.978									0	48108.2		74	773.523	0	2295.71	18431.5	9909.66	30938	0	0	22697.9	0	0	27865.6	0	22265.3	24899.3	0	33095.6	0	3628.82	0	0	1262.67	48108.2	11566.8	0	5223.94	0	698.955	996.234	36804.8	820.253
186	20	999.0;127.49;114.14;50.42;38.66;21.04;12.06;11.55;11.37;10.01;7.13;4.7;3.29;3.16;3.01;2.52;1.82;1.68;1.64;1.41;	1.45014786E8;2.93051666E8;1.01024803E8;1.46017761E8;2.42982101E8;2.42982025E8;2.94055054E8;4.87131744E8;2.91036377E8;2.3303096E8;2.02036194E8;3.910336E8;3.74997559E8;3.2899295E8;2.42991409E8;2.35009872E8;6.59168518E8;3.37041534E8;3.59024017E8;6.91195496E8;	3.05	293.052	145.015	C5H6O5	145.014	3.81618	Oxoglutarate			organic acid	4	40925.9	4.43516e+06	108.371	149	113858	106269	72129.4	110560	120912	59600.1	97957.3	82326.1	130750	84009.1	139660	110580	112215	117797	88666.8	161549	130822	106193	136647	79428	176122	76793.9	121951	98044.1	78666.1	141139	82084.7	107963	134779	79925.1	74869.1
188	10	999.0;174.11;172.52;150.86;129.0;34.85;30.01;25.17;24.33;23.71;	5.13147522E8;5.15163025E8;5.14150635E8;6.11115234E8;6.03142273E8;5.16166382E8;6.05158081E8;6.12118408E8;6.04145813E8;5.76142822E8;	3.07	513.148	513.148									0	64524.8		148	12490.5	17900.6	9256.28	13609	11757.7	13403.9	8431.32	13457	11600.8	17629.3	17201.7	25426.5	9586.21	13753.7	10706.9	10645.5	23070	10042.5	12030.3	12463.2	8514.48	5514.99	14070.8	10984.7	7587.65	13707.8	17492.4	9138.46	7407.33	12928.5	15467.5
189	7	999.0;133.96;133.54;75.31;68.59;64.02;31.79;	6.63015564E8;6.64020569E8;2.16909866E8;6.33006775E8;6.84999329E8;7.00972473E8;6.6502301E8;	3.11	663.016	663.016									1093.49	26165.7	23.9286	149	17700.3	6692.94	8535.95	6136.28	2446.51	3292.14	7580.21	8362.86	6194.09	4202.76	8068.6	3790.77	6549.94	4442.95	2876.13	14309.3	5996.1	6817.14	12688.4	10922.6	19071.1	23096	4212.45	10286	16410.2	14955	23024.2	22451.1	26165.7	2058.68	8742.31
191	4	999.0;464.97;285.13;212.19;	4.39077911E8;1.77077423E8;2.53093063E8;3.85099457E8;	3.22	177.077	439.078									0	13044.9		27	0	0	0	0	0	0	0	0	0	0	0	0	589.013	0	0	0	0	0	0	0	0	0	0	0	0	721.163	0	0	0	0	612.611
192	17	999.0;163.5;71.54;39.31;34.72;21.19;6.0;4.91;3.36;3.07;2.38;2.07;1.93;1.85;1.62;1.53;1.48;	5.65048218E8;5.66052734E8;5.35038269E8;6.06075928E8;5.67053711E8;5.49053955E8;5.87030518E8;6.03005066E8;3.23029572E8;5.81043884E8;6.27049683E8;5.83059631E8;6.64973877E8;6.77026733E8;5.8003186E8;6.93000732E8;1.131104858E9;	3.29	565.048	565.048	C15H24N2O17P2	565.048	0.807719	UDP-glucose			sugar phosphate	1	102233	879796	8.60581	149	584922	428398	458829	452858	265350	270325	429989	425055	289749	319367	561007	339106	306804	393621	348001	512109	453636	365626	439649	479076	424805	663517	467728	493451	437738	549689	879796	531391	583995	449610	535021
193	6	999.0;948.27;761.47;706.89;643.96;338.64;	6.07117249E8;2.02072479E8;2.06997406E8;1.74077393E8;6.15089172E8;3.2908844E8;	3.29	607.117	174.077	C7H13NO4	174.077	1.26036	2-Ethylglutamic acid			organic acid	4	0	10427.5		42	0	0	0	0	0	0	0	0	0	0	0	0	0	0	0	0	0	0	0	0	0	0	843.03	0	0	0	0	521.472	0	0	0
194	7	999.0;43.58;8.5;5.8;1.64;1.3;1.27;	1.17019402E8;1.18023109E8;2.7300235E8;2.57028442E8;3.03012939E8;2.8896347E8;4.60139557E8;	3.38	257.028	117.019	C4H6O4	117.019	0.584519	Succinate			organic acid	4	9021.34	1.02884e+06	114.045	149	217780	358278	183005	238152	347996	414179	300279	306999	314803	333835	283422	332120	285361	298718	319584	276221	233348	365464	289016	349917	380281	193977	346948	211124	240399	286935	313204	223407	303574	220324	233691
196	24	999.0;444.99;106.03;49.99;29.65;25.22;23.7;19.47;19.18;15.82;15.63;13.0;6.64;6.3;5.76;5.36;5.07;4.23;3.97;3.73;3.62;3.47;2.63;2.41;	1.1500386E8;1.61009476E8;2.33030792E8;2.31015137E8;2.1502002E8;1.58993851E8;1.27040382E8;1.71030396E8;1.6201297E8;1.49009521E8;1.16007339E8;2.04999466E8;2.34034271E8;3.21010498E8;2.77020782E8;2.7098642E8;3.6098233E8;2.55012848E8;1.5603067E8;1.98965454E8;3.45008057E8;2.68970886E8;2.32018311E8;2.52996902E8;	3.45	233.031	115.004	C4H4O4	115.004	1.89907	Fumarate			organic acid	4	77852.8	757823	9.73405	149	215714	235315	185952	252224	334075	312552	299305	329501	242578	334038	381068	234107	244199	395855	322780	326741	302718	266260	190912	248981	351200	170839	286075	185515	204049	335517	279084	152859	158615	235105	190289
197	2	999.0;549.92;	3.41055145E8;2.97065552E8;	3.45	341.055	341.055									0	6937.69		119	1025.07	592.57	532.916	694.978	0	0	0	502.094	823.547	1351.23	508.059	1331.28	1642.97	590.582	0	1331.05	581.634	0	691.001	666.145	1910.89	644.271	0	839.143	1226.6	2044.54	2457.83	2314.75	1513.24	0	825.224
199	2	999.0;435.85;	2.15056915E8;3.49042419E8;	3.51	215.057	215.057									0	75457.8		9	0	0	0	0	0	0	0	0	0	0	0	0	0	0	0	0	0	0	0	0	0	0	0	0	0	0	0	0	0	0	0
202	9	999.0;109.19;93.5;63.81;21.93;18.72;14.05;12.81;12.75;	2.97119812E8;2.9812326E8;3.41109528E8;2.87090973E8;3.1410965E8;2.89088043E8;3.42112854E8;3.85171997E8;2.51114029E8;	3.69	314.11	297.12									640.844	456339	712.09	149	6500.61	12272.5	6712.13	8022.37	13918.7	7285.67	640.844	9793.09	17478.1	16687.8	17694	14888.4	13240.5	10222.8	17475.4	8339.09	887.857	6755.27	7015.02	7400.57	13565.9	3117.01	6785.75	9204.95	5253.61	8504.74	4399.17	7810.07	4872.77	4760.47	7795.99
203	7	999.0;392.56;131.84;109.94;54.19;39.41;32.39;	3.29088623E8;4.19084503E8;3.30091522E8;3.75094055E8;4.20087219E8;4.27055908E8;3.6506485E8;	3.69	330.091	329.089									0	116526		148	965.407	2615.39	876.398	2553.77	7687.74	3408.62	916.501	2952.83	7402.15	4660.57	3791.04	3886.92	3977.87	3517.19	2708.33	1446.64	1221.67	1572.82	2310.23	2444.21	1704.87	607.414	3106.38	1416.32	1324.38	1319.49	0	3365.58	1258.84	1518.05	1354.7
204	2	999.0;419.87;	3.30085754E8;4.20080811E8;	3.69	330.086	330.086									0	3940.37		18	0	0	0	0	0	0	0	0	0	0	0	0	0	0	0	0	0	0	0	0	0	0	0	0	0	0	0	0	0	0	0
205	3	999.0;263.55;93.57;	2.83069153E8;3.73064362E8;2.84072296E8;	3.73	373.064	283.069	C10H12N4O6	283.068	2.79932	Xanthosine			nucleoside	3	0	35135.1		115	9341.99	9712.44	7776.49	11548.5	3716.86	1615.48	12561.9	3439.1	8591.31	2089.35	9886.89	15329.6	7886.07	2314.54	2081.52	12500.1	7459.84	2921.47	2575.95	4580.88	7198.9	12000.7	1999.27	7642.13	12973.4	15338.9	14639.6	18560.4	10269.4	10620.5	12301.4
206	2	999.0;717.25;	4.36067596E8;4.04078003E8;	3.73	404.078	436.068									0	5513.46		25	0	0	0	0	0	0	0	0	0	0	0	0	0	0	0	0	0	0	0	0	0	0	0	0	0	0	0	0	0	0	0
207	14	999.0;362.65;27.99;12.13;12.04;8.96;7.56;6.92;5.62;4.7;4.23;3.63;2.88;2.48;	1.47030273E8;1.29019501E8;1.48033356E8;2.15017563E8;2.30991638E8;2.45007141E8;2.46954849E8;3.27093719E8;2.59007233E8;3.17049133E8;3.33023254E8;2.43017944E8;2.90944763E8;2.74981293E8;	3.78	245.007	147.03	C5H8O5	147.03	2.74366	2-Hydroxyglutarate			organic acid	4	0	39905.9		137	0	4381.57	15086.2	15050.4	26138.2	22217	4892.4	8889.15	5847.24	4317.92	1638.87	8493.74	2639.88	15036.5	34107.5	1081.59	19736.4	2628.45	15870.4	10893.6	4523.93	3918.46	39905.9	733.322	4474.85	7901.78	0	2463.35	0	28454.4	5885.28
208	20	999.0;848.95;451.64;309.2;263.47;112.16;91.21;77.13;55.57;47.59;46.89;46.17;45.8;43.02;39.43;37.43;25.25;24.28;22.24;22.24;	3.09119904E8;3.29052002E8;1.59030243E8;4.21135864E8;1.87024979E8;3.10123077E8;3.53109314E8;2.23028763E8;4.64141754E8;1.81014526E8;1.76003082E8;4.22140076E8;2.99090912E8;3.75131012E8;3.73115265E8;3.25114685E8;4.66130249E8;5.08132477E8;3.89109833E8;2.46099014E8;	3.8	187.025	329.052									0	127427		125	1282.58	1160.28	0	0	1033	0	0	0	618.421	517.409	0	1755.41	0	1407.91	1879.12	0	1023.08	0	0	1722.59	475.872	0	0	0	0	1875.02	610.84	0	1843.23	3330.84	1613.88
209	3	999.0;469.18;34.33;	3.81140717E8;4.25131042E8;3.35135223E8;	3.8	425.131	381.141									0	232949		30	0	0	0	0	0	0	0	0	0	0	0	0	0	0	0	0	0	0	0	0	0	0	0	0	0	0	0	0	0	0	0
211	2	999.0;653.06;	3.55070618E8;3.11081299E8;	3.89	311.081	355.071									0	9159.03		127	1503.85	0	0	830.029	0	501.314	683.61	0	1764.63	1894.02	696.216	2118.82	1820.38	1607.88	800.939	826.15	931.843	0	677.792	1056.93	1917.04	0	682.641	492.587	1169.41	1760.61	861.058	2207.66	1480.9	0	1396.23
213	7	999.0;233.81;195.31;178.02;150.02;147.6;132.97;	4.64098724E8;4.80093994E8;5.14099731E8;3.78098389E8;4.98104797E8;4.65102386E8;4.62083405E8;	4.02	514.1	464.099									0	53328		56	0	0	0	0	0	610.777	0	0	0	0	0	0	0	506.044	2599.09	0	556.943	0	0	0	0	0	0	0	0	0	0	0	0	0	0
214	2	999.0;903.14;	3.26132965E8;3.26139893E8;	4.02	326.14	326.14									0	2385.29		6	0	0	0	0	0	0	0	0	0	0	0	2385.29	0	0	0	0	0	0	0	0	867.224	0	0	0	0	0	0	0	0	0	0
216	2	999.0;856.99;	5.70118103E8;5.39131714E8;	4.09	570.118	570.118									0	4467.17		31	0	0	2960.61	2595.9	1179.58	606.924	0	0	4467.17	0	0	2500.52	0	0	0	0	1307.9	0	1813.64	0	0	0	0	0	0	2500.56	0	0	0	1966.8	0
218	29	999.0;555.61;344.44;250.74;173.65;157.18;135.94;80.88;50.47;47.14;42.48;39.59;37.03;33.65;25.48;24.2;22.53;20.6;18.84;15.84;14.23;11.64;11.45;11.27;10.75;9.97;9.46;9.15;8.2;	3.15072937E8;3.4310434E8;4.05068359E8;4.21135834E8;3.1113559E8;4.33099854E8;3.16075989E8;3.44107391E8;4.06071442E8;3.31067719E8;1.5301976E8;3.59098969E8;3.51049591E8;6.5918512E8;4.3410321E8;3.37114563E8;4.49094757E8;3.12138397E8;3.55067291E8;4.16084381E8;4.45063568E8;2.16088531E8;4.13041077E8;3.79080841E8;5.5913269E8;6.87216614E8;4.41072571E8;6.60188477E8;4.31083893E8;	4.18	659.185	315.073	C13H16O9	315.072	2.36263	Dihydroxybenzoic acid hexoside			phenol glycoside	2	578.92	351860	607.787	149	2439.02	2164.95	2997.83	2464.8	4052.93	1076.55	1988.48	1417.76	5071.85	3267.62	2430.45	4012.17	2562.47	4089.65	2554.29	2387.78	1707.68	2429.63	1876.72	5757.69	5592.8	887.919	1951.42	1973.1	925.181	1663.16	4501.79	3969.27	1472.29	1216	3199.91
221	8	999.0;475.63;426.03;398.98;109.25;53.83;50.35;37.34;	2.84060333E8;1.63040344E8;1.20012733E8;3.74055695E8;2.8506366E8;1.19050537E8;3.75058899E8;2.86056122E8;	4.25	375.059	284.06									0	113129		49	0	0	0	0	0	0	0	0	0	0	0	0	0	0	0	0	0	0	0	0	0	0	0	0	0	0	0	0	0	0	0
222	3	999.0;447.55;395.64;	4.30165253E8;4.1913327E8;4.74155151E8;	4.25	419.133	430.165									0	27405.6		38	0	0	0	0	0	0	0	0	0	0	0	0	0	0	0	0	0	0	0	0	0	0	0	0	0	0	0	0	0	0	0
224	34	999.0;196.72;139.41;104.41;85.34;78.88;69.18;52.65;41.17;37.83;33.72;33.44;30.53;27.26;26.79;26.63;26.18;24.88;23.46;21.97;21.07;20.6;19.94;16.36;15.35;13.62;13.55;12.92;11.03;10.54;10.35;9.58;9.52;7.18;	1.64072006E8;3.89073303E8;3.16068481E8;4.29076447E8;1.6507547E8;2.26072388E8;3.62073547E8;3.10002716E8;2.60060181E8;1.80066986E8;2.4803334E8;4.45120453E8;2.08061935E8;4.64157104E8;3.07987061E8;3.90076874E8;5.64194031E8;4.43104736E8;2.10077652E8;3.64089203E8;3.29151428E8;2.14072433E8;4.30079559E8;2.30067383E8;1.82082626E8;2.6496637E8;1.47045517E8;3.17071594E8;2.94030029E8;5.48150574E8;2.88073364E8…	4.36	316.068	164.072	C9H11NO2	164.072	1.81506	L-Phenylalanine			amino acid	1	5671.62	246535	43.4682	149	12130	16627.1	36708.7	15009.5	26787.2	15502.7	37709.5	22072	25225.6	15310.7	22673.7	25655.3	14086.1	17613.4	20070.7	17336.2	29250.1	22342.7	31079.5	36996.3	31287.9	48094.7	30286.2	18907.5	23931.3	15252.7	21125.1	22473.6	23746.2	12196.9	16686.1
226	12	999.0;209.36;142.81;101.37;67.8;34.7;17.82;16.08;15.33;13.38;13.04;7.77;	1.75061462E8;2.190513E8;1.15040352E8;1.33050934E8;1.76064911E8;4.39110107E8;3.09046814E8;2.20054916E8;3.20062836E8;5.91157959E8;2.4103334E8;2.57007324E8;	4.41	176.065	175.061	C7H12O5	175.061	1.73311	Isopropylmalate			organic acid	4	0	355237		92	0	0	0	0	4339.28	0	0	0	1619.2	7333.46	530.927	1747.96	0	0	0	2003.79	0	0	0	0	0	0	0	0	0	3282.16	0	0	0	0	0
228	3	999.0;343.36;112.38;	4.64098999E8;4.96125702E8;4.46088074E8;	4.45	464.099	464.099									0	9625.02		35	0	0	0	0	0	0	0	0	0	0	0	0	0	0	512.811	0	0	0	0	0	0	0	0	0	0	0	0	0	0	0	0
229	11	999.0;447.45;324.47;217.18;198.2;164.1;155.48;134.71;113.62;111.67;104.82;	4.51146362E8;3.35135406E8;4.95137573E8;3.7811264E8;4.05141449E8;4.37167175E8;5.19136963E8;3.91125275E8;3.52104584E8;4.73094574E8;3.09062958E8;	4.5	451.146	335.135									0	19314.3		67	0	0	0	0	0	0	0	0	0	0	0	0	0	0	0	0	0	0	0	0	0	0	0	0	0	0	0	0	0	0	0
231	26	999.0;235.02;161.43;57.15;40.31;31.51;18.1;13.55;12.62;10.94;9.64;9.33;9.0;8.33;7.4;6.2;6.09;5.8;4.45;4.31;3.95;3.18;3.12;2.74;2.59;2.23;	3.43104279E8;4.33100281E8;3.44107727E8;6.87216125E8;4.34102966E8;3.79080841E8;6.88219238E8;3.59098938E8;4.11091614E8;4.0609967E8;1.81050644E8;3.8107782E8;4.44115753E8;4.27065674E8;4.55081543E8;4.41072021E8;4.77125732E8;4.41080597E8;4.28121094E8;4.71055664E8;3.80084259E8;6.89222229E8;4.43029449E8;7.25171814E8;7.09198425E8;6.85222046E8;	4.72	428.121	343.104	C15H20O9	343.103	2.46107	3,4-Dihydroxybenzoic acid; 3-Me ether, 4-O-(2-O-methyl-\D-glucopyranoside)			phenol glycoside	4	0	963211		147	17208.7	14557.2	27833.2	14916.2	19790.3	5172.84	13271.3	11842	19506.3	2265.7	5975.85	20824.8	13317.9	20581.6	11131.2	15324.4	16944.1	17262	17299.8	36643	30392.6	5649.14	7294.24	11940.9	8494.23	8863.59	39290.5	17876	8042.28	14759	13112.4
232	5	999.0;429.94;297.88;174.2;144.77;	4.43177887E8;4.01109467E8;4.8716745E8;4.44181061E8;3.97171997E8;	4.73	443.178	443.178									0	27947.3		61	0	0	0	0	0	0	0	0	0	0	0	0	0	0	0	0	0	0	0	0	0	0	0	0	0	0	0	0	0	0	0
233	5	999.0;628.08;580.14;532.16;365.47;	2.25209213E8;2.25111023E8;2.25013123E8;2.25051483E8;1.79160797E8;	4.73	225.111	225.209									0	4655.11		71	2067.3	0	2288.32	2454.95	0	473.968	2043.97	1861.95	542.329	535.037	2384.2	1135.36	1228.75	1388.2	2247.06	2456.47	1467.11	2195.16	3429.28	1431.38	2203.29	1510.68	2184.33	2550.38	2986.17	3476.35	3080.48	2147.52	4655.11	2449.18	1127.19
234	2	999.0;989.55;	1.99045395E8;1.99048813E8;	4.77	199.045	199.045									0	6881.74		5	0	0	0	0	0	0	0	0	0	0	0	0	0	0	0	6881.74	0	0	0	0	0	0	0	0	0	0	0	0	0	0	0
235	2	999.0;264.45;	6.72172241E8;6.73175903E8;	4.77	673.176	672.172									0	7299.3		23	0	0	0	0	0	0	0	0	0	0	0	0	0	0	0	0	0	0	0	0	0	0	0	0	0	0	0	0	0	0	0
237	6	999.0;380.28;222.8;157.07;103.87;62.28;	2.23065048E8;4.0514093E8;3.67125244E8;5.63126404E8;4.481922E8;4.0614502E8;	4.9	405.141	223.065									0	31518.2		99	0	0	0	0	1268.95	632.068	0	0	1082.99	1005.91	0	0	540.534	0	0	0	0	0	0	0	0	0	1299.79	0	0	0	0	622.433	0	0	0
238	10	999.0;719.64;351.98;341.96;221.45;179.58;143.21;126.8;90.02;86.39;	4.64098724E8;4.32072479E8;3.06076691E8;4.48067322E8;4.66078064E8;3.78098175E8;4.65102814E8;4.9407309E8;4.33075897E8;1.72061829E8;	4.97	378.098	464.099									0	48475.4		66	0	0	0	0	540.534	0	0	0	0	504.192	0	0	0	0	808.903	0	0	0	0	0	0	0	467.59	0	0	0	0	0	0	0	0
239	3	999.0;247.48;129.77;	3.14088867E8;4.04084473E8;3.60094086E8;	4.97	314.089	314.089									0	23280.3		144	10230.8	13589.4	16929.7	11013.2	13298.1	9835.51	9281.89	10045.6	15757.6	8810.09	15337.5	10289.7	10576	13629.6	14446.6	8974.85	11078.4	6706.13	12278	6625.93	7244.63	5192.06	11267.9	11723.1	6694.05	9974.89	5416.35	4344.49	6882.82	9113.77	4131.43
240	6	999.0;239.49;148.23;51.23;50.35;48.03;	5.16145264E8;2.57067322E8;6.06141113E8;5.33152649E8;1.91056702E8;5.60140137E8;	5.01	560.14	516.145									0	73717.9		24	0	0	0	0	0	0	0	0	0	0	0	0	0	0	0	0	0	0	0	0	0	0	0	0	0	0	0	0	0	0	0
241	5	999.0;369.45;112.4;56.46;29.59;	1.75061478E8;2.19051147E8;1.33050934E8;1.76064789E8;2.20054825E8;	5.01	176.065	175.061	C7H12O5	175.061	1.73311	Isopropylmalate			organic acid	4	0	152432		52	0	0	0	937.669	1322.23	0	0	0	601.137	2122.35	0	1303.11	0	0	0	0	892.141	0	0	0	0	0	0	0	0	0	0	0	0	0	0
243	5	999.0;159.38;118.99;100.8;52.75;	3.50088806E8;3.51091858E8;3.51130127E8;7.61252197E8;1.44045807E8;	5.1	761.252	350.089									0	7932.21		15	0	0	0	0	0	0	0	0	0	0	0	0	0	0	0	0	0	0	0	0	0	0	0	0	0	0	0	0	0	0	0
244	2	999.0;214.97;	6.16110596E8;6.17114441E8;	5.15	616.111	616.111									0	30353.4		101	4778.08	7529.63	668.133	969.389	0	0	5228.98	5384.48	1260.7	4454.67	5926.01	546.835	4401.87	701.937	0	7553.75	800.368	2324.55	1430.72	4158.29	5191.95	13634.5	1661.38	4863.54	10451.6	3507.77	0	1524.18	12307.4	0	1082.73
245	7	999.0;325.81;289.99;238.66;182.02;132.99;105.5;	5.171474E8;5.83129578E8;6.27119385E8;5.61148804E8;6.16154236E8;6.4916394E8;5.77142944E8;	5.19	627.119	517.147									0	24017		9	0	0	0	0	0	0	0	0	0	0	0	0	0	0	0	0	0	0	0	0	0	0	0	0	0	0	0	0	0	0	0
246	3	999.0;137.92;87.65;	3.82100983E8;3.83104218E8;4.72096436E8;	5.19	383.104	382.101									0	33040.4		148	1900.88	1832.46	2274.71	2238.02	2025.82	2539.47	2154.73	2478.98	2540.46	2008.97	3157.23	2159.69	1395.17	2019.87	3635.18	1750.16	3808.71	1236.52	1469.54	1833.45	955.895	663.375	1382.28	829.963	534.468	2780.42	3939.6	934.08	863.677	994.567	1271.22
247	28	999.0;701.16;387.43;145.19;134.81;124.84;104.68;102.06;72.39;71.69;70.29;61.16;59.11;51.48;40.26;32.81;32.34;31.69;31.52;28.63;26.32;25.36;23.37;21.62;19.19;16.92;14.75;11.52;	3.29088623E8;3.75093536E8;3.31104187E8;4.19084259E8;3.30091431E8;3.1113559E8;3.78112915E8;3.76097107E8;6.45169067E8;3.65065125E8;3.57083435E8;5.34184021E8;4.15090424E8;3.32107727E8;6.61200745E8;3.71062592E8;3.53135742E8;3.24139313E8;6.73165039E8;4.06071533E8;6.96238647E8;3.67062012E8;3.81104462E8;2.36056839E8;4.74098877E8;3.97075562E8;1.52012009E8;2.92112579E8;	5.22	661.201	329.089									2262.24	159765	70.6225	149	2262.24	5354.22	4931.3	3967.26	13963.6	5392.18	2693.02	3612.49	17052.9	6032.62	4290.42	4986.09	8262.12	4185.71	4701.15	2654.76	3811.32	2945.84	2734.88	2568.85	4755.56	3193.84	11271.9	5766.66	4117.39	5697.5	4661.28	4883.04	4320.67	3619.22	4620.99
248	9	999.0;176.37;159.24;99.58;87.14;72.51;37.45;31.39;10.3;	2.49098419E8;4.01109253E8;3.83083069E8;2.50101593E8;2.07087601E8;1.91056625E8;2.89056702E8;4.02113007E8;2.53093155E8;	5.29	250.102	401.109									0	125710		30	0	0	0	0	0	0	0	0	0	0	0	0	0	0	0	0	0	0	0	0	0	0	0	0	0	0	0	0	0	0	0
249	6	999.0;337.92;66.13;47.03;30.93;19.07;	1.59030243E8;2.05036057E8;3.21084045E8;1.60033905E8;2.16052185E8;2.06039581E8;	5.31	160.034	159.03	C6H8O5	159.03	1.90782	Oxoadipic acid			amino acid	4	0	104902		84	11808.6	15137.9	0	0	0	0	24498.5	18072.5	0	22008.3	10420	0	0	0	0	19929	0	12659.4	0	15465	16113.9	16353.1	0	10193.2	12594.2	0	0	0	15621.2	0	8081.1
252	5	999.0;417.73;113.47;86.4;45.07;	2.93088379E8;4.99146759E8;2.94091766E8;5.00150482E8;5.89142883E8;	5.42	499.147	293.088									0	213212		33	0	0	0	0	0	0	0	0	0	0	0	0	0	0	0	0	0	0	0	0	0	0	0	0	0	0	0	0	0	0	0
253	6	999.0;636.69;497.29;465.34;368.03;286.77;	1.92059692E8;3.72103424E8;4.43141083E8;3.53145874E8;4.00154785E8;3.55105713E8;	5.44	443.141	192.06									0	9869.21		32	0	0	0	0	0	0	0	0	0	0	0	0	0	0	0	0	0	0	0	0	0	0	0	0	0	0	0	0	0	0	0
255	3	999.0;368.8;248.71;	4.93148529E8;1.9897258E8;4.94152222E8;	5.47	494.152	493.149									0	18871.6		22	0	0	807.865	0	0	0	0	0	648.623	0	0	1218.59	0	0	0	0	0	0	0	0	0	0	0	0	0	0	1113.73	0	0	0	0
256	6	999.0;231.7;220.58;218.6;217.03;207.23;	4.99194458E8;5.4519989E8;5.14216797E8;5.89189636E8;5.00197479E8;3.35135498E8;	5.49	499.195	499.195									0	15276.7		140	566.72	1008.16	517.008	1218.95	4661.04	1686.24	762.586	1456.57	3520.56	2381.22	1137.42	2040.19	1346.21	1853.27	1504.29	1011.15	1046.94	1024.07	627.369	765.569	1201.05	0	931.608	666.145	565.726	519.99	0	797.385	0	541.864	849.086
257	2	999.0;109.88;	3.13057159E8;3.14060425E8;	5.49	314.06	313.057									0	38092.5		85	0	0	0	4328.83	16562.9	8231.11	1157.51	2572.55	13818.2	8491.18	0	7360.92	3113.08	14446	4847.53	6497.96	3376.98	4718.31	2404.2	5876.39	3047.56	0	8336.43	0	3258.68	1229.4	0	0	0	1386.83	1879.13
258	2	999.0;569.04;	1.79160767E8;1.79091232E8;	5.49	179.161	179.161									0	2034.23		57	1849.3	0	0	0	0	655.208	936.579	810.31	719.834	0	1185.14	931.608	804.345	931.608	1178.18	1315.39	1265.67	1082.73	0	909.735	1066.83	1323.34	1015.12	1370.07	1515.23	1825.43	1640.51	0	0	0	946.522
260	2	999.0;284.34;	3.45046722E8;4.35042053E8;	5.56	435.042	345.047									0	8343.93		51	0	0	0	0	0	0	0	0	0	0	0	0	0	0	0	0	0	0	0	0	0	0	1866.63	0	0	0	0	1040.24	852.515	0	0
261	4	999.0;695.47;441.54;206.92;	5.13125732E8;4.67120453E8;5.5711499E8;5.14129028E8;	5.58	467.12	513.126									0	78430.9		16	0	0	0	0	0	0	0	0	0	0	0	0	0	0	0	0	0	0	0	0	0	0	0	0	0	0	0	572.685	0	0	1189.12
262	24	999.0;138.68;132.66;108.15;63.9;23.32;17.32;17.12;16.84;15.51;11.31;8.31;6.57;6.1;4.92;4.79;3.54;3.32;3.12;3.05;2.63;2.41;2.15;1.72;	3.15072937E8;3.16076538E8;3.31067749E8;4.0506897E8;6.31152954E8;3.61078094E8;3.51049713E8;3.32071289E8;6.32156189E8;4.0607193E8;3.83060394E8;1.52011917E8;3.78068542E8;3.99034119E8;4.13049591E8;3.530466E8;6.5313562E8;4.14997589E8;4.16084351E8;6.33160583E8;3.62081879E8;1.5301976E8;6.69108582E8;3.5205307E8;	5.59	413.05	315.073	C13H16O9	315.072	2.36263	Dihydroxybenzoic acid hexoside			phenol glycoside	3	5088.38	1.39452e+06	274.06	149	30495.5	162899	126051	50341.2	102225	36839.6	52081.7	41819.8	124570	60896.9	205973	119081	188512	32587.7	98413.4	25413.2	61393.2	20908.1	30325	25120.4	68767.6	5088.38	392877	191959	73640.9	14529.2	168215	157402	64639.2	18107.7	84288.8
263	19	999.0;624.18;433.58;181.49;136.75;111.53;90.17;62.87;53.45;43.65;38.43;32.47;32.05;30.56;20.09;19.63;18.36;18.26;17.89;	2.01004639E8;1.57014816E8;1.54998917E8;1.89004684E8;1.56006973E8;1.72001892E8;1.73009583E8;2.0200824E8;1.70994217E8;3.13021149E8;2.45031219E8;1.77004791E8;2.1403656E8;1.56002579E8;1.58018204E8;2.12020828E8;1.42999252E8;1.46994171E8;1.45014725E8;	5.59	214.037	201.005	C7H6O7	201.004	2.6089	pentahydroxybenzoic acid			phenol	4	0	210814		113	0	38353.3	608.523	778.16	1886.33	2038.42	9203.86	66586.5	0	6682.07	2823.92	0	4688.98	1599.25	6952.18	0	0	2126.66	848.184	28359.8	25485.9	0	1582.95	0	1970.77	0	0	8417.6	0	607.537	20676.3
264	4	999.0;221.13;208.24;153.11;	5.03144562E8;1.91002167E8;5.47134338E8;5.04148224E8;	5.6	547.134	503.145	C21H28O14	503.141	7.89322	caffeoyl-dihexose			phenylpropanoid	3	0	19956		107	1166.96	1129.77	940.079	819.199	840.585	865.691	0	1002.38	943.799	0	568.139	596.034	0	0	479.803	0	692.739	0	0	1069.33	0	676.002	554.191	0	0	804.321	0	860.112	490.961	571.858	737.372
265	24	999.0;224.47;100.17;71.79;34.0;24.82;24.45;21.06;17.2;15.6;15.15;12.49;8.81;8.6;6.35;6.19;5.39;4.93;4.02;3.84;1.95;1.73;1.43;1.35;	5.15141418E8;5.16144714E8;6.05137329E8;2.57067139E8;5.17147156E8;8.31221802E8;6.06140869E8;1.76040634E8;7.73218445E8;2.57568878E8;1.031292114E9;5.60139771E8;8.32226074E8;5.61147705E8;2.80070282E8;5.83129761E8;8.31260132E8;7.17154541E8;6.49164185E8;4.14118195E8;4.15088715E8;5.78137268E8;6.73201172E8;4.69137787E8;	5.62	561.148	515.141	C22H28O14	515.141	1.49746	hydroxycinnamoyl-quinic acid hexoside			phenylpropanoid	3	0	1.77807e+06		142	1110.27	2084.45	819.484	1689.88	7160.29	2323.34	2038.43	3020.82	9467.41	2968.92	1685.96	2583.77	11441.1	2114.8	3391.9	2215.64	2381.11	1623.3	1952.27	1535.19	1575.33	0	2185.29	2786.44	0	0	5137.03	3016.9	0	777.384	10872.1
266	16	999.0;519.27;506.45;187.45;158.65;156.62;138.34;128.45;111.78;53.08;46.65;46.21;46.0;43.5;22.27;11.51;	5.09095154E8;3.59063293E8;5.04181824E8;6.31188782E8;5.10101715E8;6.29173706E8;5.05157898E8;4.7514679E8;3.5708313E8;6.32193481E8;3.49114624E8;6.30177063E8;6.7316449E8;3.43104736E8;5.65143616E8;6.71149048E8;	5.62	673.164	359.063									0	57855.3		77	0	0	0	0	0	0	0	0	0	0	0	0	0	0	0	0	0	0	0	0	1271.67	0	0	0	0	0	0	2056.16	0	0	0
268	4	999.0;222.43;50.24;23.52;	6.16109558E8;6.17113525E8;6.18112549E8;6.38093201E8;	5.74	618.112	616.11									0	116950		134	27541.9	38212.5	4825.36	6220.73	1510.49	1881.52	30226.8	24712.6	6295.92	23484	32063.4	2845.23	20559.9	4226.89	2092.42	37495.8	4270.83	16647.6	11132.1	21570.6	28671	79780.5	10272.9	28826.7	56929.7	17135.6	960.776	8993.76	55689.8	6169	6938.41
269	2	999.0;133.76;	3.25093689E8;3.26095673E8;	5.74	326.096	325.094									0	24045.3		8	0	0	0	0	0	0	0	0	0	0	0	0	0	0	0	0	0	0	0	0	0	0	0	0	0	0	0	0	0	0	0
270	18	999.0;374.93;152.9;151.84;93.09;49.34;29.2;24.51;23.59;22.86;22.43;12.64;8.28;7.47;7.43;7.33;6.48;4.47;	3.59099396E8;3.13093414E8;4.03088928E8;3.60101624E8;3.49069977E8;3.14096954E8;3.76089142E8;6.27194214E8;3.81081055E8;4.04092438E8;3.51066986E8;3.97054901E8;1.07050507E8;4.11070404E8;3.50073364E8;3.98110046E8;6.23220337E8;4.02105377E8;	5.76	376.089	359.099	C15H20O10	359.098	5.29104	3,4,5-Trihydroxybenzoic acid; 3,5-Di-Me ether, 4-O-D-glucopyranoside			phenol glycoside	3	18996.1	395713	20.8313	149	31807.9	32559.9	79430.8	37311.8	35911	36272.2	46735.4	29123.4	83327.3	42562.3	30088.8	90370.6	87117.5	36077.1	28140	40725.2	39789.3	29921.1	31911.5	28404.3	39522.9	28138.7	42016.9	78412.8	43536.4	53087.6	165373	75404.1	45404.5	35264.7	77764.3
271	3	999.0;115.29;83.05;	3.09119873E8;3.10123199E8;3.99115631E8;	5.76	309.12	309.12									0	122233		136	20574.2	23380.6	22451.8	26729.9	40512.5	29983.4	16740.8	33122.9	37235.4	43848.4	29831.2	36075.6	28263	28869.3	38740.5	18999.6	34763.5	17289.3	18920.1	16912	20104.1	8561.12	33086.1	20725.6	17326.5	30359.4	19762.2	14666.2	17726	25261.5	20250.5
272	24	999.0;427.62;300.54;268.96;237.19;204.0;189.95;122.15;116.01;83.37;64.43;62.59;55.55;49.94;38.03;36.43;35.25;33.86;33.01;31.88;24.23;22.35;14.34;11.7;	5.03178314E8;3.90157227E8;3.60101624E8;3.23135681E8;4.05104553E8;5.4716803E8;3.11078369E8;6.27194214E8;6.29209717E8;3.91160858E8;2.51059921E8;3.51085602E8;4.0107309E8;5.48171448E8;6.3021344E8;1.51040512E8;6.28197815E8;4.06108093E8;3.2413916E8;6.31226501E8;3.47054504E8;1.07050507E8;4.11188019E8;4.02105377E8;	5.78	629.21	360.102									0	44807		96	508.498	0	617.831	0	0	0	0	745.468	631.92	790.887	0	611.347	1021.93	0	829.394	0	571.69	0	0	0	0	0	0	0	0	1080.19	0	821.495	854.079	0	0
277	7	999.0;129.26;68.32;44.2;25.11;11.27;8.6;	2.99077759E8;3.00081238E8;3.89072968E8;3.35054321E8;3.62073547E8;3.37051575E8;3.67066284E8;	5.85	299.078	299.078									0	178439		147	5299.33	5212.83	2545.27	7935.39	6727.77	5095.76	3987.92	6858.58	7259.34	6112.59	5735.32	12761.9	9591.22	9386.04	7193.5	6956.74	8740.73	3949.14	4061.49	9972.6	5390.8	1103.61	3599.17	2321.56	2289.75	4285.2	2488.6	3131.87	0	1652.44	5701
280	9	999.0;237.17;86.9;31.97;22.1;12.95;12.04;8.89;3.33;	4.99147034E8;5.00150085E8;5.89142029E8;5.01152893E8;5.90145874E8;5.62142883E8;5.67134521E8;6.00158569E8;5.45152893E8;	5.92	567.135	499.147	C22H28O13	499.146	2.5772	Drynachromoside A			flavonoid	4	0	488769		46	0	0	0	0	0	0	0	0	0	0	0	0	479.386	0	0	0	0	0	0	0	0	0	0	0	0	0	0	0	0	0	0
281	41	999.0;172.38;131.53;118.67;43.23;21.77;11.65;9.51;9.16;8.59;6.23;5.55;5.51;5.06;4.95;4.67;4.65;4.39;4.38;3.15;2.94;2.89;2.8;2.58;2.43;2.36;1.97;1.95;1.94;1.85;1.79;1.75;1.54;1.48;1.45;1.44;1.14;1.12;1.09;0.78;0.54;	3.53087646E8;3.54091858E8;1.91056549E8;4.43083954E8;7.08187683E8;4.44087433E8;4.2107608E8;4.16084229E8;7.09190308E8;1.92059814E8;7.2916626E8;3.69082947E8;4.87110199E8;3.9909436E8;1.061282349E9;4.37050293E8;4.54099823E8;3.91062317E8;4.51065338E8;7.45140686E8;4.65065918E8;5.58126709E8;4.38105194E8;1.61024826E8;1.062284424E9;3.0809082E8;4.53013824E8;4.89089722E8;4.22079498E8;3.90068481E8;5.87163696E…	5.96	354.092	353.088	C16H18O9	353.088	-0.582858	5-Caffeoylquinic acid (neochlorogenic acid)			phenylpropanoid	2	0	1.40468e+06		81	0	0	0	0	0	0	0	0	0	0	0	0	0	0	0	0	0	0	0	0	0	0	1435.22	898.482	0	0	2563.61	1236.86	0	0	524.483
283	12	999.0;169.35;104.05;76.31;71.95;57.95;33.61;30.85;17.94;15.62;12.93;12.64;	2.03083359E8;4.07173187E8;2.49088745E8;2.04086258E8;2.87044464E8;3.49013397E8;2.19077835E8;4.08176666E8;2.33057297E8;2.36076248E8;4.45128662E8;2.07077805E8;	6.02	203.083	203.083	C11H12N2O2	203.083	3.93633	L-Tryptophan			amino acid	1	2871.38	118118	41.1362	149	4480.07	11511.8	34828.8	6074.02	52267.6	5467.36	44600.4	6788.08	39917	9279.73	8842.74	9514.47	5947.53	5983.8	8905.1	6442.65	11992.6	16235.1	28377.3	29601.1	26297.6	35474.4	24063.5	4613.3	9761.39	6976.57	31023.4	54039.7	47444.4	8587.82	12926
285	3	999.0;46.89;36.37;	3.4109201E8;3.43087433E8;4.31086853E8;	6.03	343.087	341.092									0	55198.5		129	6987.28	8334.35	5581.64	7562.74	9656.32	6375.57	5785.24	8736.89	10039.3	15618.7	6489.91	9450.86	4829.55	8084.27	5861.47	7041.2	11041.5	6190.57	8498.9	9695.36	7714.27	2198.63	8071.26	5241.39	9058.55	524.373	8642.99	11141	5189.33	4144.4	7099.77
286	30	999.0;545.57;420.58;409.96;313.2;308.24;226.3;126.28;105.38;94.09;65.91;60.39;56.3;56.11;54.47;43.21;39.6;38.6;34.19;29.32;28.1;27.05;26.8;26.04;24.61;23.38;20.32;19.83;16.32;11.81;	3.59098969E8;3.25151184E8;3.37140656E8;2.04030655E8;2.0305629E8;2.19051346E8;4.6214209E8;3.60102539E8;1.87025177E8;2.47046494E8;4.81172424E8;3.38144257E8;1.54999069E8;1.89041183E8;1.6004071E8;2.94107452E8;2.05034744E8;4.24162994E8;4.6314621E8;3.83146729E8;6.73165039E8;3.83096771E8;4.93229797E8;1.8803331E8;3.73116425E8;2.9402652E8;1.7103035E8;2.1407251E8;3.81140778E8;1.95030182E8;	6.05	325.151	359.099	C15H20O10	359.098	1.75551	3,4,5-Trihydroxybenzoic acid; 3,5-Di-Me ether, 4-O-D-glucopyranoside			phenol glycoside	3	0	193983		148	5214.36	5664.67	7557.73	1930.35	7694.33	5198.88	1586.11	5580.9	9380.09	10876.6	10907.6	7474.25	2614.47	8375.04	6250.67	4352.8	3011.32	4991.67	2164.36	4000.64	7644.47	0	13108.9	1841.83	4375.24	9735.31	2225.11	2693.23	5829.93	9356.42	7526.21
287	10	999.0;142.17;16.68;13.71;8.87;5.71;5.53;4.14;3.77;3.2;	3.3106781E8;3.32070526E8;3.47062561E8;1.68006836E8;6.63140198E8;3.99055176E8;3.46054626E8;3.6305722E8;3.01057617E8;4.69157227E8;	6.05	346.055	331.068	C31H16O10	331.066	5.13493	gallic acid hexoside			phenol glycoside	3	1639.92	523247	319.068	149	10604.9	59313.9	39983.5	16945	35493.4	9389.81	34595.2	16982.8	50059.2	24149.7	76577	41221.4	70972.8	15387.8	32250.8	13256.1	17374.1	13322.9	13683.9	3980.31	23155.4	3003.76	146115	70332.9	33196.2	4945.81	63967.4	54809.3	50915.7	4212.49	25534.1
289	8	999.0;700.16;343.08;231.28;123.69;79.28;77.02;58.3;	7.45256836E8;7.31241272E8;7.46260254E8;7.32244629E8;7.5923645E8;3.77145905E8;3.47135071E8;7.97179382E8;	6.19	731.241	745.257									0	24153.9		54	0	0	0	0	0	0	0	0	0	0	0	0	0	0	0	0	0	0	0	0	0	0	0	0	0	0	0	0	0	0	0
290	2	999.0;414.59;	4.81110352E8;9.63227478E8;	6.21	963.227	481.11									0	7062.75		11	0	0	0	0	0	0	0	0	0	1163.47	0	0	0	0	0	7062.75	0	0	0	0	0	3471.31	0	5257.3	2030.73	0	0	0	0	0	0
291	28	999.0;959.21;925.74;714.13;406.59;392.04;357.41;347.88;209.03;172.65;172.3;166.63;143.69;135.53;131.44;125.69;102.56;102.32;91.32;83.97;78.27;55.07;53.25;51.4;49.47;43.4;35.19;19.29;	3.11078033E8;3.57083527E8;5.77142578E8;2.93103729E8;4.73094574E8;4.85167419E8;4.0107312E8;3.91107635E8;5.78145935E8;5.05194733E8;3.51130402E8;6.2113269E8;3.71098785E8;3.26154602E8;3.47054352E8;4.0915094E8;5.67114319E8;5.13126587E8;4.11187866E8;4.86170898E8;4.47188904E8;3.92111115E8;2.9511969E8;4.29140991E8;6.22136353E8;3.74073547E8;4.35097931E8;3.52133881E8;	6.25	409.151	577.143									0	146463		104	0	475.189	3720.88	0	0	655.704	0	504.83	1710.16	520.577	477.968	3225.74	1754.61	0	0	0	0	0	0	0	796.092	0	0	840.329	0	0	3195.99	1246.69	0	0	1235.92
292	8	999.0;248.5;175.93;156.27;139.42;62.6;33.17;23.92;	3.69140778E8;1.61082214E8;4.13130707E8;3.23135468E8;3.70144043E8;3.59111847E8;3.86130676E8;4.14133484E8;	6.25	413.131	369.141									0	93015.4		104	0	0	0	0	0	0	0	0	0	872.161	1021.02	634.028	591.363	0	863.231	0	0	0	0	528.907	1030.96	1084.66	1021.03	0	1039.92	1272.56	1652.34	0	946.466	0	902.721
293	3	999.0;161.85;141.48;	4.76098816E8;4.77102386E8;3.06076965E8;	6.28	476.099	476.099									0	31820.2		80	0	0	0	542.858	1723.03	1526.17	2594.98	0	0	6557.95	0	0	0	1034.02	6936.66	0	1194.09	0	1004.19	0	0	0	9026.84	0	0	603.507	0	0	0	789.431	0
295	10	999.0;200.74;148.48;73.49;72.3;32.74;30.19;19.02;18.03;12.16;	3.41088745E8;4.31084534E8;3.42092255E8;4.04084412E8;3.77065247E8;4.32087189E8;4.42099976E8;3.79062195E8;4.75110352E8;4.09076172E8;	6.39	404.084	341.089									0	93788.6		143	0	988.16	618.674	499.331	2518.3	1000.57	0	813.442	1126.6	1329	1822.61	1344.28	3011.54	970.02	2877.45	1349.05	757.112	805.804	811.533	879.319	1943.79	0	5645.79	7375.92	557.571	536.566	1608.91	3109.96	0	0	1163.83
297	3	999.0;577.56;212.27;	5.90224976E8;6.36230591E8;5.91228394E8;	6.43	636.231	590.225									0	9995.69		58	0	0	0	0	9995.69	3913.74	0	0	7698.6	1255.82	0	2257.29	2171.3	0	602.753	0	1078.61	0	0	0	0	0	0	0	0	0	0	0	0	0	0
298	2	999.0;178.11;	4.87182953E8;4.88186676E8;	6.45	487.183	487.183									0	12758		31	0	0	1721.04	0	0	0	0	0	2529.36	0	0	4168.92	6124.39	0	0	0	0	0	0	0	0	0	0	0	0	0	6898.84	831.189	0	0	2569.13
299	3	999.0;232.59;141.24;	5.01162415E8;5.02165741E8;5.45152344E8;	6.46	545.152	501.162	C22H30O13	501.161	2.066	Methoxycinnamoyl-hexoside			phenylpropanoid	3	0	18320.5		38	0	0	0	0	0	0	0	0	0	0	0	0	0	0	0	0	0	0	0	0	0	0	0	0	0	0	0	0	0	0	0
300	3	999.0;571.32;472.17;	5.67100098E8;4.51088959E8;9.0318457E8;	6.5	451.089	567.1									0	4252.25		18	0	0	0	0	0	0	0	0	0	0	0	0	0	0	0	0	0	0	0	0	0	0	0	0	0	0	0	0	0	0	0
303	2	999.0;253.57;	6.56142883E8;6.57146301E8;	6.55	656.143	656.143									0	23167.1		70	2038.2	3116.98	0	0	0	0	4431.07	4596.38	0	5439.02	6803.76	0	2249.98	0	0	10811.7	0	7102.11	0	11871.3	6993.62	5472.85	904.763	9298.58	2932.21	0	1934.8	3464.16	6932.05	0	4341.62
304	7	999.0;285.93;235.02;192.29;192.03;188.74;62.8;	4.78157501E8;4.32151611E8;4.07156067E8;4.68128571E8;2.70098755E8;4.79160706E8;3.51120331E8;	6.57	468.129	478.158									0	28646.2		143	1549.64	1990.55	1534.78	3616.52	5834.12	2341.2	1672.5	2816.34	3247.64	3863.3	3287.88	4462.69	1984.61	4418.89	2884.4	2119.36	5259.11	1704.21	1683.4	2432.46	2508.75	1089.9	1351.48	1102.78	1557.57	2987.72	1185.02	927.406	1189.97	1088.91	1582.34
305	7	999.0;234.58;155.48;129.98;110.5;65.86;42.82;	3.71099274E8;3.25093689E8;3.72102386E8;4.15088928E8;3.61069916E8;3.88089081E8;1.63040329E8;	6.59	325.094	371.099	C16H20O10	371.098	2.50715	altro-2-Heptulose, 7-(3,4-Dihydroxy-E-cinnamoyl)			phenylpropanoid	4	0	49547.5		104	0	0	0	0	0	0	0	0	0	0	776.248	722.409	760.586	0	672.487	511.951	0	0	0	627.459	0	0	1272.54	1249.04	0	0	889.797	0	0	0	660.74
306	25	999.0;42.63;41.46;25.44;16.24;9.47;8.29;6.77;5.62;5.6;5.5;4.89;4.48;4.45;4.28;3.68;3.21;2.7;2.58;2.51;2.41;2.08;1.73;1.57;1.26;	3.53088715E8;3.05124603E8;5.45115967E8;4.49203461E8;5.09094727E8;5.46119141E8;4.99110168E8;5.89105286E8;3.9116156E8;3.06128204E8;5.35086548E8;6.53174011E8;3.99093842E8;3.6716153E8;3.37141235E8;8.53207825E8;1.081293213E9;3.21119995E8;3.95119873E8;3.2808902E8;4.56115631E8;4.61167297E8;5.00114807E8;1.082296265E9;4.37167358E8;	6.64	545.116	353.089	C16H18O9	353.088	2.53251	Caffeoyl quinic acid isomer			phenylpropanoid	3	0	114273		132	0	0	0	1034.77	3101.61	774.936	0	1606.9	4554.84	1376.34	1898.45	1243.8	2072.63	1175.2	1457.7	567.071	1458.05	1583.38	693.796	640.006	0	0	1322.86	0	717.5	0	0	690.149	0	0	0
308	8	999.0;238.64;114.84;68.18;42.37;19.98;18.94;17.57;	5.79194336E8;5.80197632E8;6.23183655E8;5.69164795E8;5.81198975E8;6.24186401E8;5.71161499E8;5.33188354E8;	6.66	571.162	579.194									0	103951		116	0	7957.06	1007.1	738.541	3067.03	603.315	1642.57	0	589.71	11177.4	851.072	0	1522.47	517.262	1340.91	975.895	4990.42	1644.46	1615.14	1014.67	3785.38	3533.3	6302.36	2504.99	4201.46	3920.54	1799.54	1539.49	4527.86	0	3013.21
309	2	999.0;824.96;	3.08041687E8;3.54047028E8;	6.73	354.047	308.042									0	19828.7		56	0	0	0	0	0	0	0	0	0	0	0	0	0	0	0	0	0	0	0	0	0	0	0	0	0	0	0	0	0	0	0
313	21	999.0;439.2;215.06;199.02;135.93;134.78;133.84;101.43;100.98;88.17;77.38;76.52;74.09;73.52;68.35;67.46;57.44;51.11;42.79;30.57;21.65;	4.77162842E8;2.3708075E8;4.0915097E8;4.78165833E8;3.79161621E8;4.50207275E8;6.47220398E8;4.5517804E8;4.39161865E8;4.93229797E8;4.29105103E8;4.65199127E8;4.17177368E8;4.63219421E8;4.67133484E8;4.13120697E8;3.65145691E8;4.11187958E8;4.70128479E8;3.77146179E8;3.44135559E8;	6.84	439.162	477.163									0	67366		133	1842.46	779.43	1492.19	1790.81	624.483	0	1140.03	2390.88	831.079	2928.03	1283.71	2496.99	785.065	0	1658.4	1309.07	1048.01	1125.01	1589.85	1345.69	588.799	0	0	1557.92	0	950.342	1044.25	519.307	0	0	1415.18
314	16	999.0;884.22;638.73;610.42;552.81;255.44;210.1;145.2;145.18;142.39;134.67;99.62;92.39;59.7;49.03;42.88;	4.65104828E8;4.93099915E8;5.11110535E8;4.94108734E8;4.47094269E8;4.4810257E8;4.66108307E8;5.39105774E8;4.95111115E8;5.12113953E8;5.55100708E8;5.83095459E8;5.01081421E8;4.49109436E8;5.37125977E8;4.81099701E8;	6.86	501.081	465.105									0	344665		61	0	0	0	0	0	0	0	0	0	0	0	0	0	0	0	0	0	0	0	0	0	0	0	0	0	0	0	0	555.269	0	0
315	12	999.0;287.97;56.8;25.62;24.03;17.61;10.68;6.81;6.57;6.31;5.6;4.27;	6.58156311E8;6.59161133E8;6.6016272E8;6.80140198E8;3.28575592E8;7.12078003E8;6.96114746E8;7.04164124E8;3.29077423E8;6.8114386E8;6.74153381E8;6.90148438E8;	6.86	696.115	658.156									646.352	400926	620.291	149	45543.9	112392	2604.19	6825.64	4189.29	11283.7	99719.8	100900	8321.17	158869	167381	7759.96	99226.1	11354.9	12850.4	308001	6271.05	155244	6553.93	336983	153706	65096.7	32710.5	251817	69381.1	14437.4	29143	67216.6	102622	6447.72	126613
316	5	999.0;149.6;68.02;64.82;12.25;	3.45119934E8;3.46122864E8;3.35091034E8;2.99114227E8;3.62109985E8;	6.87	335.091	345.12									0	121786		143	795.232	1231.48	880.331	2599.91	2094.21	1153.23	1580.68	1778.27	1092.59	2415.04	0	1238.33	856.855	1786.09	2104.97	1707.84	0	1567.97	1748.92	0	1729.36	716.002	993.796	1834.02	1732.3	2303.53	1423.2	2126.49	2273.21	1473.09	1363.53
317	2	999.0;988.43;	8.16900696E8;8.16925415E8;	6.87	816.901	816.925									0	19605.2		4	0	0	0	0	0	0	0	0	0	0	0	0	0	0	0	0	0	0	0	0	0	0	0	0	0	0	0	0	0	0	0
318	3	999.0;908.78;563.45;	4.89219238E8;3.17114716E8;1.94046158E8;	6.87	317.115	317.115									0	6178.73		31	0	0	0	0	538.881	0	0	0	0	0	0	0	0	0	0	0	0	0	0	0	0	0	0	0	0	0	0	0	0	0	0
320	6	999.0;256.37;46.89;18.11;16.37;11.14;	5.82177124E8;5.83180115E8;5.84178406E8;3.06076965E8;6.04159546E8;5.98173157E8;	6.89	583.18	582.177									0	195422		69	0	0	0	0	0	0	632.338	0	0	0	0	0	0	0	0	0	0	0	0	0	0	0	676.85	0	0	1313.36	0	0	0	0	0
322	3	999.0;232.82;91.36;	5.81209717E8;5.82213196E8;6.25199219E8;	6.98	581.21	581.21									0	42925.3		24	0	0	0	0	0	0	0	0	0	0	0	0	0	0	0	0	0	0	0	0	0	0	0	0	0	0	0	0	0	0	0
323	30	999.0;354.7;89.77;31.25;20.35;17.81;15.87;11.56;10.9;8.97;8.9;8.55;6.94;6.92;6.13;5.86;5.24;4.64;4.23;3.9;3.86;3.46;2.94;2.9;2.82;2.7;2.61;2.45;2.43;1.57;	7.07184814E8;7.08187073E8;7.09189758E8;7.97179382E8;7.60095032E8;7.29164795E8;7.3917334E8;7.98182861E8;4.02546997E8;7.23178711E8;7.43160095E8;3.46115326E8;7.45139893E8;8.06101318E8;7.30168274E8;7.6109845E8;4.29104553E8;3.21155823E8;7.40176941E8;5.48175537E8;7.70179993E8;4.03048615E8;7.21162903E8;7.34141052E8;7.44163696E8;7.55168762E8;7.33638794E8;7.24182373E8;7.99184998E8;7.45156128E8;	7	402.547	707.185									0	976715		132	0	1032.49	1473.7	2478.43	49686.4	29365.9	2567.85	1365.39	70596.5	30870.4	9619.52	25655.9	3362.9	19797.5	18478	14683.9	7155.87	13564.8	0	28216	5079.08	0	7415.38	15466.9	814.86	1240.18	0	0	0	0	2720.92
324	11	999.0;515.1;259.3;181.81;158.07;122.73;107.44;93.63;86.17;61.25;31.42;	3.94172852E8;7.13231018E8;4.48191681E8;1.027297119E9;7.14235901E8;6.43117493E8;7.62256042E8;3.10464233E8;1.028302979E9;3.11723724E8;1.021241455E9;	7.04	1027.3	394.173									0	28556.5		71	0	575.279	0	674.2	563.754	0	0	518.616	668.438	635.784	683.804	745.27	487.883	569.517	779.844	588.725	0	947.914	0	0	0	0	0	581.042	0	0	0	714.537	0	0	484.041
325	5	999.0;152.81;77.41;25.61;22.41;	3.4310434E8;3.44107208E8;3.33075256E8;3.60094269E8;3.35072296E8;	7.04	335.072	343.104	C15H20O9	343.103	2.46107	3,4-Dihydroxybenzoic acid; 3-Me ether, 4-O-(2-O-methyl-D-glucopyranoside)			phenol glycoside	4	0	183217		148	7210.86	9038.01	5526.48	7512.05	26285.1	13798.1	1598.23	10473.2	28800.6	8869.72	10110.6	15616	17670.6	3816.86	11293.9	5081.76	6993.08	3999.9	5779.34	7518.59	1765.85	571.277	3439.22	6913.33	2123.26	2058.72	3429.59	3636.71	1797.64	1035.62	4657.88
326	2	999.0;321.06;	3.2710849E8;7.87192627E8;	7.04	327.108	327.108									0	5906.81		14	0	0	0	0	0	0	0	0	0	0	0	0	0	0	0	0	0	0	0	0	0	0	0	0	0	0	0	0	0	0	0
329	3	999.0;163.62;62.5;	4.09171753E8;4.10175476E8;4.53162506E8;	7.09	409.172	409.172									0	63198.1		133	1276.61	781.477	1070.8	1035.01	2130.67	2016.33	0	693.983	2189.33	1854.27	788.437	1703.14	3390.38	924.648	1693.2	1136.42	749.661	879.907	671.116	1161.28	1171.22	594.559	999.217	0	1584.83	0	969.389	1111.57	641.288	793.408	0
331	57	999.0;223.6;151.52;138.67;119.27;118.11;116.88;104.83;100.09;96.31;89.81;88.93;86.97;86.7;85.31;84.3;77.08;73.35;71.85;69.55;69.21;57.56;55.36;54.69;54.61;53.93;51.36;50.18;49.95;48.25;47.54;47.52;46.77;45.9;44.48;42.63;40.53;40.47;39.91;39.33;38.8;38.27;37.89;37.67;35.65;34.85;34.41;33.41;31.42;31.08;30.35;30.24;28.55;25.26;24.2;23.14;13.85;	3.11051025E8;6.23140869E8;3.11083252E8;6.55079529E8;8.27191528E8;3.11102356E8;3.10522064E8;3.10484955E8;1.79021866E8;3.1041333E8;3.10454193E8;3.18241638E8;3.11678894E8;3.10505585E8;3.10978851E8;3.04085846E8;3.10513428E8;3.10372223E8;3.1056604E8;3.10298187E8;3.11455505E8;6.21494385E8;3.11659882E8;3.10747742E8;3.11692535E8;3.10394409E8;6.24645081E8;3.10440796E8;3.10343231E8;6.16855347E8;3.11964874E…	7.15	624.943	311.051	unknown	unknown		unknown			unknown	4	0	387991		38	0	0	0	0	0	0	0	0	0	0	0	0	0	0	0	0	0	0	0	0	0	0	0	0	0	0	0	0	0	0	0
332	6	999.0;166.69;80.1;77.83;55.16;47.11;	6.79153381E8;7.15129333E8;4.23033997E8;4.24089111E8;4.37049408E8;6.8115863E8;	7.15	424.089	679.153									0	18008.2		55	0	0	0	0	495.852	0	0	0	0	0	0	0	0	0	0	0	0	0	0	0	0	0	0	0	0	0	0	0	0	0	0
333	2	999.0;161.68;	3.5913559E8;3.60139252E8;	7.15	359.136	359.136									0	75275.9		22	0	0	0	0	0	0	0	0	0	1430.72	0	0	0	0	0	0	0	0	0	0	1533.13	0	0	0	0	0	5098.46	0	887.861	718.84	0
334	21	999.0;303.82;83.13;65.8;57.56;39.03;31.3;24.82;24.58;16.06;12.75;12.63;11.92;8.92;8.38;8.05;7.1;5.69;4.13;3.47;2.11;	6.51122314E8;6.52124451E8;6.99143066E8;4.47188263E8;6.53127625E8;7.062229E8;9.63171204E8;9.91202271E8;7.00146484E8;5.09094635E8;7.17263794E8;7.15248108E8;7.29153748E8;3.1066571E8;3.11653229E8;3.31104614E8;6.77138123E8;3.95176636E8;5.03069275E8;8.67259521E8;2.09046143E8;	7.17	729.154	651.122									0	133705		140	0	2832.83	0	2955.5	9835.79	3027.94	1771.5	4451.26	7632.63	4798.38	2761.92	4971.03	5915.16	2964.52	3136.87	1149.58	2921.25	1268.79	1025.75	1799.36	2119.89	0	2380.48	514.946	1309.45	1473.02	0	538.751	0	560.005	1111.69
335	2	999.0;481.17;	8.16335632E8;8.16429565E8;	7.19	816.336	816.336									0	52438.5		9	0	0	0	0	0	0	0	0	0	0	9624.3	0	0	0	0	0	0	0	0	0	0	0	0	0	0	0	0	0	0	0	0
336	5	999.0;943.35;610.25;495.86;75.83;	8.16609375E8;8.16591797E8;3.10033966E8;8.16685181E8;5.2410498E8;	7.23	816.592	816.609									0	52458.2		6	0	0	19791.9	0	13358.6	0	0	0	0	0	0	0	0	0	0	0	0	0	5276.1	0	0	0	0	0	0	0	0	0	0	16940	0
337	2	999.0;726.93;	5.09999451E8;3.26352997E8;	7.23	510	510									0	2949.39		8	0	0	0	0	0	0	0	0	0	0	2467.27	0	0	0	0	0	0	0	0	0	0	0	0	0	0	0	0	0	0	0	0
338	17	999.0;183.44;158.78;152.24;91.41;87.11;84.29;80.76;78.36;72.86;54.67;52.75;44.03;38.22;35.69;21.64;18.7;	4.13167267E8;3.67161774E8;4.14170837E8;3.89110077E8;4.69193634E8;4.03138489E8;4.67156586E8;4.57157227E8;3.01113007E8;4.77162384E8;4.33099518E8;4.07156891E8;4.3320871E8;3.79080933E8;4.11128174E8;7.43241516E8;4.06099854E8;	7.28	467.157	413.167									0	73791.3		136	4882.41	4962.9	3201.39	4503.7	3796.62	4475.75	1936.18	7586.58	3048.66	5794.57	4434.08	2640.16	3250.89	2054.64	3004.28	4165.73	2260.49	4007.68	1558.46	5503.69	1882.77	3900.2	2226.51	3986.94	1530.3	2083.77	6408.2	8380.74	1731.3	1979.87	5199.18
340	33	999.0;492.49;391.1;389.09;183.86;182.62;182.45;146.8;134.86;129.9;126.22;123.42;122.2;117.05;96.49;91.13;89.64;88.04;80.58;77.04;71.51;68.89;55.26;53.57;52.36;45.41;44.41;36.25;35.78;35.08;33.98;20.44;20.13;	4.0103775E8;3.27036041E8;6.61046143E8;2.67051605E8;6.76001587E8;3.2602829E8;3.61042023E8;6.68088196E8;6.56083069E8;2.83046509E8;4.02040985E8;3.55031189E8;3.73041992E8;3.45046814E8;6.62049683E8;3.89037018E8;4.09018646E8;6.40088013E8;1.61024811E8;9.57122437E8;3.59026489E8;4.61058319E8;3.77037109E8;9.90062256E8;7.21067993E8;2.23010025E8;6.38076416E8;4.09959198E8;3.56039124E8;9.88050781E8;3.72058502E…	7.29	267.052	401.038									0	89853.1		146	18879.3	27519	40308.4	32968.2	35419.9	28029.2	27307.8	19543.5	30599.7	21528.8	27353.8	34789	26607.6	35900.3	25791.6	21466.1	36231.6	19561.9	37064.4	17021.7	19775.2	7205.28	31530.4	20134.2	20907	28655	8157.89	8427.2	11720.6	24817.3	14491.2
342	2	999.0;905.38;	8.16825989E8;8.16862671E8;	7.37	816.826	816.826									0	24524.5		6	0	0	0	0	0	0	0	0	0	0	0	0	0	0	0	0	0	0	0	0	0	0	0	0	0	0	0	0	0	0	0
343	56	999.0;671.37;191.06;140.17;140.12;125.0;48.37;28.04;11.56;11.05;8.85;5.14;4.68;3.24;2.96;2.6;2.46;1.99;1.94;1.61;1.51;1.19;0.93;0.89;0.83;0.8;0.77;0.76;0.72;0.7;0.68;0.63;0.61;0.52;0.52;0.51;0.43;0.43;0.43;0.42;0.4;0.39;0.39;0.35;0.34;0.32;0.31;0.28;0.26;0.22;0.22;0.2;0.18;0.16;0.15;0.14;	3.11041779E8;6.23091064E8;6.24093323E8;1.79035126E8;3.12045319E8;1.49009567E8;6.2509552E8;9.3513916E8;1.80038742E8;9.36143921E8;1.35045532E8;1.50012985E8;6.45071106E8;9.37145508E8;6.55079834E8;5.33095215E8;3.57046692E8;6.39084961E8;3.43031067E8;6.61046143E8;2.21046295E8;6.4607605E8;1.248194336E9;1.247692017E9;1.55687927E8;3.25020538E8;6.69096252E8;3.61042023E8;9.89059021E8;9.38148438E8;3.29051971…	7.39	669.096	311.042	C13H12O9	311.041	3.03947	caffeoyl-tartaric acid (caftaric acid)			phenylpropanoid	2	39037.8	1.55804e+07	399.111	149	1.05525e+06	2.01032e+06	3.10761e+06	2.27927e+06	2.54613e+06	1.7396e+06	1.6799e+06	1.26907e+06	2.52547e+06	1.67993e+06	1.79027e+06	2.5419e+06	1.77056e+06	2.45836e+06	1.82935e+06	1.34266e+06	3.08753e+06	1.11578e+06	2.82613e+06	1.18137e+06	1.22431e+06	475784	2.332e+06	1.38066e+06	1.38781e+06	2.30182e+06	489008	560979	669617	1.9382e+06	856255
344	3	999.0;225.96;185.49;	7.24226196E8;1.036274902E9;1.99010849E8;	7.39	1036.27	724.226									0	26124.2		44	0	0	0	0	864.289	713.767	0	0	663.269	0	0	0	0	0	777.86	0	0	0	0	0	0	0	0	0	0	0	0	0	0	0	0
345	13	999.0;592.43;573.07;551.06;483.16;418.15;298.04;295.02;277.25;214.54;170.17;144.73;68.1;	3.07140472E8;4.11188049E8;5.03141785E8;2.93124664E8;5.49147583E8;5.01173981E8;4.63219696E8;3.0906601E8;3.27072754E8;3.65052002E8;3.49151031E8;5.51178162E8;2.71046539E8;	7.41	293.125	307.14									0	33733.5		41	0	0	0	0	0	0	0	0	0	0	0	0	0	0	0	0	0	0	0	0	0	0	0	0	0	0	0	0	0	0	0
346	3	999.0;76.75;72.65;	1.80038651E8;5.09662079E8;5.09334167E8;	7.41	509.334	180.039									0	5441.53		9	0	0	0	0	0	0	0	0	0	0	0	1075.77	0	0	0	0	0	0	0	0	0	0	0	0	0	0	0	0	0	0	0
347	2	999.0;627.86;	8.16319214E8;8.16348206E8;	7.41	816.348	816.319									0	33436.3		8	0	0	0	0	0	0	0	0	0	0	855.557	0	0	0	0	0	0	0	0	0	0	0	0	0	0	0	0	0	0	0	0
350	4	999.0;404.99;289.72;253.6;	1.99091324E8;5.08899963E8;1.95920349E8;5.09229645E8;	7.43	508.9	199.091									0	8630.08		13	0	1237.24	0	1830.02	0	0	0	0	561.749	0	0	0	0	0	0	0	0	0	0	0	476.855	0	0	0	0	0	0	0	0	0	0
351	8	999.0;255.47;204.81;131.34;107.45;94.59;83.08;75.73;	8.16535583E8;6.43678528E8;5.24127258E8;1.30741852E8;1.30756454E8;5.24175903E8;1.30779999E8;1.30794785E8;	7.43	130.742	816.536									0	13077.6		11	0	0	0	0	0	0	0	0	0	0	0	0	0	0	0	0	583.437	0	0	0	0	0	0	0	0	0	0	0	0	0	0
352	16	999.0;597.31;367.93;334.56;258.06;234.48;223.42;192.59;174.04;167.03;150.34;133.64;111.3;110.2;87.13;71.53;	1.247188599E9;1.99060898E8;1.30895142E8;1.95878418E8;5.10383575E8;5.10378174E8;1.249195557E9;1.95874725E8;1.30815979E8;1.30849289E8;1.31755417E8;1.30822311E8;6.44359131E8;5.20959717E8;1.30784348E8;1.30838577E8;	7.44	510.384	1247.19									0	38028.5		22	0	0	0	1108.17	0	0	0	0	0	0	0	0	0	0	0	0	0	0	0	0	0	1364.92	0	0	0	0	0	0	0	0	0
353	5	999.0;832.12;775.37;423.71;382.53;	5.28801758E8;5.10783478E8;5.11122406E8;6.04464966E8;1.039395142E9;	7.44	528.802	528.802									0	8953.61		14	0	0	0	0	0	0	0	0	0	0	0	0	0	0	0	1187.32	0	0	0	0	0	0	0	0	0	0	0	0	0	0	0
354	4	999.0;708.02;520.09;419.58;	3.18253418E8;6.03460999E8;6.43691223E8;6.16816223E8;	7.44	603.461	318.253									0	24933.6		21	0	0	0	0	3160.95	1655.33	0	0	0	0	0	0	0	0	0	0	0	0	3579.41	0	0	0	0	0	0	0	0	0	0	2024.49	0
355	2	999.0;245.57;	1.99357254E8;1.96177414E8;	7.44	199.357	199.357									0	10339.8		5	0	0	0	0	0	0	0	0	0	0	0	0	0	0	3201.47	0	0	0	0	0	0	0	0	0	0	0	1201.13	0	0	0	0
357	3	999.0;309.11;119.15;	3.50065613E8;3.52062714E8;6.16109863E8;	7.48	352.063	350.066									0	12441.9		51	0	0	0	0	0	0	0	0	0	0	0	0	0	0	0	0	0	0	0	0	0	0	0	0	0	0	0	1012.44	0	0	0
358	2	999.0;250.14;	1.99079803E8;7.96317932E8;	7.48	199.08	199.08									0	7169.86		5	0	0	0	0	0	0	0	0	0	0	0	0	0	0	0	0	0	0	0	0	0	0	0	0	0	0	0	0	0	0	745.889
360	18	999.0;351.43;158.13;87.45;44.55;24.78;16.13;13.7;10.37;8.33;7.5;6.82;5.98;5.87;3.62;3.44;2.86;2.48;	7.07184814E8;7.081875E8;3.53088562E8;7.09189941E8;3.53589966E8;7.29165894E8;7.97179932E8;7.39173645E8;7.45139832E8;7.30169067E8;7.23179504E8;3.54090729E8;7.98183044E8;7.40177124E8;7.46143372E8;4.63110199E8;7.21162415E8;5.61126648E8;	7.57	798.183	707.185									0	755465		133	0	975.557	912.95	1851.13	24856.5	29964.8	2294.13	1371.76	44414.6	20889.5	7601.96	13746.1	4728.44	19188.2	16921.3	13173.6	6018.36	9697.04	683.486	25260.2	5849.8	0	9681.38	12547.2	969.951	730.734	0	0	0	0	3264.01
361	6	999.0;345.04;164.89;80.05;67.56;49.07;	4.01109436E8;3.55104401E8;4.02113373E8;3.91081207E8;1.93051041E8;3.56107697E8;	7.57	391.081	401.109									0	62352.6		114	606.309	6362.84	0	0	2301.67	0	676.011	0	1402.63	0	13986.3	967.231	3607.46	0	956.728	928.083	0	794.409	0	657.87	676.966	1022.61	23005.7	21447.9	683.65	0	1052.21	5823.36	1034.07	0	2267.32
362	18	999.0;848.95;452.97;421.3;418.23;405.86;372.74;354.34;345.39;336.62;299.87;253.58;245.39;227.31;205.22;109.87;89.55;65.13;	2.81124603E8;2.32119781E8;5.33188843E8;3.99057526E8;3.93177368E8;2.85098755E8;7.17262817E8;3.93140533E8;4.37159241E8;3.05124695E8;4.91178162E8;4.49204102E8;5.27177917E8;4.79170135E8;5.69190002E8;2.82128662E8;6.81169434E8;7.69206116E8;	7.61	491.178	281.125									0	29361.5		60	0	0	0	0	1395.11	0	0	0	1031.03	908.74	0	0	0	0	0	0	0	0	0	0	0	0	0	0	0	0	0	0	0	0	0
363	6	999.0;710.15;152.8;113.73;31.43;26.42;	4.81136047E8;3.69083374E8;5.11111847E8;3.70086578E8;5.12115173E8;5.57117004E8;	7.63	481.136	481.136									0	227179		46	0	0	0	0	0	0	0	0	0	0	0	0	0	0	0	0	0	0	0	0	0	0	931.608	0	0	0	0	0	0	0	0
364	2	999.0;234.39;	4.91084259E8;4.9208667E8;	7.66	492.087	491.084									0	7832.93		95	0	0	948.706	1222.37	4497.08	2093.3	0	0	4812.48	952.547	0	953.507	0	1078.34	1266.54	0	1030.33	0	1006.32	0	0	0	1646.79	0	0	0	0	0	0	1289.59	0
365	8	999.0;278.71;40.93;21.63;17.86;16.35;14.74;13.38;	6.54162109E8;6.55165283E8;6.56166931E8;6.76143555E8;5.82177124E8;5.66182495E8;6.70156677E8;5.65174561E8;	7.7	676.144	654.162									0	204123		77	0	0	1456.65	0	0	0	2464.12	0	0	591.827	0	805.352	0	1411.8	508.952	1370.85	0	0	1398.15	0	0	0	0	0	0	3209.09	1303.58	0	0	0	0
366	4	999.0;307.38;81.9;66.77;	1.89077423E8;2.33066986E8;1.4706662E8;1.90080658E8;	7.7	190.081	189.077									0	99645.4		135	964.018	1335.94	914.429	1430.16	1506.53	794.423	627.802	1124.69	966.994	1739.6	1164.36	1536.28	931.289	1339.91	880.708	1012.62	1282.38	936.248	790.455	831.119	1161.38	632.761	0	767.644	725.989	994.764	1023.53	0	710.121	803.349	959.06
368	15	999.0;165.9;107.98;81.22;79.58;42.27;35.89;32.47;26.4;24.42;14.73;13.88;7.96;7.86;7.82;	3.53088715E8;3.54091492E8;6.91189331E8;4.43083679E8;3.45091003E8;4.04119995E8;6.92193054E8;6.52189514E8;3.45592529E8;3.89066315E8;4.44087341E8;4.16084534E8;4.0107309E8;5.41119995E8;4.21076172E8;	7.77	389.066	353.089	C16H18O9	353.088	2.53251	Caffeoyl quinic acid isomer			phenylpropanoid	3	585.259	248840	425.179	149	919.426	1699.77	4547.9	6110.65	27758.8	21365.3	2846.95	1878.06	27868.2	7485.96	1947.13	17323.2	1280.66	18792.1	16556.6	4835.4	7133.7	1486.95	4106.43	5800.63	1951.8	3102.71	8845.69	3437.81	1766.05	2956.17	939.028	2085.28	585.259	4112	1494.42
369	5	999.0;271.21;193.24;99.82;91.4;	3.89146606E8;4.19120361E8;9.81454773E8;3.74118011E8;9.82459412E8;	7.77	389.147	389.147									0	88759.9		119	0	515.019	0	662.168	1175.2	0	727.788	737.73	777.5	895.815	0	0	597.542	952.487	658.191	603.507	0	922.66	0	0	846.103	0	626.375	0	0	0	0	872.948	0	0	0
371	6	999.0;211.95;60.78;28.65;22.2;15.34;	4.79084442E8;4.80087463E8;4.66108337E8;3.03051605E8;5.01081879E8;5.55100891E8;	7.82	303.052	479.084									0	88019.4		92	0	0	0	0	0	0	0	0	0	1241.52	0	0	0	0	0	492.578	0	0	0	0	0	0	0	0	0	0	0	0	0	0	801.127
372	7	999.0;285.54;71.18;49.99;25.11;22.74;22.3;	5.99199951E8;6.00202393E8;6.43189209E8;6.01206238E8;5.91167603E8;6.16189087E8;5.90173828E8;	7.84	616.189	599.2									0	14014.5		52	0	0	0	0	0	0	0	0	0	0	0	1127.41	0	0	0	0	0	0	0	0	0	0	0	0	0	0	0	0	0	0	0
374	3	999.0;269.3;83.68;	5.95262207E8;5.9626532E8;5.85233093E8;	7.86	585.233	595.262									0	19528.9		117	842.579	879.534	0	808.395	5615.59	1405.22	0	1885.64	7411.72	1022.74	587.588	1104.04	3519.05	0	1396.91	0	892.469	578.349	0	481.342	0	0	0	0	0	0	0	782.527	0	0	673.509
375	2	999.0;221.76;	5.98100708E8;5.9910437E8;	7.88	598.101	598.101									0	9356.33		42	884.879	1363.11	0	0	0	0	2177.4	4471.18	0	4784.54	2317.59	0	2053.12	0	0	8791.03	0	5812.33	0	7815.98	7024.67	5077.01	525.956	2064.05	5800.83	0	0	1859.24	5476.73	0	1928.84
376	2	999.0;841.85;	8.16684021E8;8.16698914E8;	7.88	816.684	816.684									0	12761.1		4	0	0	0	0	5745.74	0	0	0	0	0	0	0	0	0	0	0	0	0	2997.65	0	0	0	0	0	0	0	0	0	0	12761.1	0
377	26	999.0;360.97;255.66;251.65;246.52;196.08;169.97;125.25;107.24;57.04;45.14;43.32;42.82;29.41;29.38;27.1;24.59;17.72;17.17;14.29;13.57;13.25;12.87;12.66;9.79;5.08;	3.53125244E8;4.51218689E8;3.07140259E8;5.05157257E8;4.21172638E8;3.93177277E8;3.54128967E8;2.75093109E8;4.05060364E8;4.52222412E8;3.39120361E8;3.71098999E8;4.91214111E8;3.37114716E8;3.58123077E8;3.35135742E8;5.23182739E8;3.81177734E8;4.09172394E8;3.87094269E8;3.8608194E8;3.70115387E8;3.971362E8;7.46260803E8;2.03093231E8;3.72102905E8;	7.93	491.214	451.219									0	182482		143	843.048	2107.15	1385.88	1640.78	5178.51	2158.13	767.523	3271.16	2795.54	4796.85	1927.78	2057.11	4958	861.93	3743.54	928.014	935.567	2178.9	744.866	1330.19	0	0	1891.65	1651.87	0	846.825	0	2595.23	826.055	895.916	2763.18
379	3	999.0;107.23;13.86;	2.29108826E8;2.30112137E8;2.97095612E8;	7.93	230.112	229.109	C11H18O5	229.108	2.85193	unknown			unknown	4	3921.23	86600.3	22.085	149	4971.13	21991.3	38359.3	38527.3	57218.8	60847.8	22943.8	32451.6	24832.8	24490.8	14049.4	36029.8	16346.1	51332	45061.4	11573.8	50177.7	18356.4	36558.8	26140.2	16069.7	19349.7	53412.9	10555.7	21743.8	43548.2	5345.96	8877.46	6342.18	42490.3	21826.3
381	24	999.0;294.59;66.56;41.3;40.95;11.97;11.33;8.25;7.56;7.52;6.54;5.16;4.79;4.6;4.14;4.1;3.26;3.2;3.11;3.06;2.42;2.23;1.48;1.32;	6.39122192E8;6.4012439E8;6.41126282E8;6.39624146E8;7.29116577E8;7.30120911E8;1.27925E9;6.61103638E8;7.02117493E8;6.75098572E8;1.280253784E9;6.3213269E8;7.35110046E8;4.63089233E8;6.77077271E8;7.07109009E8;6.32633789E8;7.39046387E8;7.3112262E8;7.23083374E8;6.62107544E8;7.51099182E8;9.51170044E8;6.77094849E8;	8	463.089	639.122	C27H28O18	639.12	2.99318	quercetin hexoside glucuronide			flavonoid	3	0	790595		147	56319.6	106128	31606.2	91742.8	82174.4	74880.7	107477	136423	45194.8	257927	116294	73309.6	32444.7	97470.6	68500.1	90641.2	78714.7	42176.5	34527.3	83711.2	140709	18095.4	84985.7	14924.6	51126.7	59074.7	14951.6	121868	45880.7	48377.8	42151
383	39	999.0;536.4;296.96;289.43;189.97;176.68;170.89;159.09;156.38;154.98;126.08;96.99;95.24;84.69;71.57;66.25;61.71;44.35;43.58;38.02;37.79;36.03;35.13;34.41;33.71;31.19;30.1;29.46;27.38;26.27;25.54;24.18;23.07;21.76;16.34;14.44;13.75;10.93;8.39;	3.75086182E8;4.29104736E8;3.77083313E8;4.02105164E8;6.67187134E8;6.51158875E8;7.25231201E8;3.76090851E8;4.53103424E8;3.55103943E8;3.91080963E8;4.30108307E8;4.0312558E8;2.83082886E8;5.69225342E8;4.17104614E8;7.26236023E8;4.24125916E8;3.78086731E8;4.2712558E8;2.6305777E8;3.93077637E8;6.80229736E8;9.79237366E8;4.3903418E8;4.2812085E8;3.56108307E8;7.15203125E8;4.25086914E8;4.3708667E8;4.54100922E8;4.…	8.02	393.078	375.086									0	240330		63	0	0	0	0	0	0	0	0	0	0	651.193	0	0	0	0	0	0	0	0	0	0	0	0	0	0	0	0	0	0	0	0
384	2	999.0;222.34;	4.45209045E8;4.46211853E8;	8.02	446.212	445.209									0	12133.6		85	0	0	0	0	0	0	0	0	0	0	0	499.638	473.484	0	0	0	0	0	0	0	0	0	680.914	633.115	0	0	0	616.881	0	0	0
386	29	999.0;147.29;136.81;114.5;71.82;69.8;57.97;49.23;48.31;33.65;27.74;24.49;24.34;22.25;15.52;14.92;12.18;11.12;10.99;9.19;7.97;6.99;6.89;6.53;6.18;6.06;5.3;4.44;3.94;	3.2707309E8;3.28076538E8;1.65040802E8;6.5515271E8;7.61252319E8;4.01109711E8;4.07193329E8;3.73077911E8;3.19140503E8;6.56156189E8;4.05140442E8;7.62255859E8;3.63130432E8;2.05108932E8;2.21067505E8;6.9716449E8;7.15246948E8;4.0211319E8;7.29263306E8;9.5422699E8;4.08197052E8;3.74081543E8;4.50207245E8;3.97572876E8;6.83184448E8;3.61097626E8;6.95241882E8;4.97132141E8;6.98168152E8;	8.09	407.193	327.073									0	62933.8		106	0	0	0	0	0	510.491	0	0	1217.82	1074.29	0	0	0	0	705.777	0	0	0	0	0	0	0	0	0	0	0	0	0	0	0	0
388	18	999.0;195.56;90.96;26.46;23.91;15.1;9.13;6.44;6.07;5.52;4.26;4.25;3.58;3.25;2.87;2.73;2.61;1.88;	4.17140472E8;4.18144226E8;4.07112335E8;4.091091E8;3.89109283E8;4.08115997E8;7.89283813E8;4.47151581E8;4.59151611E8;4.61131287E8;4.10112549E8;4.34131439E8;3.90112946E8;5.01103088E8;4.33135864E8;4.60147339E8;2.09082382E8;4.85128876E8;	8.11	410.113	417.14	C18H26O11	417.14	0.636237	Salicin; 6'-O-D-Apiofuranosyl			phenol glycoside	4	2114.07	1.29212e+06	611.199	149	134457	190158	119792	114517	66093.5	87324.8	136569	60842	115116	153484	91436.7	48579.8	92704.6	80942.5	56056.2	131417	116019	138425	110652	132742	244720	296010	310109	206231	258161	336716	309175	171571	421212	79957.2	253048
389	12	999.0;611.36;277.24;180.62;92.29;90.47;51.19;37.01;27.93;26.75;26.41;21.23;	6.25141174E8;6.71147766E8;6.26146179E8;6.72151978E8;7.15138184E8;6.6111853E8;6.27147766E8;6.73153931E8;7.16141296E8;6.88138184E8;4.81099884E8;6.63115967E8;	8.11	688.138	625.141									0	144699		148	915.866	4040.17	993.542	4269.8	3941.79	3137.15	5959.56	9383.71	3046.35	19950.1	3432	2760.36	2645.38	3492.79	5530.68	3512.76	3933.63	2995.44	1539.99	3352.07	8728.64	550.061	6393.91	0	2714.36	1373.8	665.673	9528.02	1087.48	2753.31	36373.9
391	3	999.0;170.13;30.11;	3.37093658E8;3.67104523E8;2.95119324E8;	8.13	367.104	337.094	C16H18O8	337.093	2.40112	Coumaroylquinic acid			phenylpropanoid	3	0	113564		31	0	0	0	0	0	0	0	0	0	0	0	0	0	0	0	0	0	0	0	0	0	0	0	0	0	0	0	0	0	0	0
393	17	999.0;717.5;645.35;572.36;521.27;477.41;441.55;428.01;274.97;187.4;157.16;150.14;148.13;138.84;123.33;66.08;41.42;	3.65145782E8;2.11061584E8;6.95185181E8;5.11145752E8;3.95193207E8;7.71201172E8;6.81168945E8;4.49203308E8;2.05108932E8;5.07078522E8;7.72204163E8;9.5422699E8;3.87130707E8;2.36056824E8;4.36163116E8;5.54188843E8;7.73207031E8;	8.18	211.062	365.146									0	50217.1		139	0	1301.61	486.894	1880.68	4037.13	3052.88	623.923	1551.06	2694.24	1114.83	0	2166.33	1919.57	1470.16	2617.84	731.798	1179.41	586.362	669.6	669.6	0	0	1956.03	690.009	652.107	0	0	1125.01	0	0	673.487
394	5	999.0;165.26;51.8;26.82;23.22;	3.69119965E8;3.70123383E8;4.05096283E8;3.13129639E8;7.23215942E8;	8.18	370.123	369.12									0	81311		145	4744.43	7548.16	3341.58	9656.91	5621.35	5237.58	6596.69	10641.2	3027.41	28817.1	10683	8954.99	3059.22	9419.3	9269.17	5494.09	9484.91	3186.48	5644.22	6487.32	8786.97	1628.54	4332.84	1369.04	3731.32	4173.76	2535.27	6450.53	3260.06	2822.6	9196.59
395	2	999.0;115.58;	3.25097656E8;3.26101685E8;	8.2	325.098	325.098									0	64953.3		12	0	0	0	0	0	0	0	0	0	0	0	0	0	0	0	0	0	0	0	0	0	0	0	0	0	0	0	0	0	0	0
396	2	999.0;735.47;	1.79160812E8;1.7909137E8;	8.2	179.161	179.161									0	2782.16		46	2782.16	0	0	0	0	0	0	1305.78	565.726	0	0	517.79	1361.62	0	1805.73	1952.33	1882.29	1782.24	2757.87	617.191	619.902	2128.64	0	845.814	1071.73	2661.53	2755.4	1633.73	0	0	568.394
397	3	999.0;290.65;46.36;	6.39121277E8;6.40124756E8;6.41126709E8;	8.22	640.125	639.121	C27H28O18	639.12	1.58499	quercetin hexoside glucuronide			flavonoid	3	0	301396		45	0	0	0	0	0	0	0	0	0	0	0	0	0	0	0	0	0	0	0	0	22324.8	12161.1	0	0	0	36510.2	0	0	8218.43	33937.6	26671.2
398	2	999.0;554.07;	5.10271576E8;5.09936859E8;	8.22	509.937	510.272									0	4031.15		8	0	0	0	0	0	0	0	0	0	0	0	0	0	0	0	0	0	0	0	0	0	0	0	0	0	0	0	0	0	0	0
399	7	999.0;249.76;110.67;95.4;57.87;52.02;41.87;	8.15930115E8;1.31815323E8;1.3082518E8;5.107229E8;7.32938965E8;5.10750397E8;5.11070526E8;	8.22	510.75	815.93									0	2329.52		3	0	0	0	0	0	0	0	0	0	0	0	0	0	0	0	1037.99	0	0	0	0	0	0	0	0	0	0	0	0	0	0	0
400	4	999.0;867.36;860.72;315.23;	6.11163513E8;8.77299866E8;3.12044891E8;7.57185059E8;	8.26	877.3	611.163									0	13404.1		9	0	0	0	0	0	0	0	0	0	0	0	0	0	0	0	0	0	0	0	0	0	0	0	0	0	0	0	0	0	0	0
401	36	999.0;683.24;631.89;623.3;476.39;466.95;259.59;238.58;236.74;227.04;215.21;117.63;99.81;99.68;99.61;91.61;89.08;85.76;83.82;81.58;75.02;65.68;62.24;59.85;56.94;56.02;51.44;47.8;47.2;41.92;39.24;38.34;35.03;33.31;18.26;17.8;	5.25152588E8;1.31303253E8;1.31279526E8;8.17180481E8;1.31313797E8;1.31269989E8;1.31236816E8;5.24978027E8;1.31252472E8;1.31260391E8;1.31247299E8;1.31141708E8;5.24825684E8;1.31149124E8;1.30841415E8;1.3114476E8;5.21676208E8;1.31154846E8;1.31166763E8;1.30835693E8;5.21713135E8;5.23623169E8;5.21776001E8;5.28695007E8;1.30998825E8;5.28661316E8;5.24003906E8;7.21164185E8;5.2179187E8;5.23888672E8;1.31607712E…	8.3	817.181	131.314									0	613489		60	0	0	0	0	0	0	1156.54	0	0	0	0	0	0	0	0	0	0	738.393	0	1883.91	0	0	0	0	558.61	0	0	541.984	0	0	1121.59
402	22	999.0;129.93;90.17;79.23;64.85;54.32;41.43;40.14;37.36;35.11;34.49;30.26;29.89;29.14;28.72;26.93;25.41;21.28;18.36;18.01;15.58;9.49;	5.25519714E8;1.30941132E8;5.21988892E8;1.31815323E8;1.30867874E8;5.26238831E8;5.27858826E8;5.26126709E8;5.27059265E8;1.3082518E8;7.95829285E8;5.107229E8;5.27717712E8;5.23290344E8;5.26968689E8;5.23257507E8;5.2698407E8;5.23226501E8;7.32938965E8;6.8276947E8;1.039421387E9;3.61304413E8;	8.3	527.059	525.52									0	204700		34	0	0	565.45	0	0	0	0	0	665.706	0	0	1422.81	801.123	0	0	1600.06	0	1443.1	0	0	0	0	0	0	0	0	0	0	0	0	0
403	2	999.0;516.87;	5.11564362E8;5.11553711E8;	8.3	511.554	511.564									0	3607.64		7	0	0	0	0	0	516.137	0	0	0	0	0	0	0	0	0	0	0	0	0	0	0	0	0	0	0	0	0	0	0	0	0
404	10	999.0;879.73;635.86;407.14;130.59;120.84;82.41;65.16;61.56;27.66;	5.25239868E8;5.25182251E8;1.312939E8;5.25135071E8;5.24953308E8;1.31162766E8;5.21763916E8;5.2873053E8;5.21776001E8;5.11281433E8;	8.32	525.24	525.24									0	324717		15	0	0	0	0	0	0	0	0	0	0	0	0	0	0	0	0	0	0	0	20777.7	0	0	0	0	0	0	0	0	0	0	0
405	2	999.0;513.99;	8.16909058E8;8.16950317E8;	8.32	816.95	816.909									0	38101.9		5	0	0	0	0	0	0	0	0	0	0	0	0	0	0	0	0	0	0	0	0	0	0	0	0	0	0	0	0	0	0	0
406	39	999.0;683.24;680.14;507.23;466.95;215.21;154.14;152.14;118.49;117.63;114.81;105.84;99.81;99.61;96.21;91.61;89.08;85.76;84.87;83.82;68.28;62.24;59.85;56.94;56.02;51.44;47.2;46.72;41.92;39.24;38.34;38.15;31.14;27.98;23.66;23.05;22.13;21.68;17.8;	5.25152588E8;1.31303253E8;5.25095947E8;8.1720697E8;1.31269989E8;1.31247299E8;3.4466626E8;6.83483582E8;7.32144104E8;1.31141708E8;3.61821991E8;5.23697205E8;5.24825684E8;1.30841415E8;5.24837952E8;1.3114476E8;5.21676208E8;1.31154846E8;1.3084465E8;1.31166763E8;5.24690857E8;5.21776001E8;5.28695007E8;1.30998825E8;5.28661316E8;5.24003906E8;5.2179187E8;5.23963379E8;5.23888672E8;1.31607712E8;5.26238831E8;7…	8.33	817.207	525.153									0	748576		85	0	550.278	0	0	604.452	4620.64	1744.34	0	616.805	0	0	0	0	0	0	0	727.051	786.65	1006.63	0	0	0	0	0	595.118	0	2050.69	579.102	0	0	0
407	13	999.0;278.18;128.9;105.37;101.19;82.26;78.18;70.96;64.4;45.73;0.0;0.0;0.0;	8.16286194E8;1.31185562E8;1.31174728E8;1.240335083E9;5.24287476E8;1.31696487E8;1.31759186E8;1.31631561E8;1.31790939E8;5.24236816E8;5.26315674E8;1.048427979E9;1.3165744E8;	8.33	131.696	816.286									0	66983.8		22	0	0	0	0	0	0	0	0	0	0	0	1012.63	0	0	0	4585.15	0	0	0	0	0	0	0	0	0	0	0	0	0	0	0
409	8	999.0;431.94;385.65;219.34;93.81;87.8;58.84;33.29;	1.31299881E8;1.99352554E8;1.31225464E8;1.9617749E8;1.99271484E8;1.30978928E8;3.44387604E8;3.4494693E8;	8.35	344.388	131.3									0	34187.6		8	0	0	0	0	0	0	0	0	0	0	0	0	0	0	0	0	0	0	0	0	0	0	0	0	0	0	11593.3	0	0	1526.72	0
411	3	999.0;283.96;143.0;	6.47221375E8;6.4822467E8;2.94128235E8;	8.35	648.225	647.221									0	41293.5		106	1062.31	993.838	0	1625.75	1764.65	0	988.947	1337.18	1696.18	2329.06	1018.29	1261.86	675.927	0	0	1197.3	2133.43	532.134	2118.31	0	0	0	1429.13	1005.58	0	1225.67	977.208	1189.47	0	512.57	1183.61
412	4	999.0;564.1;468.83;384.36;	5.0983316E8;1.66426453E8;1.31944763E8;5.08833252E8;	8.35	509.833	509.833									0	9981.5		7	0	0	0	0	0	0	0	0	0	0	0	0	2548.52	0	0	0	0	1686.24	0	0	0	0	0	0	0	0	0	0	0	0	0
414	2	999.0;341.87;	7.6925708E8;7.70261902E8;	8.35	770.262	769.257									0	17703.7		113	539.467	665.342	0	665.342	966.308	0	0	0	645.467	0	0	803.522	721.182	743.896	819.611	1109.22	1237.93	0	0	0	623.699	0	0	0	559.342	584.896	0	0	0	0	0
415	47	999.0;690.4;240.59;171.49;112.79;111.73;65.25;58.22;31.74;17.94;16.16;7.18;5.97;5.28;5.06;4.71;4.31;4.22;3.6;2.2;2.0;1.75;1.68;1.62;1.42;0.93;0.89;0.73;0.69;0.6;0.59;0.57;0.56;0.55;0.49;0.44;0.42;0.38;0.36;0.36;0.35;0.28;0.24;0.21;0.15;0.11;0.11;	3.53088806E8;7.07185181E8;7.08187134E8;3.54092438E8;1.061280273E9;1.91056458E8;7.09191833E8;1.062283325E9;5.30137207E8;1.063287354E9;5.30638977E8;1.92060043E8;1.23883252E9;4.43084839E8;5.31139526E8;1.238331055E9;1.064289795E9;1.239333984E9;3.99093719E8;1.61024933E8;7.23179016E8;7.39174744E8;1.239834229E9;6.5916333E8;7.21163269E8;3.6706781E8;3.91062225E8;4.00097321E8;4.38105377E8;1.76693848E8;7.24…	8.37	531.139	353.089	C16H18O9	353.088	2.81573	3-Caffeoylquinic acid (chlorogenic acid)	C00002724	Lactuca indica	phenylpropanoid	1	736221	2.68737e+07	36.5022	149	2.4501e+06	5.6551e+06	2.75392e+06	4.08365e+06	6.84e+06	6.38641e+06	4.19037e+06	4.15312e+06	4.62023e+06	7.16653e+06	7.09062e+06	7.86706e+06	6.48899e+06	7.16906e+06	7.52267e+06	7.30883e+06	6.26856e+06	7.01822e+06	3.40812e+06	9.70623e+06	5.34857e+06	736221	6.23742e+06	7.26393e+06	1.70072e+06	3.40624e+06	7.42187e+06	3.62252e+06	1.71078e+06	2.37079e+06	8.38308e+06
417	2	999.0;204.51;	1.99089844E8;7.96362366E8;	8.37	199.09	199.09									0	13565.1		10	0	0	0	0	0	0	0	0	0	0	0	6860.83	9189.61	0	0	0	0	0	0	0	0	0	0	0	0	0	0	0	0	0	0
421	3	999.0;705.85;260.01;	5.11582214E8;1.66996338E8;5.10917175E8;	8.38	511.582	511.582									0	4186.24		10	0	0	0	0	0	0	0	0	0	0	0	0	0	0	0	0	0	0	0	0	0	0	0	0	0	0	0	0	1060.54	0	0
422	2	999.0;200.21;	1.99002655E8;7.96012512E8;	8.38	796.013	199.003									0	12656.6		6	0	0	0	0	0	0	0	0	0	0	0	0	0	0	0	0	0	0	0	0	0	0	0	0	0	0	0	0	0	0	0
423	14	999.0;471.28;405.81;133.52;104.63;76.08;27.11;4.08;3.57;2.87;2.73;1.81;1.49;0.94;	7.93257263E8;7.08188965E8;7.94260986E8;1.147354736E9;7.95264771E8;1.148358032E9;8.16036438E8;5.09542725E8;5.26884521E8;5.26934692E8;5.09203705E8;6.9115448E8;1.107285645E9;5.08865906E8;	8.4	1147.35	793.257									0	1.89827e+06		108	574.966	3119.77	17572.4	755.402	1666.93	3393.7	2322.3	2901.94	13534.8	0	2586.88	24500.9	15270.7	0	2396.16	3410.53	1360.28	0	0	0	706.787	730.16	1915.62	5820.71	651.141	9798.72	83533.4	14448	6112.4	0	29155.7
424	7	999.0;473.7;122.45;64.05;42.07;39.11;20.52;	4.63183075E8;4.61167511E8;4.64186768E8;4.62170868E8;4.53154114E8;4.69183563E8;6.97236267E8;	8.4	463.183	463.183									0	150197		142	6518.1	2355.23	4455.06	2246.09	3009.19	1660.02	3361.87	1795.63	2678.28	2366.51	3692.32	1054.4	3410.61	1050.48	2730.88	3092.27	3050.93	2482.39	2952.73	781.477	4246.05	10361	5408.63	1750.72	8236.6	3878.01	4535.93	4253.31	4524.68	1954.23	821.728
425	5	999.0;617.06;111.26;54.45;34.54;	5.25304199E8;8.16623413E8;5.11432709E8;1.6695163E8;9.51572144E8;	8.4	511.433	525.304									0	152943		15	0	0	6761	0	0	0	0	0	0	0	0	0	0	0	0	0	0	0	12351	0	0	0	0	0	0	0	0	0	0	5670.61	0
427	2	999.0;208.59;	1.9902298E8;7.96095337E8;	8.4	199.023	199.023									0	9531.51		7	0	0	0	0	0	0	0	0	0	0	0	0	0	0	0	0	0	8904.4	0	0	0	0	0	0	0	0	0	0	1082.73	0	0
428	2	999.0;250.46;	1.99169922E8;5.11544098E8;	8.4	199.17	199.17									0	2244.01		6	849.504	0	0	0	0	0	0	0	0	0	0	1972.58	0	0	0	0	0	0	0	0	0	0	0	0	0	0	0	0	0	0	0
429	2	999.0;198.75;	1.99356628E8;1.99276016E8;	8.4	199.357	199.357									0	12488.1		4	0	0	0	0	0	0	0	0	0	0	0	0	0	0	10307.3	0	0	0	0	0	0	0	0	0	0	0	1060.86	0	0	0	0
430	5	999.0;283.53;195.98;120.27;87.19;	4.65104797E8;8.19200867E8;4.66108368E8;8.2020459E8;5.86145142E8;	8.42	819.201	465.105									0	73527.6		29	0	0	0	0	0	0	0	0	0	0	0	0	0	0	0	0	0	0	0	0	0	0	0	0	0	0	0	0	654.936	0	0
431	16	999.0;707.12;613.07;156.61;144.11;91.97;88.78;71.25;70.53;53.31;49.74;37.57;35.25;34.1;30.96;29.08;	5.25199341E8;5.25265442E8;5.25254272E8;5.24869141E8;1.3087999E8;7.14892334E8;5.21744202E8;6.65310486E8;1.31590317E8;1.3170961E8;1.31013626E8;1.31552795E8;1.31064133E8;5.24569763E8;5.24106873E8;1.31755524E8;	8.42	525.199	525.254									0	403620		21	0	0	0	0	0	2049.31	0	0	0	0	0	0	0	0	0	0	0	1321.25	0	0	0	0	0	0	0	0	0	0	0	0	0
432	5	999.0;925.25;616.86;382.89;303.21;	5.0967807E8;5.21809143E8;9.05519775E8;1.66380997E8;1.27378372E8;	8.42	127.378	509.678									0	22245.4		15	0	0	0	0	0	0	543.493	1276.45	0	0	2677.16	2565.03	0	0	0	0	0	0	0	0	0	0	0	0	0	0	0	0	0	0	0
433	3	999.0;401.76;270.78;	1.99325531E8;5.12235779E8;5.11901459E8;	8.42	512.236	199.326									0	16614.8		10	0	0	0	0	0	0	0	0	0	0	0	0	0	0	0	0	0	0	2411.8	0	0	0	769.863	0	0	0	803.061	0	0	0	0
434	2	999.0;784.33;	5.09480957E8;5.09146515E8;	8.42	509.147	509.481									0	7215.49		9	0	5402.41	0	0	0	0	0	0	0	0	0	0	0	936.579	0	0	0	0	0	7215.49	0	0	0	0	0	529.933	0	0	0	0	0
435	3	999.0;551.3;382.8;	5.2897583E8;1.31806915E8;1.31825485E8;	8.42	131.826	528.976									0	17752.6		4	0	0	0	0	0	0	0	0	0	0	0	0	0	0	0	0	0	0	0	0	0	0	0	0	0	0	0	0	0	0	0
436	2	999.0;237.08;	1.99045853E8;5.10745636E8;	8.42	199.046	199.046									0	11693.2		10	0	0	0	0	0	0	2153.54	0	0	0	0	0	0	0	0	11693.2	0	0	0	0	0	0	0	0	0	0	0	0	0	0	0
437	10	999.0;388.28;312.14;99.75;49.89;45.21;40.78;34.78;27.2;25.89;	3.8906543E8;4.4408786E8;7.29165894E8;3.90069061E8;3.06075104E8;7.34143372E8;5.57095825E8;7.18176392E8;1.083263428E9;5.41127869E8;	8.43	444.088	389.065									22336.9	80826.7	3.61853	149	45665.9	65514.2	45009.6	61293.5	69838.7	70006.9	57648.6	54763.6	63187.4	67340.9	68041.4	73032.7	67032.6	72166.1	70074.9	77501	68102.6	69403.5	54702.5	70752.4	64175.2	22336.9	69592.9	72594.7	36428.8	48508.5	68452	45333.6	36101.8	45375.6	67387.6
438	15	999.0;140.58;46.64;16.67;12.69;11.15;8.26;4.51;4.02;3.38;2.96;2.6;2.58;2.4;1.77;	3.23135712E8;3.2413916E8;6.4727887E8;4.1313089E8;6.48281616E8;6.49236267E8;3.91122681E8;6.99213989E8;7.41319641E8;6.50239075E8;7.23235901E8;7.39303711E8;4.07096436E8;1.025408936E9;6.55225281E8;	8.45	648.282	323.136	C13H24O9	323.135	2.92262	Methyl (3S,5S)-3-(D-glucopyranosyloxy)-5-hydroxyhexanoate			glycosylated fatty acid	4	0	558819		140	183134	125477	197736	161369	123759	144588	120614	164256	117461	196784	198092	125857	140343	147082	180401	116065	185783	114324	144438	115019	120254	167887	143534	130083	158801	227909	139892	132930	156359	98072.6	108126
439	5	999.0;537.32;346.98;280.42;136.54;	7.37195129E8;5.10768127E8;1.66841858E8;7.95836731E8;5.10757782E8;	8.45	510.768	737.195									0	15511.4		12	0	0	0	0	0	0	0	0	1045.73	0	0	0	0	0	0	4779.58	0	0	0	0	0	0	0	0	0	0	0	0	0	0	0
440	26	999.0;957.23;405.88;230.6;104.67;75.7;51.9;34.58;26.82;25.36;25.29;22.49;20.18;19.49;16.64;15.51;15.03;8.87;8.19;7.65;6.3;6.21;5.34;5.21;4.83;3.57;	7.93257263E8;4.85167267E8;7.94260986E8;4.86171173E8;7.95264771E8;1.148358032E9;7.5527832E8;9.25339539E8;4.87181396E8;4.75139374E8;1.149361328E9;4.39161713E8;1.281869507E9;7.96270813E8;1.281366333E9;1.282371948E9;7.63304626E8;1.282875488E9;8.39264343E8;5.03178406E8;1.98921509E8;1.104823486E9;8.05223206E8;7.64308411E8;1.104320801E9;5.26884521E8;	8.46	1104.32	485.167	C22H30O12	485.166	1.7528	Cibotiumbaroside B			phenylpropanoid	4	0	3.04907e+06		122	1342.47	8978.27	75855.4	2517.65	5519.07	8816.67	6466.5	8637.33	33619	0	7601.5	51506.3	35924.7	923.454	7031.34	8300.33	4792.97	0	1118.12	0	2241.14	11793.9	5943.67	14321.5	534.117	31422	186134	46497.3	33306.1	1266.82	63600
442	4	999.0;800.68;99.61;61.97;	8.17053284E8;8.17041016E8;1.31552795E8;1.15004219E8;	8.47	817.041	817.053									0	100013		5	0	0	0	0	0	0	0	0	0	0	0	0	0	0	0	0	0	0	0	0	0	0	0	0	0	0	0	0	0	0	0
443	12	999.0;547.75;360.64;354.7;300.19;278.95;245.21;229.36;143.44;96.4;83.55;54.26;	5.51105835E8;5.33094727E8;4.90113312E8;5.07115967E8;5.7910083E8;4.8910498E8;8.87190552E8;5.52108948E8;8.88196655E8;5.3409613E8;5.36119019E8;5.80103821E8;	8.48	551.106	551.106									0	118689		31	0	0	0	0	0	0	0	0	0	0	0	0	0	0	0	0	0	0	0	0	0	0	0	0	0	0	0	0	0	0	0
444	7	999.0;181.45;64.53;59.95;21.47;18.48;9.46;	4.19156891E8;4.20160156E8;4.09128143E8;7.27246948E8;7.28250244E8;4.11125214E8;4.10131348E8;	8.48	420.16	419.157									0	438502		51	0	0	0	0	0	0	0	0	0	0	0	0	0	0	0	0	0	0	0	0	0	0	0	0	0	0	0	0	0	0	0
446	4	999.0;228.3;45.95;25.34;	6.00115845E8;6.01119446E8;6.02117249E8;6.22098694E8;	8.57	601.119	600.116	unknown	unknown		unknown			unknown	4	0	154525		106	19012.8	39986.2	1085.42	6883.07	4007.81	11422	44433.3	69474.9	10562.4	80490.1	45073.6	5802.1	52474.8	10902.5	5577.09	151700	3591.6	82726.3	6550.35	106446	100966	56090	16053.7	44328.5	96908.7	6149.4	3820.18	37521.8	72639.4	2273.69	37893.8
447	31	999.0;779.27;212.4;201.84;156.86;133.51;116.7;110.28;91.39;52.75;45.31;43.41;39.12;38.72;37.35;36.46;30.36;27.19;27.14;26.8;26.78;25.7;24.18;21.6;19.02;14.12;13.91;12.61;10.86;9.61;6.78;	4.47187653E8;4.49203217E8;4.01109222E8;4.48191528E8;4.50207092E8;7.65263489E8;7.57294006E8;7.56282593E8;4.01182617E8;4.37159088E8;1.53055939E8;5.77178345E8;7.58298889E8;4.77136108E8;6.15230835E8;5.77251343E8;4.51125977E8;4.76143188E8;4.39175079E8;4.24162689E8;4.91177826E8;4.07136261E8;5.02162933E8;5.79267029E8;4.07194031E8;7.75267822E8;3.3705777E8;5.53156372E8;5.15176697E8;7.59301697E8;3.28076385…	8.59	615.231	449.203									0	201169		136	1350.41	3376.91	0	4453.92	8112.59	3870.81	1384.75	4965.01	1516.54	1230.68	703.513	5246.65	1155.51	3385.15	832.522	1206.55	2213.56	554.086	3139.87	1264.1	1668.76	0	2000.09	788.9	1602.86	0	594.091	999.583	0	0	0
448	5	999.0;665.17;484.05;251.99;126.14;	2.67015594E8;5.07078827E8;6.21112183E8;3.85096771E8;6.81164978E8;	8.59	507.079	267.016									0	29626.5		18	0	0	0	0	0	0	0	0	0	0	0	0	0	0	0	0	0	0	0	0	0	0	0	0	0	0	0	0	0	0	0
449	4	999.0;392.43;366.09;316.08;	8.79315369E8;8.80318115E8;5.95168762E8;5.73147583E8;	8.59	595.169	879.315									0	9455.56		21	0	0	0	0	0	0	0	0	0	0	0	0	0	0	0	0	0	0	0	0	0	0	0	0	0	0	0	0	0	0	0
450	4	999.0;731.73;684.07;640.8;	3.93177185E8;3.99188843E8;6.01178284E8;7.19240906E8;	8.59	393.177	393.177									0	9535.98		7	0	0	0	0	0	0	0	0	0	0	0	0	0	0	0	0	0	0	0	0	0	0	0	0	0	0	0	0	0	0	0
451	15	999.0;74.26;73.79;52.58;18.6;7.6;6.32;5.25;4.11;2.1;1.77;1.74;1.68;1.68;1.16;	1.75061798E8;5.29156982E8;1.76064575E8;1.15040489E8;1.13061234E8;2.43049179E8;1.57051086E8;5.75162659E8;3.73112488E8;2.74986389E8;2.59022949E8;2.45025131E8;5.51139465E8;1.16043732E8;5.76166199E8;	8.61	176.065	175.062	C7H12O5	175.061	3.44679	2-Hydroxyheptanedioic acid			shortchain fatty acid	4	66074.6	1.18584e+06	17.947	149	161480	152353	99271	176050	199519	162172	164620	202301	152395	224319	174164	190990	171742	253236	189413	165786	265633	154626	119306	281881	243050	87965.9	210004	109235	179873	207849	211270	116333	113335	149198	178451
455	2	999.0;203.87;	5.1710321E8;5.18106689E8;	8.66	518.107	517.103									0	115731		25	0	0	872.256	0	0	620.77	0	0	0	0	0	661.905	0	0	0	0	0	0	0	0	0	0	0	1199.47	0	0	5475.03	0	732.957	0	0
456	4	999.0;220.41;27.61;25.91;	5.00157532E8;5.01160492E8;2.2207753E8;4.28172058E8;	8.7	500.158	500.158									0	59436.8		110	59436.8	27965.4	31912.7	32602.4	0	0	27540.3	50020.6	0	0	32531.3	38103.5	0	15609.1	31652.7	1292.52	893.827	19221.8	47280	1204.03	5278.71	5360.54	1491.37	12845	0	573.68	0	2210.21	0	15156.6	15348.1
457	4	999.0;215.27;205.62;166.53;	4.43084076E8;1.73046234E8;5.41157227E8;4.44087494E8;	8.7	173.046	443.084									0	12656.9		12	0	1067.82	0	0	0	0	0	0	0	0	1085.72	0	0	0	0	0	0	0	0	0	0	0	0	0	0	0	0	0	0	0	0
458	29	999.0;89.0;67.79;62.59;58.54;55.91;54.32;37.61;33.06;32.4;29.62;23.9;23.71;22.85;21.99;21.16;17.44;15.97;14.18;13.63;13.53;11.96;10.31;7.25;5.92;5.43;4.76;2.3;1.73;	3.57119904E8;7.1524707E8;7.55205688E8;4.02112793E8;3.93177124E8;4.77235107E8;1.53055939E8;4.89198547E8;3.21156219E8;4.91105103E8;7.16250061E8;4.37086456E8;5.79267029E8;3.33110046E8;7.562099E8;4.4617627E8;5.78181702E8;3.67161804E8;3.65144928E8;7.87231689E8;4.07156311E8;2.25040863E8;3.94181519E8;7.5326416E8;2.01077316E8;4.92086823E8;5.97220093E8;6.09204834E8;1.02334021E9;	8.73	755.206	357.12	C16H22O9	357.119	2.22447	ferulic acid hexoside			phenylpropanoid	2	0	73309.2		118	0	0	0	475.466	3965.85	0	0	819.017	4006.1	1677.19	653.99	2027.12	1487.28	0	539.542	0	0	0	0	0	495.396	0	713.674	0	0	0	0	0	0	602.476	0
459	3	999.0;286.87;221.89;	5.56089355E8;7.15186279E8;5.57093567E8;	8.73	557.094	556.089									0	24715		46	0	0	0	0	0	0	0	0	0	0	0	0	0	0	0	0	0	0	0	0	0	0	0	0	0	539.583	0	0	0	0	0
460	9	999.0;325.55;82.53;71.91;67.93;38.57;38.44;29.05;20.58;	6.91189331E8;6.92192566E8;6.47220947E8;6.93195679E8;7.21199829E8;3.45090546E8;7.33257446E8;6.61177979E8;6.48223083E8;	8.75	692.193	691.189									0	72405.9		54	0	0	0	0	1481.78	0	0	0	2645.82	0	0	709.058	0	0	0	0	0	0	0	0	0	0	0	0	0	0	0	0	0	0	0
463	10	999.0;204.24;65.86;22.03;20.43;14.23;13.57;12.47;9.95;8.84;	4.63183258E8;4.64186584E8;4.53154907E8;7.72276855E8;4.55151367E8;5.93245972E8;4.80173157E8;4.54157562E8;4.17176971E8;4.9517276E8;	8.77	455.151	463.183									0	182207		147	20011.5	46237.1	20364.4	28648.3	50684	36104.6	12753.5	38479	40913.9	53076.9	20944.6	35857.7	24872.4	27925.1	21498.7	14412.4	44706.4	14369.6	27738.2	16221	29573.1	22007.3	30439.3	16550.6	26626.5	42796.7	29123.7	29572.2	41518	23688.5	22911.8
464	3	999.0;403.65;118.64;	8.73196106E8;8.74199097E8;8.75201477E8;	8.77	875.202	873.196									0	19976.3		63	557.321	0	0	1537.44	0	0	0	0	622.662	3159.04	0	602.484	0	777.367	1185.75	909.01	0	0	552.517	0	1228.03	0	927.267	0	574.617	0	0	1478.82	584.226	506.394	4384.4
465	5	999.0;171.37;80.86;36.48;16.38;	4.25167236E8;4.26170837E8;4.1513913E8;4.69157227E8;4.93154999E8;	8.82	493.155	425.167	C17H30O12	425.166	1.76496	4-Hydroxy-2-pentanone, 4-O-[Glucopyranosyl-glucopyranoside]			glycosylated fatty acid	4	0	11902.5		140	2934.93	2546.06	2174.44	2922.22	2267.81	2236.99	1174.66	2682.01	1790.13	1684.08	1984.1	1267.11	779.479	1567.17	1965.08	1887.11	1721.25	961.66	1970.5	698.812	1106.68	2006.75	2134.56	1105.77	1733.94	2666.61	1859.93	2337.6	1173.75	1423.91	1888.94
466	19	999.0;378.21;197.37;145.08;107.55;53.78;33.75;24.56;22.22;20.09;17.79;13.09;11.42;9.72;9.51;9.29;3.49;3.0;2.75;	3.25057373E8;6.25142212E8;1.63025116E8;3.26060211E8;6.26145813E8;6.51120972E8;9.79239258E8;1.45014496E8;4.15052826E8;6.27147949E8;6.52125549E8;3.93044891E8;3.35070526E8;9.51207581E8;6.61119019E8;1.64028534E8;4.59078918E8;5.01125916E8;5.14099976E8;	8.86	164.029	325.057									494.385	745948	1508.84	149	6325.5	15401.6	26016.1	22558.3	40026.9	20900.8	9144.05	10407.3	38635.8	22972.3	12827.9	40741.8	22105.6	31801.8	20577.1	13603.7	20735.7	8384.88	30192.6	8539.04	10481	494.385	24826.9	14011.4	8737.96	15277.4	4428.05	8113.1	5807.95	9307.98	6938.52
467	4	999.0;371.34;70.07;49.62;	7.9923175E8;8.00234741E8;7.53225098E8;5.35136719E8;	8.86	800.235	799.232									0	7937.32		6	0	0	0	0	0	0	0	0	0	0	0	0	0	0	0	0	0	0	0	0	0	0	0	0	0	0	0	0	0	0	0
468	7	999.0;700.39;216.32;197.2;119.66;110.3;88.02;	4.6510495E8;3.59135834E8;4.66108368E8;3.1313028E8;3.6013916E8;5.41091248E8;8.53147278E8;	8.87	541.091	465.105									0	96806.9		56	0	0	0	0	0	0	0	0	0	1523.68	0	0	0	0	0	0	0	0	0	0	1773.09	0	0	0	0	0	2045.18	0	0	0	0
469	7	999.0;164.85;159.07;33.42;33.12;15.13;9.32;	3.43104156E8;3.44107727E8;6.8721582E8;4.33099823E8;3.79080505E8;4.11092804E8;6.97199219E8;	8.88	687.216	343.104	C15H20O9	343.103	2.16961	3,4-Dihydroxybenzoic acid; 3-Me ether, 4-O-(2-O-methyl-D-glucopyranoside)			phenol glycoside	4	0	1.62857e+06		55	0	0	0	0	0	0	0	0	0	0	0	0	0	0	0	0	0	0	0	0	0	0	0	0	0	0	0	0	0	0	0
470	2	999.0;360.88;	7.7325E8;7.74256042E8;	8.88	774.256	773.25									0	6463.27		40	0	0	0	0	0	0	0	0	0	0	0	0	0	0	0	0	0	0	0	0	0	0	0	0	0	0	0	0	0	0	0
471	26	999.0;186.3;39.61;37.32;33.53;18.56;14.99;14.0;10.92;7.02;6.4;6.37;5.59;5.24;4.25;3.36;3.07;2.86;2.61;2.59;2.54;2.18;2.04;1.29;1.28;1.06;	3.85115448E8;3.86117554E8;7.71236755E8;4.21092133E8;4.75110474E8;4.48110718E8;4.53102112E8;7.72240295E8;4.23088715E8;1.81050674E8;4.7611377E8;4.69076416E8;4.22094818E8;4.811026E8;5.19136841E8;4.03125397E8;4.49113831E8;7.85216248E8;4.55078949E8;1.111244263E9;4.83091858E8;4.85039886E8;7.93218445E8;1.112247314E9;3.75551422E8;3.95050049E8;	8.91	771.237	385.115	C17H22O10	385.114	3.58335	synapic acid hexoside			phenylpropanoid	3	945.624	772140	816.541	149	216306	124593	155581	96688.5	80791.1	19205.7	112779	121588	13324.4	124623	55306.2	85045.5	52739.9	165614	75130.4	113463	84718	113483	135647	132817	167342	39420.1	38533.9	80108.9	44667.5	57476.4	149527	56164.5	43708.6	142846	34914
474	4	999.0;570.76;155.21;55.1;	1.245245483E9;1.246246704E9;1.99226074E8;6.49081604E8;	9	1245.25	1245.25									0	24413.9		7	0	0	0	0	0	0	0	0	0	0	0	0	0	0	0	0	0	0	0	0	0	0	0	0	0	0	0	0	0	0	0
475	8	999.0;164.44;111.78;35.39;29.05;24.58;20.33;19.57;	3.37093689E8;3.38097046E8;6.91189453E8;6.92192444E8;3.73070557E8;4.27089172E8;4.57193573E8;6.75194031E8;	9	373.071	337.094	C16H18O8	337.093	2.40112	Coumaroylquinic acid			phenylpropanoid	3	0	112622		26	0	0	0	0	0	0	0	0	0	0	0	0	0	0	0	0	0	0	0	0	0	0	0	0	0	0	0	0	0	0	0
476	2	999.0;373.76;	8.17022278E8;8.17045227E8;	9	817.045	817.022									0	19305.5		2	0	0	0	0	0	0	0	0	0	0	0	0	0	0	0	0	0	0	0	0	0	0	0	0	0	0	0	0	0	0	0
477	32	999.0;425.97;322.37;201.4;128.48;84.24;83.84;62.06;56.19;42.04;41.96;32.03;29.2;29.13;26.47;26.22;26.06;23.46;18.45;14.71;14.56;11.67;11.32;10.47;10.41;9.09;8.39;8.27;6.85;4.57;4.08;2.4;	4.01182526E8;3.99166992E8;4.17140442E8;4.02186005E8;2.97062195E8;4.45172668E8;4.0017038E8;4.18144562E8;4.47188232E8;4.45172485E8;3.93177277E8;3.87167267E8;4.63183838E8;8.57201477E8;6.97237183E8;4.35188751E8;4.91178345E8;4.07192993E8;4.61240906E8;1.35030487E8;3.53145813E8;4.07156738E8;6.44229187E8;5.03178009E8;8.58205078E8;4.69171875E8;3.40076172E8;4.07112183E8;3.31086304E8;3.52104279E8;4.0911142E…	9.02	447.188	401.183									0	423690		144	520.494	843.183	0	2356.08	6150.35	3433.78	1186.79	3392.72	4672.75	5023.64	0	5145.41	3192.33	2343.07	2668.59	1067.88	1150.63	0	1908.18	939.806	2881.17	1853.18	4303.98	1979.61	5352.38	2373.61	841.359	1574.47	2190.45	0	1076.94
478	20	999.0;333.16;91.84;25.41;19.96;8.48;7.83;5.76;5.55;4.99;3.57;2.38;2.24;1.77;1.64;1.62;1.53;1.49;1.13;0.81;	7.2512262E8;7.26124512E8;7.27127991E8;7.47103516E8;6.81132141E8;7.63077393E8;7.48107483E8;3.40062195E8;6.82135742E8;7.57112E8;5.05100037E8;7.64081116E8;7.7904126E8;7.49109619E8;3.40564209E8;8.23100098E8;7.58114929E8;7.41116699E8;3.62057556E8;7.50976196E8;	9.02	779.041	725.123									589.546	1.34631e+06	2283.64	149	217192	267466	127113	272260	259012	207642	246408	325774	194740	642611	326832	215756	96801.2	267874	221180	256332	206301	119398	144673	190933	335353	61278.5	233229	51930.2	126738	161891	79593.4	351701	143484	112556	117531
479	16	999.0;331.33;88.4;43.1;12.77;5.57;5.11;4.49;3.42;3.15;3.11;3.03;1.95;1.86;1.85;1.62;	7.11142944E8;7.12146484E8;7.13148071E8;6.67153809E8;6.68156311E8;8.01138428E8;7.33124023E8;7.79129883E8;8.11067322E8;7.9510437E8;7.80133179E8;7.43132019E8;8.02141541E8;7.6910083E8;8.09120605E8;7.81106262E8;	9.02	780.133	711.143									1275.47	1.06473e+06	834.773	149	97698.4	78259.8	51570.7	203557	102624	76120.7	102816	145320	136712	272979	115993	145087	63027.6	130635	148953	188763	123440	78988.3	111463	61873.6	176776	36313.6	127540	41250.6	98254.6	93797	67371.9	261243	80347.9	102602	572170
480	2	999.0;751.26;	5.85219055E8;4.21136017E8;	9.02	585.219	585.219	C27H38O14	585.219	0.37832	Cichorioside E			sesquiterpene lactone	4	0	20403.8		12	0	0	0	0	0	0	0	0	0	0	0	0	0	0	0	0	0	0	0	0	0	0	0	0	0	0	0	0	0	0	0
481	3	999.0;456.88;100.8;	5.4110321E8;5.41604797E8;5.42107117E8;	9.04	541.605	541.103									0	19549.5		40	0	0	0	0	0	0	3486.14	0	0	3259.11	0	0	0	0	0	12260.3	0	0	0	959.147	0	19549.5	0	10286.1	12641.9	0	0	0	718.615	0	0
482	5	999.0;193.97;66.79;54.05;34.72;	4.49203217E8;4.5020697E8;4.39174683E8;4.93192902E8;4.03197998E8;	9.04	403.198	449.203									0	54159.1		142	0	2028.48	682.9	4337.29	13309.1	4147.95	1948.52	4772.95	4365.78	2359.36	644.297	2828.11	2928.29	3079.02	1227.93	2039.51	1285.84	711.392	2986.19	1348.34	1274.81	0	1764.69	1340.06	1182.9	490.805	0	1446.68	543.195	634.187	460.475
483	2	999.0;259.13;	5.57152588E8;5.58155884E8;	9.09	557.153	557.153									0	814557		6	0	0	0	0	0	0	0	0	0	0	0	0	0	0	0	0	0	0	0	0	0	0	0	0	0	0	0	0	0	0	0
484	67	999.0;864.04;416.08;262.61;245.52;71.99;71.2;51.39;50.9;46.83;44.27;44.26;32.59;30.37;21.69;21.55;18.14;16.36;15.78;14.65;14.54;11.47;9.3;8.85;7.84;7.48;6.33;5.46;5.36;5.35;5.33;5.17;4.96;4.89;4.76;4.38;4.22;4.11;3.84;3.79;3.32;3.28;3.01;2.92;2.76;2.76;2.72;2.52;2.51;2.32;2.27;2.07;2.06;2.06;1.91;1.9;1.8;1.76;1.73;1.5;1.49;1.47;1.45;1.4;1.31;1.28;0.68;	5.5110498E8;5.33095459E8;5.34103149E8;5.52108582E8;4.89104858E8;5.07115662E8;5.7910022E8;5.53110718E8;4.90112915E8;5.3510614E8;1.069212646E9;1.067196777E9;5.67100342E8;1.068202637E9;1.070216431E9;5.9909021E8;5.83095276E8;5.08119049E8;5.65084839E8;4.29068237E8;5.80103943E8;1.5301973E8;1.103218506E9;5.78116577E8;5.68103699E8;5.12109253E8;2.84033234E8;8.00648376E8;5.81079712E8;4.57063538E8;5.6609411…	9.13	583.095	533.095	C24H22O14	533.094	3.33975	cyanidin-malonyl-glucoside			anthocyanins	3	0	5.36848e+06		105	0	511.924	459.085	0	0	0	0	0	0	9082.32	0	12347.1	0	0	19917.5	0	0	0	0	0	798.215	0	0	0	0	0	21973.8	883.461	718.781	0	513.415
485	27	999.0;311.82;288.79;174.89;66.29;57.16;55.13;45.89;38.85;38.29;36.09;35.52;31.37;25.17;22.84;20.19;20.02;18.77;17.8;17.46;15.91;14.95;14.22;12.39;12.38;7.46;2.99;	5.53194031E8;4.43120636E8;5.54197327E8;2.97062195E8;4.44123871E8;3.93177277E8;7.91263611E8;5.89170654E8;4.38124237E8;3.19140289E8;6.97237183E8;4.91178345E8;6.43189453E8;4.61240906E8;4.21172913E8;4.81193573E8;1.35030487E8;7.92266296E8;4.15125427E8;3.65145905E8;4.07156738E8;9.55240723E8;5.91167603E8;4.69171875E8;4.07135345E8;9.97324402E8;2.1008609E8;	9.13	421.173	553.194									0	82539.6		98	0	0	0	0	0	0	0	0	0	0	0	0	0	0	0	0	0	0	1448.4	0	1054.3	784.513	0	0	0	1368.67	0	0	874.572	482.494	0
486	3	999.0;572.95;177.17;	4.35224274E8;6.41209839E8;4.27125641E8;	9.13	435.224	641.21									0	36428.7		39	0	0	0	0	0	0	0	0	0	0	0	0	0	0	0	0	0	0	0	0	0	0	0	0	0	0	0	0	0	0	0
487	5	999.0;161.21;131.42;101.09;75.34;	2.80083191E8;3.24073395E8;2.20062103E8;2.81086517E8;2.38072662E8;	9.18	220.062	280.083									0	34401		136	5160.88	3282.46	3486.63	7795.48	3542.98	3054.27	5500.68	6732.06	5428.3	5501.56	8433.4	10102.1	7141.45	6198.44	4816.69	10394.8	4432.02	5608.38	4532.87	2365.07	7800.76	2181.22	2480.55	6848.76	8086.28	7297.78	5166.04	11532.3	3135.56	1735.92	8088.77
488	2	999.0;256.49;	7.29262451E8;7.30265259E8;	9.18	730.265	729.263									0	22005.4		26	0	0	0	0	0	0	0	0	0	0	0	0	0	0	0	0	0	0	0	0	0	0	0	0	0	0	0	0	0	0	0
489	2	999.0;334.87;	8.73195984E8;8.74198792E8;	9.18	873.196	873.196									0	7606.76		36	0	0	0	0	0	0	0	0	0	874.936	0	0	0	0	0	0	0	0	0	0	0	0	0	0	0	0	0	0	0	0	1068.81
490	5	999.0;469.14;142.98;66.06;44.88;	3.25093536E8;3.7109903E8;3.61070251E8;3.26096191E8;3.73115173E8;	9.2	361.07	325.094									0	17183.5		49	0	0	0	0	0	0	0	0	0	0	0	0	0	0	0	0	0	0	0	0	0	0	668.051	931.194	0	0	0	0	0	0	0
491	2	999.0;136.0;	3.61151306E8;3.62154358E8;	9.2	361.151	361.151									0	34208		147	1036	1552.02	902.775	1510.26	2799.8	1418.79	1137.42	1085.72	2516.44	3125.91	1347.2	0	1988.49	1496.34	1780.69	931.608	1137.42	1590.79	848.091	896.809	615.438	600.524	1450.6	1068.81	882.89	856.045	595.553	1262.69	623.392	717.845	832.184
492	40	999.0;657.49;216.17;187.14;129.41;83.66;61.18;46.53;44.77;42.79;33.88;32.8;28.92;23.14;22.76;19.95;17.65;16.29;16.22;12.86;12.31;12.24;12.22;11.59;10.73;9.66;9.66;9.29;9.27;8.65;7.96;7.8;7.77;6.83;6.42;6.11;5.61;5.38;4.8;4.43;	4.33209351E8;5.53194031E8;4.34212463E8;5.54197327E8;5.9919989E8;3.95193756E8;3.83062592E8;8.07166016E8;3.37057312E8;6.33111023E8;6.00202209E8;5.89170654E8;3.00109497E8;8.50251343E8;4.49203827E8;3.91161438E8;6.43189453E8;4.27052521E8;8.08169312E8;5.57117126E8;4.77235229E8;3.9619635E8;6.34114014E8;7.92266296E8;1.20996773E8;9.55240723E8;9.49266113E8;5.91167603E8;4.89198578E8;5.90174072E8;9.97324402E…	9.22	850.251	433.209									0	302237		147	4872.21	2095.47	8708.49	2986.79	3812.82	3540.77	6077.86	3419.99	3662.98	11115.3	6288.2	2959.59	3031.24	2578.13	7278.73	5194.17	2208.52	10034.1	1623.47	5473.2	1031.38	2763.08	2503.24	6578.61	3447.45	7498.63	1280.58	2668.8	3457.44	2820.28	10549.1
493	14	999.0;242.12;70.94;44.19;43.51;38.78;31.82;20.3;14.99;10.47;8.93;6.99;5.48;2.18;	4.83151642E8;4.84155334E8;4.73124023E8;9.21306641E8;4.85157928E8;4.37146454E8;7.33200378E8;4.75121277E8;4.74127655E8;7.34205444E8;5.01162994E8;4.99148285E8;9.49266113E8;9.50270081E8;	9.22	474.128	483.152	C22H28O12	483.151	1.65663	4-Hydroxy-5-methyl-2H-1-benzopyran-2-one; O-[L-Rhamnopyranosyl-(1,6)-D-glucopyranoside]			phenylpropanoid	4	0	1.19558e+06		96	666.672	0	6659.43	0	0	1080.98	583.214	0	945.859	0	0	4196.76	615.007	0	907.111	0	0	0	0	856.44	0	0	5661.24	8671.9	0	2760.08	13175.9	903.136	825.64	0	6072.33
495	24	999.0;140.33;94.28;80.94;80.25;25.66;9.7;8.98;7.23;5.86;4.24;2.46;2.21;2.06;1.72;1.67;1.46;1.32;1.26;1.25;1.07;1.05;0.98;0.82;	2.95046478E8;2.96050018E8;5.91100281E8;1.63040466E8;1.49009506E8;5.92103638E8;1.19050522E8;3.63034119E8;1.64043747E8;6.13082092E8;5.93105774E8;1.50012756E8;3.79007965E8;6.29056335E8;3.65009979E8;2.88618591E8;6.14085815E8;3.01692963E8;3.93963531E8;6.15058411E8;7.78240784E8;6.43132019E8;3.53004974E8;4.07023743E8;	9.29	613.082	295.046	C13H12O8	295.046	1.89598	caffeoyl malic acid			phenylpropanoid	3	0	2.73841e+06		148	36993.4	87236.8	36895.6	36096.6	78005.3	16588.7	26716.3	37917.4	70222.1	52150.9	45114.7	76331.6	57898.2	33065.6	27179.3	20178.6	108677	19305.2	47763.4	20681	35439.6	20258.4	55079.6	18385	47687.3	44971.1	33257.1	33118.1	36589.8	44702.2	23798.2
497	2	999.0;887.75;	8.16942444E8;8.16953857E8;	9.29	816.942	816.954									0	20462.3		3	0	0	0	0	0	0	0	0	0	0	0	0	0	0	0	0	0	0	0	0	0	0	0	0	0	0	0	0	0	0	0
498	6	999.0;274.69;74.36;38.45;20.92;18.72;	5.97184204E8;5.98186646E8;5.87154968E8;6.41172546E8;5.5218158E8;5.89151367E8;	9.3	641.173	597.184									0	92839.4		139	0	1674.07	0	2758.14	4962.15	1164.74	1668.22	2228.52	6856.43	3229.86	1741.26	3378.55	5814.25	1298.16	1279.65	1192.01	936.854	0	0	1080.99	2320.71	0	4738.12	1438.39	916.403	2395.13	812.2	3378.53	1325.42	1544.54	1544.54
500	4	999.0;163.11;71.99;41.71;	3.77146698E8;3.7814975E8;3.67116791E8;3.51072906E8;	9.3	367.117	377.147									0	213349		122	1414.01	1371.96	0	618.69	697.194	685.045	0	1482.24	672.895	817.755	880.372	0	794.39	0	0	0	511.214	0	0	0	1126.17	0	3438.31	0	1370.09	0	0	861.68	0	0	0
501	3	999.0;48.34;38.84;	5.44180359E8;2.88609009E8;3.01699951E8;	9.31	301.7	544.18									0	3428.79		11	0	0	0	0	0	0	0	0	0	0	0	0	0	0	0	0	0	0	0	0	0	0	0	0	0	0	0	0	0	0	0
502	2	999.0;458.47;	8.15752258E8;8.15776672E8;	9.31	815.752	815.752									0	22648.5		3	0	0	0	0	0	0	0	0	0	0	0	0	0	0	0	0	0	0	0	0	0	0	0	0	0	0	0	0	0	0	0
503	4	999.0;155.67;38.0;24.24;	3.87166931E8;3.88170349E8;4.23142273E8;8.55155945E8;	9.34	423.142	387.167									0	192134		116	0	0	0	2328.29	1546.98	1382.91	0	0	2440.6	0	1426.86	2547.05	1465.92	3232.64	2210.11	0	0	0	0	0	0	0	1282.31	0	0	1263.76	882.873	1252.04	969.793	0	1003
504	4	999.0;532.91;452.72;100.74;	7.84152344E8;7.86168518E8;7.85157776E8;7.87170593E8;	9.34	786.168	784.152									4430.38	45099	10.1795	149	23255.5	20929.3	18217.2	24965.5	25190	23897.8	19999.3	24521	24932.7	25762.8	25537.1	25753.2	20001.7	25862.3	31785.4	24548.2	27556.5	20997.2	19682.5	21014.9	22486.7	14342.8	17769.2	18388.1	16951	27411.2	21265.5	17786.8	14654	19063	20194.6
505	36	999.0;952.79;282.81;140.07;80.92;79.2;76.73;72.94;45.57;40.14;36.8;33.56;25.32;23.76;23.34;20.65;20.49;15.15;14.81;13.38;12.5;10.99;9.0;8.45;8.17;8.11;7.97;7.15;7.14;7.1;6.02;5.94;5.78;5.59;5.39;4.21;	5.53194214E8;3.15109039E8;5.5419751E8;3.16112518E8;5.83204651E8;5.37198914E8;5.89170593E8;2.9911441E8;5.55199951E8;8.49247742E8;3.91125214E8;6.43189514E8;3.45119873E8;3.79161499E8;5.91167603E8;5.9017395E8;5.38202209E8;3.9709729E8;6.21181519E8;5.84207703E8;6.16189697E8;1.107397705E9;6.44193176E8;3.06084259E8;8.33253967E8;2.6108847E8;8.49247681E8;1.108400757E9;4.77198792E8;3.59135956E8;2.03093246E8…	9.36	345.12	315.109	C14H20O8	315.109	1.45791	2-(3,4-Dihydroxyphenyl)ethanol-hexoside			phenol glycoside	3	0	555958		148	7260.67	1904.21	9219.17	3907.79	4345.14	1878.17	8928.11	4910.93	3678.88	5801.64	5919.1	5066.18	3970.22	3384.55	9566.32	6054.77	2380.29	11890.4	2025.37	7634.6	4587.1	2000.07	3960.17	7280.75	3009.74	1866.61	3373.21	2261.42	785.081	971.434	6186.42
506	5	999.0;492.98;185.18;84.14;21.96;	4.4106839E8;3.970784E8;4.42071686E8;3.98081696E8;6.68155823E8;	9.36	397.078	441.068									0	158630		78	0	0	0	0	0	0	0	0	0	560.203	0	790.356	0	0	0	0	0	0	0	0	0	0	0	0	0	0	1975.48	0	0	0	0
507	3	999.0;717.17;338.34;	7.37142212E8;3.68067474E8;7.38145386E8;	9.4	368.067	737.142									0	23179		28	0	0	0	0	0	0	886.547	0	0	1944.33	1530.79	0	0	0	0	4651.76	0	2054.68	0	4545.38	1198.63	0	0	3735.96	0	0	0	0	0	0	0
508	5	999.0;737.79;164.62;157.61;116.45;	3.47077667E8;2.75092987E8;3.48081329E8;3.93083282E8;2.31103134E8;	9.43	348.081	347.078	C17H16O8	347.077	1.32218	Lactucin-15-oxalate	C00034017	Lactuca sativa L.	sesquiterpene lactone	2	0	92196.5		84	3929.87	0	2725.36	0	0	1168.8	2647.84	10148.5	0	0	0	5077.98	0	2009.21	0	7741.16	0	0	2733.51	0	1420.59	0	0	610.824	0	2286.7	19053	0	0	0	5252.69
509	2	999.0;83.49;	3.85114624E8;3.75085938E8;	9.43	375.086	385.115	C17H22O10	385.114	1.50605	synapic acid hexoside			phenylpropanoid	4	0	101084		72	0	4585.23	0	0	2307.03	698.767	0	0	3378.54	0	4683.63	3635.98	2306.03	0	0	0	0	0	0	0	0	0	27119.4	4214.47	0	0	0	2972.99	0	0	1441.27
510	2	999.0;357.66;	8.01247498E8;8.02248657E8;	9.43	801.247	801.247									0	6608.75		13	0	0	0	0	0	0	0	0	0	585.611	0	0	0	0	0	0	0	0	0	0	0	0	0	0	0	0	0	0	0	0	0
511	4	999.0;269.47;172.05;142.78;	5.61125977E8;5.62129883E8;5.15121094E8;6.11152161E8;	9.45	515.121	561.126									0	22333.1		26	0	0	0	0	0	0	0	0	0	0	0	0	0	0	0	0	0	0	0	0	0	0	0	0	0	0	0	0	0	0	0
512	8	999.0;377.95;110.93;60.87;49.08;31.5;19.47;10.21;	7.2512262E8;6.53137024E8;6.54140869E8;6.81132446E8;3.40062531E8;7.47104187E8;6.82136292E8;4.72090576E8;	9.47	340.062	725.123									0	92342.9		145	6851.12	11494.2	3502.96	8645.27	9099.77	7060.5	9842.03	16202.3	5821.07	38929.5	14439.6	6286.47	3769.9	9818.21	8275.12	10386.8	6447.23	4594.53	4256.15	7968.49	16062.8	1966.82	8290.11	1354.54	4606.44	4750.33	2212.92	14188.5	4154.93	3379.91	5366.58
513	26	999.0;159.92;152.38;141.91;126.36;98.57;73.98;68.34;56.82;48.17;43.47;40.14;35.38;35.06;24.43;23.36;19.91;16.27;15.53;14.77;13.74;13.38;12.09;11.29;10.7;5.76;	4.45172485E8;3.79161499E8;3.99167572E8;4.87146484E8;4.46176147E8;1.77019943E8;4.03161591E8;3.93177399E8;5.37198608E8;4.89162689E8;4.69172333E8;4.39161438E8;7.8125885E8;8.49305298E8;2.19103546E8;2.69103455E8;4.06180664E8;5.93246582E8;6.9518457E8;8.50308838E8;4.62162598E8;8.03299927E8;6.31189392E8;9.1426947E8;6.11221191E8;5.05158691E8;	9.49	445.173	445.173									0	89352.4		93	0	994.15	0	0	2258.5	611.461	0	0	1937.99	500.336	0	0	0	0	0	0	0	0	0	0	0	0	0	0	0	0	0	0	0	0	0
514	2	999.0;181.44;	3.81083679E8;3.82086945E8;	9.49	382.087	381.084									0	13574.5		100	540.165	0	0	689.951	2851.55	1592.41	740.504	2342.28	2439.64	2478.96	1585.86	1738.45	3528.82	689.015	1596.16	0	1033.52	0	528.931	1078.46	909.013	0	1345.26	0	872.502	0	894.034	946.459	529.867	0	2484.57
515	24	999.0;209.86;176.37;106.51;33.35;32.9;32.07;31.31;18.37;15.81;14.17;6.93;6.62;5.78;5.42;5.01;3.44;2.9;2.9;2.89;2.85;2.77;2.0;1.99;	4.47151825E8;4.48155273E8;4.0114679E8;4.37123718E8;4.64142059E8;4.9114151E8;4.02149109E8;4.39120087E8;4.3812677E8;5.15139709E8;4.4915683E8;4.89162689E8;4.92144958E8;4.65145111E8;4.40123627E8;5.31113098E8;8.49305298E8;5.01071167E8;2.69103455E8;5.161427E8;4.77162354E8;4.99123047E8;5.05110474E8;5.35167969E8;	9.52	464.142	447.152	C19H28O12	447.151	2.23728	2-(3,4-Dihydroxyphenyl)ethanol; 4'-O-[D-Apiofuranosyl-(1,2)-D-glucopyranoside]			phenylpropanoid	4	661.249	1.08298e+06	1637.77	149	44050.3	97375.7	55134.7	68545	110871	48649.3	45250	54820.2	75324.9	73437.1	89226.5	63859.3	56335	51601	73781.3	63067.8	55374.3	44686.2	35927.5	32756.5	61961.2	24011.6	284746	74259.6	76548.5	68849.2	80730.2	110844	101526	31969.7	76605.5
516	8	999.0;787.23;441.39;172.63;156.06;144.21;82.1;28.61;	3.83099701E8;1.085207764E9;1.086211182E9;4.2708902E8;3.84102264E8;1.087213867E9;3.03051483E8;4.95115662E8;	9.52	1087.21	383.1									0	176461		141	480.855	708.201	664.897	909.385	1724.04	693.767	503.409	1058.24	1400.16	2205.71	1552.63	1322.58	987.873	1330.7	1574.28	984.265	719.93	848.939	744.288	451.986	760.527	0	1339.72	1650.06	0	0	1796.22	1881.92	550.322	0	6262.78
518	5	999.0;890.7;186.31;128.08;91.67;	3.88170715E8;3.891828E8;4.23143799E8;4.31083618E8;4.04083618E8;	9.54	389.183	388.171									0	29644.1		11	0	0	0	0	0	0	0	0	0	0	0	0	0	0	0	0	0	0	0	0	0	0	0	0	0	0	0	0	0	0	0
520	6	999.0;259.35;45.05;35.09;34.16;19.59;	5.66182434E8;5.67185547E8;5.68180359E8;8.16832764E8;3.39109467E8;5.8815918E8;	9.56	588.159	566.182									0	230888		45	0	0	0	0	0	0	0	0	0	0	0	0	0	0	0	0	0	0	0	0	0	0	0	0	0	1063.91	0	0	0	0	0
522	14	999.0;291.07;50.58;36.53;22.94;20.83;16.98;16.51;15.07;13.82;8.88;7.66;7.47;6.0;	5.83203796E8;5.84208069E8;5.85210205E8;5.55172791E8;5.75172668E8;5.7417926E8;6.00194397E8;6.13215149E8;6.51191956E8;6.01213806E8;3.75145508E8;6.28197144E8;5.56176331E8;6.14218079E8;	9.61	574.179	583.204									0	259847		145	911.875	7131.46	0	3168.91	11298.4	5663.25	941.195	3591.09	11480.2	4357.45	747.678	6326.06	7316.25	3311.57	1074.12	1012.54	3672.29	3934.17	1654.67	2687.97	1558.89	0	897.214	948.037	648.965	743.769	671.445	1053.59	562.958	733.018	893.305
523	7	999.0;190.17;127.76;65.93;59.3;40.59;24.58;	4.87183105E8;4.73167175E8;4.85167572E8;3.080784E8;5.19173157E8;4.7417038E8;5.09146332E8;	9.61	509.146	487.183									0	239155		79	0	1313.4	0	781.477	0	0	0	0	0	0	0	0	0	0	0	517.751	0	0	0	0	0	0	497.041	0	0	0	587.771	0	0	0	0
524	4	999.0;455.5;178.24;55.94;	4.89125061E8;7.55242126E8;7.56245483E8;4.67214417E8;	9.63	756.245	489.125									0	58990.1		25	0	0	0	0	0	0	0	0	0	0	0	0	0	0	0	0	0	0	0	0	0	0	0	0	0	0	0	0	0	0	0
525	4	999.0;220.35;63.2;16.51;	4.73203705E8;4.74207458E8;4.63175568E8;4.65172424E8;	9.65	474.207	473.204									0	122002		106	0	1167.23	0	0	531.916	0	514.02	0	736.729	0	0	823.227	0	0	772.521	0	0	1199.05	0	0	80805.2	0	49225	4929.43	12828.8	0	795.389	669.121	0	1358.13	972.363
526	2	999.0;284.99;	7.82138306E8;7.83141907E8;	9.65	782.138	782.138									0	39529.2		83	5688.96	4869.44	541.864	0	0	0	10437.5	6046.65	0	34795.2	5234.14	0	1037.99	0	1164.26	13538.5	0	1467.51	721.822	3831.46	12233.8	10949.3	10449.7	3954.56	13046.9	0	3596.09	12452	7429.42	1078.76	3418.06
527	30	999.0;205.76;105.8;26.49;16.32;16.28;15.84;15.77;14.01;12.63;9.34;9.08;8.93;8.16;7.33;6.57;6.26;6.26;5.79;5.01;3.61;3.14;3.04;2.73;2.59;2.58;2.45;1.9;1.52;1.38;	4.31193848E8;4.3219693E8;2.59118988E8;4.47188721E8;4.75182953E8;3.71098938E8;4.05178131E8;8.77278992E8;4.23161591E8;2.60123138E8;4.99180695E8;5.83132813E8;8.17389954E8;4.22168091E8;1.70976501E8;8.78283691E8;4.07192902E8;4.75219452E8;7.77284851E8;4.89198608E8;4.76186859E8;4.21208649E8;1.49025101E8;4.24165924E8;5.84135742E8;3.72102936E8;5.65230957E8;7.65300476E8;4.90198303E8;7.67316589E8;	9.7	407.193	431.194									823.54	817440	992.594	149	6960.94	8419.31	1452.22	10146.4	18102.3	7923.69	7627.36	16276.7	8721.1	9028.66	3772.67	10128.3	8576.48	10869	4123.24	25917.5	5085.73	3415.36	9087.15	8109.56	8251.69	1581.78	8390.49	7984.36	5742.21	1621.86	846.349	4638.57	1647.02	1826.92	2214.51
528	14	999.0;218.02;67.87;23.39;23.11;21.87;13.93;13.72;13.48;7.35;7.01;4.2;3.04;2.61;	4.33209503E8;4.34212097E8;4.23179504E8;4.49203583E8;4.77198456E8;4.25177521E8;4.50199127E8;4.24183289E8;5.01196686E8;4.63219513E8;4.77235199E8;4.26180084E8;5.17169678E8;4.78201813E8;	9.7	426.18	433.209									4507.48	454180	100.761	149	47857.5	75594.6	17806.2	40877.7	184462	86796.5	17569.7	92984.3	107544	51873.8	37072.9	97456.7	69453.7	38526.9	48372.8	19526.2	67002.9	12636.2	16993.4	48313.3	17935.4	4700.9	22868.5	16647.6	20260.7	20868.2	4507.48	42394.1	12739.8	8529.06	30486.5
529	3	999.0;304.32;228.45;	5.07115326E8;6.5115863E8;2.98065857E8;	9.7	507.115	507.115									0	9037.16		6	0	0	0	0	0	0	0	0	0	0	0	0	0	0	0	0	0	0	0	0	0	0	0	0	0	0	0	0	0	0	0
530	18	999.0;623.59;183.81;131.79;105.1;48.76;38.42;36.3;34.54;30.82;27.29;20.36;14.49;11.09;10.44;10.42;6.77;6.15;	4.19156189E8;3.73151306E8;4.20159851E8;4.09127991E8;3.74154694E8;4.51147095E8;4.21136169E8;4.11124908E8;4.36147064E8;4.67141937E8;4.6314682E8;4.1013089E8;4.03125275E8;4.05140869E8;4.61167236E8;4.41138977E8;4.5711322E8;4.52149933E8;	9.72	374.155	419.156									0	602716		147	16239.3	13944.1	27147	14244.4	58440.7	21600.2	10460	21761	66648	16726	12897.2	24398.7	93758.1	22039.3	57789.9	12813.9	12401.4	4498.92	11808.5	6844.32	33709	27921.6	84201.6	23258.9	29992.1	9887.66	23097.1	36102.4	21948.5	6559.97	24210.8
531	3	999.0;176.57;42.65;	3.67104156E8;3.68107727E8;7.2220343E8;	9.72	722.203	367.104									0	92604.5		27	0	0	0	0	0	0	0	0	0	0	0	0	0	0	0	0	0	0	0	0	0	0	0	0	0	0	0	0	0	0	0
532	2	999.0;992.84;	5.0916861E8;5.08820831E8;	9.72	508.821	508.821									0	2962.84		7	0	0	0	2240.84	0	0	0	0	0	0	0	0	0	0	0	0	0	0	0	0	0	0	0	0	0	0	0	0	0	0	0
533	6	999.0;293.51;62.43;35.98;34.04;6.07;	6.25142517E8;6.26145325E8;6.27147766E8;6.57131348E8;8.54152588E8;6.73126709E8;	9.73	625.143	625.143									0	435745		61	0	0	0	0	0	0	0	0	0	606.477	0	0	0	0	0	0	0	0	0	0	0	0	635.31	0	0	0	0	0	0	0	0
534	4	999.0;285.55;120.22;56.48;	6.67116638E8;6.68119995E8;6.53137573E8;6.69122681E8;	9.74	669.123	667.117									0	53800.6		26	0	0	0	0	0	0	0	0	0	0	0	0	0	0	0	0	0	0	0	0	0	0	0	0	0	0	0	0	0	0	0
535	4	999.0;150.48;98.23;91.65;	8.05279175E8;6.43225464E8;8.07284424E8;9.23320618E8;	9.76	807.284	805.279									0	25742.1		134	1930.07	2238.5	1742.33	4410.77	6780.92	2388.89	2117.81	4296.89	7107.64	5490.28	1730.84	5797.04	5749.44	1810.34	0	993.294	3173.37	1965.51	2075.67	626.436	1228.93	0	1560.34	1209.77	2824.71	1235.63	0	6079.22	0	1005.75	1837.16
536	3	999.0;268.45;76.26;	5.67135254E8;5.68137268E8;4.22056519E8;	9.76	568.137	567.135									0	170361		17	0	0	0	0	0	0	0	0	0	0	0	0	0	0	0	0	0	0	0	0	0	0	0	0	0	0	0	0	0	0	1337.26
537	4	999.0;43.28;34.94;28.55;	2.01040848E8;1.69014633E8;2.37017975E8;2.4704686E8;	9.76	237.018	201.041	C8H10O6	201.04	1.68324	unknown			unknown	4	0	47960.8		131	0	31701	6969.33	2558.22	5763	8574.99	20950	35928	0	14742	8363.2	0	12194	2446.26	21516.8	1674.69	3385.77	9614.32	6749.15	23859.9	19532.3	7983.48	22193	1531.01	10868.2	2018.03	719.325	13518.8	653.083	8600.18	22870.5
538	6	999.0;281.92;29.25;27.95;25.49;13.36;	5.83204956E8;5.84207886E8;6.27194519E8;5.55172302E8;9.9530481E8;9.96308533E8;	9.79	627.194	583.205									0	149758		99	0	3411.69	0	1376.93	4464.8	1795.38	0	1339.81	4986.25	1463.22	0	1911.37	2853.13	1167.23	0	0	1527.24	1571.77	0	929.703	0	0	0	0	0	0	0	0	0	0	0
539	22	999.0;627.52;426.13;311.93;280.28;210.74;194.05;177.54;174.9;106.79;104.24;101.16;82.28;65.32;64.97;60.7;55.68;49.23;48.67;45.98;45.64;24.93;	7.47272827E8;7.39283752E8;8.77278992E8;3.75166931E8;8.47185974E8;7.40286987E8;1.055363647E9;8.78283691E8;7.48276733E8;7.0126886E8;4.75147247E8;1.056368408E9;7.49278503E8;4.09209625E8;8.65208008E8;8.43166687E8;8.48190247E8;7.37244507E8;7.41295105E8;3.7617041E8;1.057372681E9;7.55279968E8;	9.81	701.269	747.273									0	103126		125	0	0	0	0	1057.02	0	0	0	1335.38	1053.04	0	0	1539.76	0	0	0	0	0	0	0	682.488	702.626	898.886	0	1486.46	1026.84	0	758.619	1375	1078.32	568.964
540	9	999.0;312.12;253.41;124.29;75.37;39.14;5.26;3.71;2.32;	5.41157715E8;8.95253418E8;5.42161377E8;8.96256653E8;3.43140686E8;5.43161865E8;6.31153259E8;5.10126709E8;6.04153381E8;	9.81	896.257	541.158									0	511491		35	0	0	0	0	0	0	0	0	0	0	0	0	0	0	0	0	0	0	0	0	0	0	567.51	0	0	0	0	0	0	0	0
541	4	999.0;422.04;259.27;212.62;	4.71115753E8;5.67209106E8;4.93192749E8;4.29140594E8;	9.81	567.209	471.116									0	6335.33		11	0	0	0	0	0	0	0	0	0	0	0	0	0	0	0	0	0	0	0	0	0	0	0	0	0	0	0	0	0	0	0
542	52	999.0;400.21;171.0;140.21;111.73;36.85;7.57;6.26;6.04;3.1;2.81;2.34;2.25;2.23;1.95;1.82;1.76;1.17;1.14;1.04;1.03;1.0;1.0;1.0;0.86;0.8;0.7;0.68;0.67;0.61;0.6;0.59;0.54;0.52;0.47;0.46;0.43;0.42;0.37;0.36;0.35;0.33;0.32;0.32;0.26;0.26;0.25;0.23;0.22;0.21;0.2;0.17;	3.53088745E8;7.07185059E8;3.54092377E8;7.08187073E8;1.91056442E8;7.09191406E8;1.92060028E8;7.29166443E8;4.43084717E8;7.39174683E8;3.89065399E8;8.91294983E8;4.21076813E8;1.61024887E8;7.4514032E8;3.75070068E8;7.30169739E8;1.061281494E9;7.31142578E8;3.67068024E8;6.6117865E8;7.40177368E8;7.60095581E8;8.92298035E8;7.21163574E8;3.91062195E8;7.41299133E8;1.08326355E9;7.46143921E8;7.6110376E8;3.06075562E…	9.83	709.191	353.089	C16H18O9	353.088	2.53251	4-Caffeoylquinic acid (cryptochlorogenic acid)			phenylpropanoid	2	107371	8.4625e+06	78.8152	149	259101	753088	454885	640118	1.25148e+06	1.21061e+06	811324	692908	894928	1.26375e+06	1.00604e+06	1.29659e+06	946520	1.25165e+06	1.27425e+06	1.22021e+06	1.02558e+06	1.22853e+06	501272	1.52022e+06	819761	107371	974338	1.13558e+06	309698	553651	741259	424317	215918	452922	1.13642e+06
543	11	999.0;258.75;127.32;72.96;52.4;42.24;36.83;11.9;8.37;8.09;6.67;	5.51105225E8;5.52108765E8;9.05202026E8;5.07115631E8;9.06205078E8;3.85078461E8;5.53111328E8;9.07209534E8;1.083190063E9;5.67099915E8;5.7308728E8;	9.83	507.116	551.105									0	726967		79	0	0	0	0	0	0	0	0	0	589.527	0	622.333	0	0	1009.05	0	0	0	0	0	0	0	0	0	0	0	1917.7	0	0	0	0
544	5	999.0;656.29;167.13;122.24;97.25;	7.77283997E8;7.78287231E8;7.7928894E8;7.67254028E8;7.31277344E8;	9.85	779.289	777.284									0	11666		124	1268.06	1402.1	1401.14	1264.2	3266.48	1529.39	501.439	1837.97	4879.46	1732.86	1075.2	1432.96	3073.24	1280.6	1507.21	0	1219.85	0	856.303	528.439	1541.92	610.405	1744.43	720.336	1245.88	1076.16	721.3	2047.22	1415.6	1075.2	920.911
545	27	999.0;387.75;99.11;92.71;73.43;41.48;39.11;34.33;33.31;32.0;24.14;23.17;22.45;21.77;21.54;20.8;20.59;19.02;15.02;14.2;13.65;12.86;12.4;11.52;10.95;8.32;8.16;	8.45179993E8;8.46183289E8;8.47185974E8;8.15937256E8;1.055363647E9;6.55151611E8;1.056368408E9;4.43193085E8;8.77170532E8;4.19110352E8;8.39225586E8;4.75147247E8;8.41279602E8;5.15131348E8;8.43166687E8;8.48190247E8;8.65208008E8;1.003203918E9;4.19612701E8;3.7617041E8;1.057372681E9;6.56156433E8;8.67163696E8;7.37177612E8;1.08637793E9;7.55279968E8;5.15632813E8;	9.87	877.17	845.18									0	210107		73	0	0	0	0	807.501	0	0	0	0	1228.14	0	0	0	0	0	0	0	0	0	0	0	0	0	0	0	0	0	0	0	0	0
547	3	999.0;151.77;22.65;	3.27109009E8;3.28112335E8;4.17105347E8;	9.9	328.112	327.109									0	135197		111	765.549	1167.21	0	771.514	1235.81	500.092	555.769	0	890.821	0	884.855	854.035	758.59	747.653	661.156	747.653	1307.4	0	992.231	902.751	0	0	1486.36	1050.89	713.85	1351.14	1072.76	1392.9	0	0	712.855
548	3	999.0;151.22;50.23;	3.54092072E8;5.69186279E8;6.55151611E8;	9.9	354.092	354.092									0	95855.2		35	0	0	0	0	0	0	0	0	0	0	0	1085.72	0	0	976.349	0	0	946.522	0	759.604	0	0	0	832.184	0	0	0	0	0	0	880.902
549	4	999.0;473.47;347.11;199.47;	6.75193909E8;6.91188232E8;6.76197388E8;8.71325623E8;	9.92	676.197	675.194									0	11496.3		16	0	0	0	0	0	0	0	0	0	0	0	0	0	0	0	0	0	0	0	0	0	0	0	0	0	0	0	0	0	0	0
550	5	999.0;115.44;59.79;16.36;13.39;	2.6705127E8;2.68054688E8;6.21147461E8;6.22150635E8;3.35039124E8;	9.92	268.055	267.051	C12H12O7	267.051	1.02752	2,3-Dihydroxypropanoic acid, 2-O-(3,4-Dihydroxycinnamoyl)			phenylpropanoid	3	0	251172		147	9114.98	18029.1	22741.3	38161.8	33049.2	20282.8	23090.2	29946.6	70289.7	41747.3	13216.6	68273.5	69210.5	28072.3	44836.4	29092.6	18717.1	12253.4	48317	17165.3	23424.2	1137.25	44802.6	31080.4	20184.4	30011.5	7946.92	34926	15891.9	14129.3	16304.4
551	3	999.0;961.65;367.45;	6.63121521E8;4.79115997E8;6.64122009E8;	9.94	664.122	663.121									0	11473.7		12	0	0	0	0	0	0	0	0	0	0	0	0	0	0	0	0	0	0	0	0	0	0	0	0	0	0	0	0	0	0	0
552	22	999.0;856.17;332.63;198.21;132.51;92.88;70.51;66.69;66.24;57.42;46.27;26.6;23.59;11.2;10.9;9.15;7.76;7.1;7.02;6.96;6.72;4.81;	4.13146881E8;2.09082062E8;4.57136108E8;4.14149506E8;4.59151703E8;2.10085648E8;4.93112915E8;2.49061935E8;4.58139618E8;9.15279053E8;5.47131714E8;5.20131775E8;9.16282532E8;4.95110443E8;5.41098938E8;3.9913031E8;8.43329651E8;9.1728418E8;4.94116547E8;1.81050568E8;5.48134705E8;9.75371277E8;	9.99	210.086	413.147									2989.51	753555	252.066	149	81786	82681.3	52781.8	15367.4	71550.6	94595.5	46252.7	35701.6	93066.8	71838.6	86960.7	56761.4	95262.7	40385.5	39184.2	23928.9	69769	5627.68	62953.8	49614.8	72002.2	57878.5	117729	101209	66846.8	37440	125065	42313.5	138578	22399	128098
553	43	999.0;180.53;117.92;111.58;75.08;67.36;58.61;42.6;41.91;40.14;38.58;38.18;28.33;23.29;21.59;21.39;17.44;15.62;15.08;14.69;14.38;13.2;13.18;11.1;9.49;8.55;8.06;8.02;6.94;6.64;6.42;5.36;5.31;5.22;4.97;4.95;4.49;4.13;3.97;3.57;3.42;3.25;3.23;	3.23114441E8;3.24117981E8;7.69203857E8;2.77108917E8;4.21164734E8;3.23125671E8;1.35045578E8;7.70205933E8;3.11077667E8;4.43120941E8;3.85097107E8;3.13085907E8;8.15218628E8;6.0123114E8;3.69131287E8;8.27170105E8;2.15093094E8;8.77280579E8;1.031306274E9;2.78112549E8;3.87163849E8;2.91088562E8;2.15108673E8;3.15083252E8;1.032310303E9;1.22711861E8;8.28173645E8;3.6316684E8;6.59221008E8;1.48077148E8;9.3521386…	10.03	148.077	323.114									0	488228		136	1302.85	2437.96	2214.66	518.734	727.776	1193.15	2494.12	6684.6	1283.78	735.359	1333.95	1093.02	2056.34	842.182	0	2301.46	0	0	921.345	1847.97	965.219	1278.06	798.424	643.578	0	1621.41	6805.26	2846.06	1170.28	0	10176.3
554	11	999.0;291.22;68.98;48.08;19.72;17.79;14.06;12.87;10.42;6.66;4.33;	5.85219299E8;5.86223816E8;5.75191711E8;5.87225769E8;5.7718866E8;5.7619458E8;6.02210022E8;6.17209961E8;6.29209961E8;3.7716098E8;6.29246277E8;	10.05	587.226	585.219	C27H38O14	585.219	0.720072	Cichorioside E			sesquiterpene lactone	4	612.356	341195	557.183	149	15973	61362.7	12938.8	30787.8	98029.3	51181.2	8478.71	36828.7	99346.3	34586.8	21475	56048.8	66150.5	34297.4	14869.4	7326.41	30804.8	18328.3	21881.7	17755.7	27021.8	2199.21	24885.2	17323.2	8662.64	22968.3	12385.9	28902.8	17362	12231.9	15401.4
555	5	999.0;212.23;62.37;19.41;15.38;	4.65104645E8;4.66107788E8;5.01081146E8;5.03080566E8;5.55100525E8;	10.05	501.081	465.105									0	182565		55	0	0	0	0	0	0	0	0	0	0	0	0	0	0	0	0	0	0	0	0	0	0	0	0	0	0	0	0	0	0	0
556	2	999.0;271.42;	5.79209778E8;5.80213135E8;	10.05	579.21	579.21									0	36471.8		77	519.99	3126.13	2659.73	0	1309.42	586.605	0	569.703	3229.2	1132.45	11176.8	1953.69	1862.22	0	1241.81	0	639.3	0	0	0	1080.74	0	36471.8	9028.82	1684.25	0	1183.15	4491.44	3087.34	0	2771.71
557	9	999.0;264.31;72.86;48.64;35.31;22.45;17.75;16.78;8.35;	5.65251343E8;5.66254822E8;5.55222473E8;5.19245544E8;5.67256714E8;5.57219299E8;6.33239014E8;5.56225525E8;5.8224115E8;	10.08	633.239	519.245	C24H40O12	519.245	1.54108	Dihydroxy-ionol-xylosyl glucoside (565.2513 is formic adduct)	HMDB0041577		fatty acid acylglucoside	4	0	126257		126	0	793.063	4230.08	975.93	2168.41	0	754.565	942.244	7393.21	6698.58	4885.83	852.735	5449.3	522.613	4498.81	869.097	0	7107.23	582.285	0	0	0	668.906	2097.19	0	2636.55	1013.47	4305.76	1563.03	1354.17	1782.47
558	3	999.0;417.87;152.87;	3.41124603E8;5.11111694E8;3.42127655E8;	10.08	341.125	341.125									0	33961.4		94	0	0	0	0	0	0	0	0	0	848.091	0	0	0	0	0	0	0	0	0	0	651.231	0	0	0	0	0	0	0	0	0	729.776
559	5	999.0;271.61;79.21;32.63;26.24;	5.79267456E8;5.80270386E8;5.69237854E8;5.81272766E8;5.33261169E8;	10.1	569.238	579.268									0	61146.1		74	0	0	0	0	0	0	0	0	6141.16	2202.42	2209.24	0	4953.43	0	694.877	0	0	3804.75	0	0	0	0	0	0	0	0	0	2145.78	0	0	1621.24
560	2	999.0;106.22;	2.95046295E8;2.96049622E8;	10.1	295.046	295.046	C13H12O8	295.046	1.21812	caffeoyl malic acid			phenylpropanoid	3	0	18512.9		94	0	0	0	4226.54	12919.1	6799.52	731.765	0	13303.6	2439.88	0	5087.55	0	11360.7	3830.83	1838.36	3043.39	0	1901.99	0	0	0	7314.25	0	564.731	847.097	0	0	0	1555.99	0
561	65	999.0;236.37;177.48;56.84;50.04;49.62;32.02;26.84;24.62;23.28;20.73;19.84;11.84;10.42;7.73;7.48;7.14;7.06;6.81;6.29;4.97;4.71;4.54;4.27;4.11;3.8;3.38;3.35;3.14;3.04;2.75;2.68;2.64;2.62;2.59;2.34;2.24;2.15;1.98;1.72;1.66;1.51;1.44;1.42;1.4;1.24;1.22;1.2;0.95;0.95;0.88;0.88;0.87;0.85;0.84;0.82;0.8;0.7;0.7;0.6;0.6;0.45;0.44;0.23;0.12;	4.91084778E8;4.92087311E8;3.23114441E8;9.83174988E8;3.29052216E8;4.93089325E8;3.24117981E8;4.89069122E8;9.84179321E8;2.93030823E8;7.69203857E8;2.77108917E8;3.23125671E8;1.35045578E8;9.85182739E8;7.70205933E8;4.43120941E8;5.23074585E8;3.13085907E8;3.30055328E8;8.15218628E8;5.13065674E8;3.04149353E8;4.77347229E8;6.0123114E8;3.69131287E8;5.05426575E8;3.91198181E8;5.07079315E8;2.15093094E8;7.95247925…	10.12	294.034	491.085									2037.72	2.66799e+06	1309.3	149	4441.97	49607.1	102950	120087	269271	144779	110018	51078.4	183601	212884	77295.6	214154	79160.6	185611	153650	115019	162937	82866.3	148010	72973.7	71018.9	4628.57	170645	158467	59948.7	89147.9	2037.72	11383.4	15637.9	73787.2	17668.9
562	2	999.0;455.1;	9.7134198E8;9.72344788E8;	10.14	972.345	971.342									0	12486		63	0	0	0	0	706.416	0	0	0	909.646	0	0	0	778.719	0	0	0	0	0	0	0	0	0	0	0	0	0	0	0	0	0	0
564	2	999.0;262.51;	7.11143005E8;7.12146545E8;	10.15	711.143	711.143									0	43168.3		117	0	683.047	1536.11	1453.59	0	0	2007.38	683.047	0	2295.71	1898.01	1977.55	0	2526.38	0	1857.25	0	0	0	0	4394.27	4386.31	6561.56	6676.32	4670.7	3653.26	1309.42	3297.28	6351.65	5500.88	3965.06
566	6	999.0;454.36;166.9;73.94;31.08;25.14;	3.81084167E8;4.25073456E8;3.8208667E8;4.26077026E8;4.61050018E8;5.15068848E8;	10.19	426.077	381.084									0	210743		146	16591.2	15053.9	11584.4	15940.1	41302	29976.5	9950.71	28656.9	50060.2	31519.8	25106.8	45246.1	47899.1	16575	29842.1	10915.4	21679.1	3905.85	12852.9	14545.6	13397.5	1790.92	27101.1	10945	15354.4	8195.47	18697.2	16704.7	12381.5	8072.05	36417.6
568	18	999.0;151.22;125.46;53.2;35.79;27.61;20.69;16.23;11.71;10.22;8.18;7.19;4.45;2.68;2.63;2.44;1.48;1.28;	3.25057465E8;3.26060455E8;1.93051102E8;7.11252197E8;6.51121765E8;1.49009537E8;8.17148621E8;7.12255981E8;1.94054337E8;6.52125E8;3.93044922E8;1.3403775E8;7.13261536E8;4.0901889E8;7.51137939E8;1.49061142E8;6.73104004E8;3.17630432E8;	10.23	149.061	325.058									0	1.36154e+06		147	3092.51	6490.5	3191.89	2401.64	4481	2090.94	3287.49	2405.5	4443.37	3538.29	4093.11	4339.16	3327.94	3344.35	2557.95	1412.61	4908.45	1337.35	3121.23	3193.82	3612.59	4736.7	10046.4	5006.64	6456.9	9193.36	5740.8	2894.7	6085.63	4289.95	4291.88
569	4	999.0;377.31;171.25;94.55;	8.53148743E8;8.54151672E8;5.6710022E8;1.61024796E8;	10.23	853.149	853.149									0	49720.6		13	0	0	0	0	0	0	0	0	0	0	0	0	0	0	0	0	0	0	0	0	0	0	0	0	0	0	0	0	0	0	0
570	4	999.0;685.93;301.75;210.45;	3.87560425E8;7.76128357E8;3.88062256E8;7.77131836E8;	10.26	387.56	387.56									0	28013.4		67	2838.52	4620.13	0	0	0	0	9395.32	6474.14	0	10459.2	9357.46	0	3630.56	0	0	13054	0	7059.86	680.064	7632.43	9995	9856.63	3258.09	9035.31	6645.24	0	0	2144.55	8376.03	0	1872.13
571	66	999.0;214.36;56.82;52.69;48.31;35.97;23.65;21.4;17.62;17.53;17.31;16.38;13.28;13.09;11.83;11.09;10.17;10.06;8.96;5.67;5.32;5.14;3.97;3.27;3.13;3.13;2.94;2.94;2.83;2.68;2.31;2.05;1.84;1.8;1.64;1.52;1.4;1.4;1.38;1.35;1.2;1.17;0.98;0.9;0.82;0.8;0.8;0.78;0.75;0.75;0.73;0.68;0.67;0.66;0.61;0.6;0.59;0.58;0.55;0.54;0.53;0.5;0.48;0.47;0.41;0.39;	4.3119397E8;4.32196533E8;8.17388123E8;4.49203064E8;4.21164001E8;7.23288147E8;8.18391785E8;8.77278748E8;4.75183502E8;4.4818335E8;4.23162201E8;3.85187195E8;8.07359131E8;7.24291687E8;4.47187958E8;4.22167786E8;3.31140472E8;4.50205963E8;8.78281921E8;8.19394531E8;8.08362915E8;4.73203522E8;8.35399109E8;4.76186523E8;8.09355591E8;4.61203552E8;3.86190857E8;8.73379578E8;4.2416507E8;7.71382996E8;8.79288818E8…	10.3	107.749	431.194									14747.3	3.93849e+06	267.064	149	202657	419984	121564	235715	883872	369379	99761.5	515299	571725	499819	231116	428629	367815	208931	257049	99581.9	294708	136079	135225	238323	121945	14747.3	174473	144223	88445.4	132704	45374.3	201775	108315	143105	131878
572	3	999.0;176.69;54.52;	4.15124969E8;4.16128906E8;4.05096954E8;	10.3	415.125	415.125	C18H24O11	415.125	1.00066	1-O-Coumaroylglycerol, 3'-Hydroxy, 3-O-D-glucopyranoside			phenylpropanoid	4	0	64524.3		136	5650.84	11627.5	5702.54	2862.43	3569.12	6713.01	4519.35	2734.18	8595.92	5890.73	19996.4	2335.48	7044.92	2296.71	4854.25	2648.67	2991.68	3929.35	2636.74	3972.03	12344.9	45277.6	64524.3	31128.2	15674.2	20718.8	20745.5	18315.5	43408.8	5731.73	13175.7
573	2	999.0;77.64;	2.67051453E8;2.68055054E8;	10.3	267.051	267.051	C12H12O7	267.051	1.77644	2,3-Dihydroxypropanoic acid, 2-O-(3,4-Dihydroxycinnamoyl)			phenylpropanoid	3	0	49935.9		137	2697.39	5784.52	9081.55	15677.6	12149.8	8347.69	9612.76	12100.4	22643.2	16384.9	5295.35	33377.1	24211.9	13312	20952.3	14606.6	7731.14	6985.57	17315.2	10496.3	9588.25	0	8589.29	7430.99	5910.79	8869.21	2779.91	9944.79	4708.75	4267.3	8883.58
574	12	999.0;990.73;365.18;189.56;99.16;56.32;38.12;36.62;31.3;22.83;16.22;12.83;	4.1516217E8;4.59151642E8;2.11098114E8;4.16165436E8;7.97252991E8;8.45346436E8;7.98256653E8;4.95128723E8;5.491474E8;8.4634967E8;8.48366028E8;2.12101578E8;	10.32	211.098	459.152	C20H28O12	459.151	1.74322	2',4'-Dihydroxyacetophenone; 4'-Me ether, O-[D-apiofuranosyl(1-6)-D-glucopyranoside]			phenylpropanoid	4	0	203015		122	0	957.197	0	1298.77	0	915.493	0	0	533.21	804.283	1156.78	0	979.041	0	0	0	0	0	516.33	0	1160.75	1377.21	2193.41	1597.64	944.288	0	1298.77	823.149	1561.9	0	1781.34
575	10	999.0;282.13;107.41;53.94;34.23;23.68;22.9;21.31;17.47;14.9;	5.85219421E8;5.86223877E8;5.01161926E8;5.75190857E8;7.89274048E8;4.5918811E8;5.87224426E8;5.0216571E8;5.77187622E8;4.55146332E8;	10.35	577.188	585.219	C27H38O14	585.219	0.890949	Cichorioside E			sesquiterpene lactone	4	0	221896		145	4472.93	18548.4	3996.42	8044.99	30028.1	17891.2	1839.92	8327.77	31260.3	7919.72	5310.75	12308.7	20506.9	8333.28	3975.19	1459.95	8762.04	5653.06	5133.48	6453.33	9840.32	672.93	9102.99	4931.48	3639.24	7464.14	3899.84	8647.29	4988	4245.95	5033.22
576	51	999.0;820.62;654.55;568.99;357.93;317.91;302.82;297.86;231.52;210.66;190.15;154.53;135.3;132.25;131.28;123.75;118.55;102.75;98.91;97.08;75.7;68.63;67.66;65.82;62.84;62.04;58.59;53.45;45.81;41.7;41.35;39.28;37.04;34.77;34.59;34.55;34.13;32.35;31.57;29.91;23.48;23.08;22.58;21.71;21.33;20.56;20.47;18.11;15.92;12.01;11.92;	3.11077789E8;7.23288147E8;4.03162354E8;4.50205963E8;8.19394531E8;3.31140472E8;8.35399109E8;7.24291687E8;8.73379578E8;6.49178772E8;5.13163208E8;7.71382996E8;8.09355591E8;3.12081329E8;4.42976929E8;8.36404053E8;7.17336121E8;7.41299744E8;4.39174622E8;8.74383728E8;4.03198242E8;3.45156311E8;8.10360107E8;3.9116217E8;8.25370483E8;6.53246704E8;5.97183655E8;1.017933289E9;7.18340332E8;5.09097504E8;3.7714608…	10.37	717.336	311.078									0	235149		147	676.056	5423.77	926.278	6610.58	25105	7545.35	926.278	9122.93	4302.01	5330.71	1307.53	16024	2615.99	6037.65	1600.51	1333.91	3618.49	908.08	3065.09	4154.92	1936.27	0	5162.67	1424.9	1627.81	1753.04	0	1650.56	894.432	1540.46	882.603
577	28	999.0;215.31;66.68;48.78;21.76;19.6;17.86;16.49;12.4;12.08;8.33;3.69;3.23;3.13;2.84;2.66;2.32;1.95;1.72;1.69;1.4;1.37;1.32;1.16;0.94;0.7;0.63;0.57;	4.33209564E8;4.34212463E8;4.23179565E8;7.25303284E8;4.35214081E8;4.25177887E8;7.26307983E8;4.50198883E8;4.2418335E8;4.77198792E8;5.01197052E8;7.27310181E8;4.51219147E8;4.51202362E8;4.77235321E8;4.26180786E8;4.78202179E8;5.75308044E8;4.72219696E8;5.02200043E8;4.85180267E8;4.76221954E8;1.08252998E8;4.78238647E8;4.64222778E8;7.41262329E8;1.08351135E8;4.5222229E8;	10.37	108.253	433.21									0	2.43297e+06		145	45794.3	25865.7	187695	65102.8	145974	56730.5	52390.6	75302.9	569654	346520	274657	28950	515371	44218.6	382419	68156.4	28161.4	362967	30820.4	53009.5	46574.1	3209.38	45027	162090	34506.7	74865.8	57989.3	325178	62000.4	80258.4	189769
579	37	999.0;171.38;149.3;61.66;51.49;10.2;6.53;5.29;4.1;3.62;3.32;3.01;2.6;2.41;2.22;1.82;1.8;1.53;1.41;1.35;1.3;1.19;1.15;1.05;0.71;0.7;0.64;0.62;0.55;0.54;0.5;0.5;0.49;0.44;0.43;0.4;0.38;	3.37093445E8;3.38096924E8;6.75194397E8;1.91056458E8;6.76197876E8;6.77201355E8;4.05081146E8;4.27089203E8;6.97176514E8;5.0614447E8;4.10109741E8;6.91152954E8;1.73046204E8;1.92059921E8;6.91189575E8;5.0664621E8;3.73070251E8;1.63040466E8;4.21055389E8;6.98180542E8;2.91088287E8;8.29184631E8;3.45220551E8;4.06084625E8;6.92192993E8;1.45029922E8;4.82016785E8;3.75067413E8;8.3019043E8;8.44246887E8;4.53063049E8…	10.39	697.177	337.093	C16H18O8	337.093	1.51116	Coumaroylquinic acid			phenylpropanoid	3	22695	4.77897e+06	210.573	149	68407.5	416482	43633	68221	311047	111011	92402.9	114310	235426	148535	214059	370964	381582	144337	122336	124185	288002	145163	63868.4	208182	144380	22695	212357	221036	45815	96741.6	307920	108436	67028.8	114298	189126
580	4	999.0;232.33;129.15;29.64;	5.33095032E8;5.34098022E8;4.89105103E8;5.79100403E8;	10.39	489.105	533.095	C24H22O14	533.094	2.47874	Quercitrin; 4''-O-Malonyl			flavonoid	2	0	27700.3		15	0	0	0	0	0	0	0	0	0	0	0	0	0	0	0	0	0	0	0	0	0	0	0	0	0	0	0	0	0	0	0
581	8	999.0;137.78;107.68;52.46;38.84;7.93;3.46;2.7;	3.5308844E8;6.55153015E8;6.09147095E8;6.71148193E8;6.56156006E8;6.57158569E8;7.01267822E8;4.53235352E8;	10.44	657.159	353.088	C16H18O9	353.088	1.68287	Caffeoyl quinic acid isomer			phenylpropanoid	3	0	457851		65	0	0	0	0	3754.76	0	0	0	4254.65	0	3422.11	0	0	0	4016.78	0	0	3825.37	0	0	0	0	0	0	0	0	0	0	0	0	0
582	3	999.0;325.57;297.29;	5.75308044E8;7.41262329E8;5.76310852E8;	10.44	576.311	575.308									0	7797.21		38	0	0	0	0	0	0	0	0	0	0	0	0	0	0	0	0	0	0	0	0	0	0	0	0	0	0	0	0	0	0	0
583	8	999.0;669.37;138.92;93.36;64.58;51.6;36.66;34.08;	3.8313562E8;1.79071884E8;7.28249695E8;3.08078247E8;5.63235901E8;4.95209259E8;6.81240662E8;8.55255371E8;	10.46	383.136	383.136									0	184196		57	0	0	664.534	0	1249.84	0	0	0	928.962	0	834.172	625.91	657.196	0	0	0	681.371	0	0	0	0	0	1925.85	531.798	0	0	0	0	0	0	0
584	4	999.0;405.8;288.75;146.44;	3.73033966E8;4.00053009E8;3.75030365E8;3.74036774E8;	10.46	374.037	373.034									0	22962.8		122	0	0	691.476	1620.27	4369.13	1686.36	540.389	0	2488.06	1210.55	788.802	3311.34	1621.25	3335.86	2560.21	587.662	2827.52	671.084	2175.16	0	0	0	2285.28	1792.23	0	580.247	0	0	0	0	0
585	2	999.0;224.31;	5.92078735E8;5.93082703E8;	10.46	592.079	592.079									0	8272.32		59	0	0	513.031	0	0	0	7121.82	774.517	0	4988.81	899.792	0	629.357	0	0	6821.25	0	2323.55	722.817	4755.27	1160.28	6784.63	1107.59	5888.2	3504.8	0	0	0	1451.6	0	0
586	2	999.0;653.6;	8.16387634E8;8.1640509E8;	10.46	816.388	816.388									0	21769		8	0	0	0	0	0	0	0	0	0	0	0	0	0	0	0	0	0	0	0	0	0	0	0	0	0	0	0	0	0	0	0
587	37	999.0;596.55;445.04;225.17;210.88;167.02;132.08;110.02;96.68;79.59;73.31;54.89;51.94;47.27;42.06;39.73;38.6;37.29;35.15;27.3;25.56;21.35;17.94;16.87;16.63;15.2;14.28;13.09;12.95;11.95;11.47;11.28;8.85;7.55;7.03;5.95;4.72;	4.91084686E8;3.11077789E8;4.03162354E8;2.59119049E8;3.77182526E8;4.92087769E8;6.49178772E8;5.13163208E8;4.07192963E8;3.12081329E8;4.04165009E8;5.97183655E8;3.29052002E8;3.45156311E8;6.50182739E8;3.74110352E8;6.95258179E8;1.49045792E8;3.78185852E8;3.45065674E8;3.79198853E8;6.3021344E8;6.35235779E8;2.20061981E8;8.05260132E8;4.45208405E8;5.89233032E8;6.96261597E8;4.01073547E8;8.25286011E8;7.71201355…	10.48	404.165	491.085									0	97123.7		146	491.722	3542.14	883.417	2202.87	7692.37	1550.36	690.841	3296.71	5028.12	3953.21	953.53	3098.16	2284.8	1012.42	2133.82	2238.44	2303.6	3745.14	3326.41	2840.71	1370.46	816.95	677.366	1423.64	1349.9	1667.57	1199.74	1738.86	0	1414.73	2173.17
588	5	999.0;526.93;313.0;287.39;244.46;	5.65121338E8;5.47112E8;5.03121185E8;5.48120117E8;5.04129395E8;	10.48	503.121	565.121	C25H26O15	565.12	2.48868	3',4',5,6,7-Pentahydroxyflavone; 7-O-[-D-Xylopyranosyl-(1-2)-D-xylopyranoside]			flavonoid	4	0	18522.9		25	0	0	0	0	0	0	0	0	0	0	0	0	0	0	0	0	0	0	0	0	0	0	0	0	0	0	0	0	0	0	0
589	5	999.0;248.16;63.86;30.34;26.04;	5.15120361E8;5.16123962E8;8.5322168E8;5.17126221E8;8.54225769E8;	10.48	854.226	515.12									0	113522		98	0	0	0	0	0	0	0	0	0	1015.9	660.529	595.559	0	883.003	0	0	1018.85	0	0	673.326	0	0	901.706	0	552.246	0	0	0	0	0	0
591	6	999.0;238.68;165.36;57.41;27.44;15.94;	4.01109222E8;3.55104401E8;4.02112885E8;3.91080475E8;3.561073E8;3.93077515E8;	10.55	402.113	401.109									0	79062.5		145	31892	16574.9	20118.4	22638.3	8672.51	13859.1	16876	27451.6	7259.09	43472.1	20747.9	19713.3	5900.64	17399	13130.9	21394.5	13463.1	12133.4	31269	10955.8	10525.4	12493.9	12354.1	24085.5	14085	24530.1	13936.3	7763.85	11223.8	14514.2	12657.2
592	2	999.0;240.07;	5.65214355E8;5.66217957E8;	10.55	565.214	565.214									0	20129.5		103	1398.9	3506.37	1677.29	4294.3	8890.41	4427.92	2084.93	3438.12	7235.05	525.956	3194.78	4165.96	4417.17	3829.13	3979.42	3821.65	3262.11	3454.08	2743.4	1745.9	0	0	2697.39	1605.71	2035.22	1717.06	0	3267.03	0	0	1716.07
593	10	999.0;129.73;24.74;24.56;23.52;21.83;10.95;9.02;7.48;4.09;	3.35077789E8;3.36081146E8;3.71054443E8;3.98073608E8;6.71163086E8;5.5661145E8;5.57114563E8;4.0306546E8;3.73051819E8;3.99077148E8;	10.57	373.052	335.078									538.925	722463	1340.56	149	3581.35	25146.2	8468.73	6976.59	12086.1	8022.02	8832	6689.25	13340.4	9135.64	21936	14587.8	14115.2	8300.51	68942.3	9343.19	15614.7	11693.8	11365.1	15821.1	12864.2	1067.12	60231.9	119920	4271.38	7589.08	20238.2	6907.59	3645.5	3525.96	6825.34
595	5	999.0;376.13;192.73;167.94;127.73;	8.53148682E8;4.29104156E8;5.35110657E8;8.35137695E8;8.36143738E8;	10.57	535.111	853.149									0	15736.3		18	0	0	0	0	0	0	0	0	0	0	0	0	0	0	0	0	0	0	0	0	0	0	0	0	0	0	0	0	0	0	0
596	4	999.0;351.13;290.95;285.19;	4.15161804E8;4.61167206E8;6.70244324E8;2.1109819E8;	10.57	211.098	415.162	C19H28O10	415.161	1.99778	2-Phenylethanol-pentose-hexose (detected as formic acid adduct)			phenol glycoside	3	0	16145.2		22	0	0	0	0	0	0	0	0	0	0	0	0	0	0	0	0	0	0	0	0	0	0	0	0	0	0	0	0	0	0	0
597	28	999.0;261.71;213.8;74.76;72.22;43.27;42.3;36.05;35.16;29.55;24.96;20.38;13.4;12.16;10.46;10.29;7.35;7.26;6.86;6.21;6.11;6.01;5.77;4.85;3.73;3.29;3.15;2.39;	5.05172791E8;5.51178101E8;5.0617627E8;3.06077179E8;5.52181763E8;3.53183014E8;3.91161316E8;5.41149414E8;3.83062469E8;3.20114716E8;4.21164276E8;4.1122464E8;4.77141418E8;5.9516803E8;5.43146912E8;5.42153137E8;2.25044678E8;6.43131042E8;6.41658813E8;3.92165649E8;4.61240906E8;4.41172943E8;3.71135254E8;3.67087006E8;5.99258118E8;6.42160156E8;3.54186462E8;4.79214325E8;	10.58	595.168	505.173									0	461492		122	0	0	0	633.868	2109.95	501.812	716.613	909.095	1297.09	0	609.979	1464.62	1648.35	673.94	1475.67	0	0	0	0	685.888	1092.54	0	0	0	728.36	0	0	622.55	1156.27	0	1240.74
598	3	999.0;334.41;302.13;	2.89039093E8;7.71272888E8;2.21046997E8;	10.58	289.039	289.039									0	19188		44	0	0	0	0	0	0	0	0	0	0	0	0	0	0	0	0	0	0	0	0	0	0	0	0	0	0	0	0	0	0	0
599	3	999.0;142.1;119.94;	3.95193542E8;3.96196381E8;7.77261963E8;	10.59	396.196	395.193									0	62385.3		110	2061.6	2496.29	6427.36	6759.83	5171.17	2341.25	2976.12	4425.42	5486.88	889.99	3109.57	5998.7	3496.18	2986.91	6034.41	6959.57	3830.17	3489.31	3258.72	2948.64	1671.06	0	1467.94	1770.17	1061.71	1794.7	1758.39	2539.46	0	639.772	0
600	4	999.0;278.8;30.45;23.24;	6.23125793E8;6.24130188E8;6.25139099E8;3.11059418E8;	10.64	624.13	623.126									0	224097		131	756.616	0	0	1403.87	1563.94	776.501	0	0	1794.6	1746.88	0	735.737	0	1445.62	503.085	892.827	809.311	676.083	0	660.175	4238.45	0	0	0	755.622	1135.42	0	3374.45	969.383	998.216	6198.1
601	28	999.0;796.98;367.6;289.39;81.36;66.01;44.1;25.36;17.32;15.94;15.66;10.97;9.91;9.01;7.27;7.25;7.04;5.68;5.3;5.24;5.23;4.8;4.38;4.02;3.78;3.26;3.03;2.18;	7.78141418E8;3.88567596E8;7.79146362E8;3.89069366E8;7.80148682E8;3.89569977E8;3.07552002E8;8.00124451E8;2.72089722E8;4.15024017E8;3.99559052E8;8.10133484E8;3.08053345E8;8.0112915E8;4.84105255E8;6.16111511E8;7.92122925E8;4.00547241E8;4.07546326E8;4.00060944E8;3.95557861E8;4.1552652E8;7.94139038E8;2.41548904E8;8.31055542E8;8.11137207E8;4.6609491E8;5.98100952E8;	10.66	792.123	778.141									0	974386		140	103371	270836	35800	46145.1	8587.96	20920.4	326959	221957	41326.8	421557	304619	34631.3	199951	39464.6	22109.6	509392	28886.3	216245	74103.7	291151	302813	232137	129731	461613	285949	70424.9	2463.07	83429.2	195138	26470.7	79494.1
602	6	999.0;232.41;216.64;43.15;21.35;14.05;	5.03178558E8;4.59187744E8;5.04181946E8;4.60191284E8;5.05189636E8;8.89372559E8;	10.66	504.182	503.179	C22H32O13	503.177	3.15078	2-(3,4-Dihydroxyphenyl)ethanol; 1-O-[L-Rhamnopyranosyl-(1-3)-2-O-acetyl-D-glucopyranoside]			phenylpropanoid	4	0	147260		143	3482.39	2028.95	1981.24	2901.84	3590.55	3352.08	4960.73	1450.55	4776.71	8974.94	3668.3	5520.27	4025.17	6392.22	3049.92	4780.81	1750.8	2797.7	4205.26	2845.14	10457.5	3978.57	10540.9	5982.8	5852.52	6387.26	9109.45	7698.7	5769	3579.86	6752.18
604	52	999.0;379.74;222.6;220.74;72.94;43.12;38.67;35.49;34.55;19.55;19.36;18.03;14.57;14.44;12.86;12.67;11.4;9.74;9.1;8.94;8.63;7.87;7.48;7.04;6.19;6.17;6.11;5.43;5.37;4.32;3.98;3.92;3.61;3.27;3.03;3.0;2.54;2.52;2.18;2.12;2.06;2.04;1.78;1.59;1.46;1.4;1.35;1.32;1.3;1.05;1.03;0.33;	4.47187622E8;5.04152771E8;4.31193878E8;4.48191101E8;5.53194092E8;4.37159119E8;8.4937677E8;5.13164124E8;4.49198029E8;3.91161316E8;5.54197327E8;5.07188232E8;5.89663452E8;8.50382751E8;3.0314563E8;4.9117807E8;4.39156525E8;4.89199036E8;8.93275879E8;4.0118277E8;5.90166077E8;5.1416626E8;4.38162994E8;3.20114716E8;1.72098328E8;4.6314798E8;4.25073364E8;5.15175842E8;3.75131073E8;8.51384827E8;8.94279785E8;9.…	10.68	401.183	447.188									1693.01	1.32755e+06	784.138	149	28156.1	27693.6	11268	31221.9	75547.1	54708.2	32100.4	41012.6	12247	33043.2	18172.6	51598.9	27713.3	25357.6	20340.4	36673.6	41513.9	9454.74	28998.9	25405.3	17274.1	3566.79	38753.4	22220.5	16480	3043.82	1693.01	10544.6	8422.98	1950.58	11601.9
605	17	999.0;212.11;18.41;13.56;13.08;8.63;5.73;5.52;5.23;3.78;3.71;3.33;2.32;2.3;2.17;1.6;1.57;	4.33209503E8;4.34212311E8;3.87203003E8;8.21419556E8;4.50198853E8;5.01196838E8;7.77261963E8;8.22422241E8;4.75219543E8;7.75412964E8;8.11390625E8;3.88206299E8;4.51202271E8;8.43307739E8;7.78265137E8;7.76416809E8;8.12393555E8;	10.68	821.42	433.209									0	135824		113	0	0	3271.95	787.941	3096.75	0	0	786.112	7192.84	3940.98	2899.48	0	10543.3	0	7942.68	0	0	6528.9	0	0	0	0	0	1073.13	0	921.203	0	5387.85	0	584.46	2656.85
606	8	999.0;161.79;153.82;91.73;48.47;23.97;23.07;21.19;	4.27182953E8;3.81178101E8;4.28186554E8;4.17154724E8;6.69241272E8;4.19153198E8;3.82180511E8;4.44172882E8;	10.68	428.187	427.183									0	380156		143	12563.7	15799.8	14307.8	12652.5	22748.8	13101	6664.57	15913.8	18837.7	22803.5	15744.2	16461	17594.8	8950.69	18144.6	7827.21	14485.6	10999.9	7829.2	11003	13438.7	3841.51	8386.29	8371.4	4196	10103.8	9807.26	9546.93	11284.5	7036.97	14548.3
607	4	999.0;280.23;52.76;38.27;	6.25141479E8;6.26146362E8;6.271474E8;3.120672E8;	10.68	627.147	625.141									0	42038.3		91	754.643	0	0	0	0	0	0	1075.37	0	797.34	0	569.954	0	868.833	0	0	0	0	0	0	1938.24	0	969.121	1113.1	0	673.221	0	1063.45	0	1413.96	0
608	2	999.0;231.32;	5.92126709E8;5.93130005E8;	10.68	592.127	592.127									0	43370.1		34	4451	3481.62	0	0	0	0	0	1343.23	0	0	890.844	0	2611.7	0	0	0	0	0	0	827.212	1600.74	0	0	0	0	0	43370.1	14131.4	1183.15	0	10874.4
609	5	999.0;204.82;89.47;62.9;30.85;	3.84102417E8;7.67205811E8;4.51087463E8;4.46095459E8;7.85288513E8;	10.72	384.102	384.102									0	109881		19	0	0	0	0	0	0	0	0	0	0	0	0	0	0	0	0	0	0	0	0	0	0	0	0	0	0	3975.99	0	0	0	0
610	49	999.0;380.82;280.57;215.0;172.19;137.44;119.26;88.68;87.05;72.13;56.73;54.12;53.04;51.06;47.71;47.38;33.87;28.51;26.02;25.59;20.89;20.04;11.7;8.88;8.68;8.04;7.77;7.77;7.56;7.14;7.13;6.65;6.53;6.26;6.13;5.38;4.68;4.3;4.08;3.9;2.89;2.16;2.14;1.97;1.96;1.38;1.24;0.52;0.0;	6.13236694E8;5.67230896E8;6.14239929E8;5.53194092E8;4.37159119E8;5.89663452E8;4.0517746E8;5.18155334E8;5.6823468E8;5.90166077E8;5.54197327E8;8.4937677E8;6.15242065E8;5.07188232E8;4.39156525E8;4.9117807E8;5.13164124E8;4.38162994E8;4.57136292E8;4.89199036E8;8.50382751E8;4.49198029E8;6.55248169E8;8.93275879E8;5.1915863E8;5.43165283E8;4.40160431E8;5.1416626E8;4.95247253E8;3.29125061E8;4.71188232E8;1.…	10.75	655.248	613.237									0	74898.2		50	0	0	0	0	0	0	0	0	0	0	0	0	0	0	0	0	0	0	0	0	0	0	580.715	0	0	0	927.021	555.634	0	0	0
611	9	999.0;307.16;23.09;17.61;12.06;8.06;6.89;6.45;2.93;	6.38167053E8;6.3917041E8;6.60148682E8;5.66181946E8;6.54161194E8;6.7612207E8;5.50187073E8;6.61151428E8;5.67183289E8;	10.75	661.151	638.167									0	714638		67	0	0	0	0	0	0	0	0	0	0	0	0	0	1923.68	0	0	730.859	0	0	0	0	0	2877.69	0	0	4109.63	824.433	0	0	0	0
612	8	999.0;346.82;120.7;104.64;61.78;56.25;35.96;25.32;	7.27247437E8;7.28249756E8;9.71341736E8;5.65193787E8;9.72345093E8;7.17218079E8;5.3716217E8;5.66197327E8;	10.75	972.345	727.247									0	30719		125	795.113	1225.8	0	1116.29	4803.57	1336.23	0	1281.94	3947.59	1105.24	705.847	1682.25	1488.08	785.911	1011.38	576.089	1849.74	933.154	0	738.057	752.781	0	0	0	0	0	0	484.062	0	0	784.07
613	2	999.0;518.68;	3.08114655E8;3.52104797E8;	10.75	352.105	308.115									0	33265.7		36	0	0	0	0	0	0	0	0	0	0	0	0	0	0	0	0	0	0	0	0	0	0	0	1984.75	0	796.424	0	0	595.85	0	0
614	2	999.0;953.75;	3.89108368E8;5.67173218E8;	10.77	389.108	389.108									0	8915.4		16	0	0	0	0	0	0	0	0	0	0	563.737	0	0	0	0	0	0	0	0	0	0	0	564.731	553.795	0	0	0	0	0	0	0
615	5	999.0;315.95;109.52;101.31;37.14;	7.11143127E8;7.12145874E8;6.13214844E8;6.10150879E8;4.23152008E8;	10.79	712.146	711.143									0	106329		75	0	0	0	0	0	0	0	0	0	0	0	0	0	0	0	0	0	0	0	0	1616.57	0	1202.98	0	3391.25	1428.67	0	1471.42	1211.93	0	878.873
617	14	999.0;870.48;294.35;262.95;46.61;42.48;38.47;38.2;18.42;7.95;7.58;7.54;6.57;5.5;	3.1705957E8;6.35125732E8;3.17561554E8;6.36130554E8;6.37132751E8;3.18062439E8;4.73094788E8;2.36033249E8;3.5105368E8;2.36534912E8;6.49106079E8;4.55085114E8;4.74098602E8;7.03113831E8;	10.84	649.106	317.06									0	600068		141	5933.59	14537.1	5953.83	13720.1	47108.3	11858.8	14318.9	15517.5	41152.1	28647.6	9953.31	17180.4	33426.8	19829.8	13587.2	9795.24	15566.7	7086.95	15209.5	6571.94	8803.49	0	8809.25	4626.13	3385.59	2867.5	2113.42	6866.22	2199.03	5750.82	13462.9
618	13	999.0;772.26;315.63;266.06;189.49;160.85;133.72;98.96;90.54;84.9;54.23;45.62;41.59;	3.53088806E8;8.69216187E8;8.7021875E8;7.7927832E8;6.69240845E8;3.91197968E8;5.15120789E8;8.71220276E8;3.85164093E8;7.79277527E8;7.80281067E8;6.11653931E8;7.0818866E8;	10.84	869.216	353.089	C16H18O9	353.088	2.81573	Caffeoyl quinic acid isomer			phenylpropanoid	3	0	61790.8		28	0	0	0	0	0	0	0	0	0	0	0	0	0	0	0	0	0	0	0	0	0	0	0	0	0	0	0	0	0	0	0
619	5	999.0;156.93;41.59;9.84;3.01;	3.57065674E8;3.58069183E8;3.59061462E8;6.33165955E8;6.55123535E8;	10.84	359.062	357.066	C15H18O8S	357.065	2.06853	11ß,13-dihydroxy-lactucin-8-O-sulfate			sesquiterpene lactone	2	0	448371		132	119094	52780.5	61892	73570.5	12366.4	80566.5	56251.1	88309.1	33256.9	47601.8	28899.5	84086.9	78285.9	20371.5	22949.4	13958.1	15463.3	88160	62454.7	54181.2	61138.4	66624.3	100460	70068.1	43449.2	89399.7	448371	137441	139736	18614.8	46867.1
620	3	999.0;616.49;472.78;	3.5107312E8;7.0315448E8;6.01179077E8;	10.86	703.154	351.073									0	20047.6		27	0	0	0	0	0	0	0	0	0	0	0	0	0	0	0	0	0	0	0	0	0	0	0	0	0	0	2524.98	0	0	0	1998.71
621	2	999.0;892.73;	4.35934814E8;4.37931976E8;	10.86	435.935	437.932									0	6457.97		14	0	0	0	0	0	0	0	0	0	0	0	0	0	0	0	0	0	0	0	0	0	0	0	0	0	0	0	0	0	0	0
622	2	999.0;180.35;	5.97112427E8;5.98115601E8;	10.88	597.112	597.112									0	10985.9		24	0	0	0	0	0	0	0	0	0	0	3542.25	0	0	0	0	0	0	0	0	0	5064.69	3133.69	0	0	0	0	0	9587.57	8761.71	0	0
623	69	999.0;188.59;179.33;170.79;59.97;46.42;44.45;33.72;32.16;29.11;20.78;13.79;13.25;11.82;10.69;7.1;6.62;6.32;5.89;5.84;5.68;4.86;4.78;4.67;4.52;4.39;4.26;3.3;2.79;2.7;2.61;2.51;2.17;2.04;2.0;1.73;1.5;1.37;1.33;1.33;1.28;1.21;1.17;1.17;1.07;1.02;1.0;0.97;0.93;0.83;0.77;0.75;0.66;0.65;0.62;0.57;0.56;0.53;0.51;0.49;0.48;0.45;0.45;0.45;0.38;0.37;0.32;0.29;0.28;	3.21098236E8;2.75093201E8;5.97199158E8;3.22101807E8;5.98202576E8;5.71147339E8;3.11069824E8;4.49203369E8;2.57082611E8;2.76096619E8;5.87170349E8;3.130672E8;5.72150818E8;2.1309256E8;5.99205994E8;4.47187958E8;4.50206573E8;3.12073456E8;5.89167908E8;5.88174194E8;3.63109192E8;5.34191284E8;2.21046326E8;3.29080383E8;2.31103394E8;2.58086029E8;2.55033997E8;3.65124847E8;2.9108847E8;5.31135437E8;7.67185425E8;…	10.9	231.103	321.098									0	5.39919e+06		148	57317.2	25803.4	77911.9	17216.9	11126.4	28892.2	127989	239350	5479.15	27281.4	10899.6	34773.7	7409.96	30050.9	22866.6	62164.6	19844.2	8271.72	62102.5	76121.2	45689.9	39401.7	3499.47	7447.66	6648.32	33433.3	117664	19700.8	12774.1	21827.1	259171
624	4	999.0;239.6;180.37;68.71;	5.49090576E8;5.50094238E8;5.79101257E8;8.45145325E8;	10.9	550.094	549.091	C24H22O15	549.089	3.65515	quercetin malonylhexoside			flavonoid	3	0	30196.7		15	0	0	0	0	0	0	0	0	0	0	0	0	0	0	0	0	0	0	0	0	0	0	0	0	0	0	0	0	0	0	0
625	4	999.0;354.99;346.31;228.29;	7.3126825E8;9.29294922E8;7.85251892E8;1.001352173E9;	10.93	929.295	731.268									0	4813.14		9	0	0	0	0	0	0	0	0	0	0	0	0	0	0	0	0	0	0	0	0	0	0	0	0	0	0	0	0	0	0	0
626	3	999.0;491.74;142.29;	9.79310913E8;9.8031488E8;9.81317749E8;	10.95	980.315	979.311									0	36469.8		127	774.641	3275.58	820.669	3708.11	10623.6	3589.7	840.255	4461.33	10341.7	6346.91	2104.4	4641.9	9072.77	4299.32	3006.72	668.874	3305.17	2568.28	679.647	2756.94	3121.75	0	3199.91	698.254	1056.68	564.087	0	2168.78	0	0	2929.75
628	2	999.0;176.12;	4.85188751E8;4.86191315E8;	10.95	485.189	485.189									0	17297.1		17	0	0	0	0	0	0	0	0	0	0	0	0	0	0	0	0	0	0	0	0	0	0	0	0	0	0	0	0	0	0	0
629	8	999.0;188.25;178.07;150.99;143.02;142.58;63.07;54.02;	3.44135803E8;3.90141052E8;1.40072021E8;3.45138916E8;4.51183044E8;3.88125214E8;6.11152283E8;6.23198853E8;	10.97	388.125	344.136									0	58607.1		85	0	0	0	0	534.764	0	0	0	929.983	0	0	0	0	0	0	0	0	0	0	0	0	0	0	0	0	0	0	661.625	0	0	0
630	3	999.0;337.86;322.56;	6.31151855E8;6.32155518E8;4.28038574E8;	10.97	631.152	631.152									0	14541.5		10	0	0	0	0	0	0	0	0	0	0	0	0	0	0	0	0	0	0	0	0	0	0	0	0	0	0	0	0	0	0	0
631	4	999.0;675.36;436.76;267.31;	8.45273499E8;6.79154297E8;8.46276794E8;4.1907608E8;	10.97	679.154	845.274									0	8822.93		3	0	0	0	0	0	0	0	0	0	0	0	0	0	0	0	0	0	0	0	0	0	0	0	0	0	0	0	0	0	0	0
632	41	999.0;765.1;369.18;195.47;171.32;169.25;163.46;136.97;133.81;129.44;106.66;101.99;92.65;81.27;68.08;61.58;54.78;53.03;47.66;46.87;45.6;42.32;40.13;38.37;33.16;32.68;29.11;28.31;26.06;25.04;23.97;21.31;19.59;18.98;15.48;14.9;11.89;11.51;11.09;6.79;0.0;	4.47187958E8;5.99205994E8;7.09309998E8;5.34191284E8;5.88174194E8;5.89167908E8;3.13806366E8;3.89182068E8;3.28649841E8;7.10313904E8;7.67185425E8;5.31135437E8;2.9108847E8;6.63268921E8;4.39175781E8;2.14096222E8;6.29190796E8;5.7315448E8;3.64104828E8;8.73286621E8;2.01092972E8;6.39211243E8;3.60109833E8;7.68190063E8;3.14070587E8;2.22049438E8;3.56100281E8;2.47098877E8;3.8112088E8;2.32107056E8;5.32138428E8…	10.99	532.138	588.174									0	133670		70	0	0	0	0	644.337	0	0	862.843	0	0	0	0	0	0	0	0	0	0	0	0	0	0	0	0	0	0	0	0	0	0	817.094
633	60	999.0;475.38;218.56;184.31;140.01;135.04;28.92;16.12;14.87;11.69;11.11;9.63;6.28;4.39;3.47;2.83;2.76;2.7;2.63;2.51;2.06;2.05;1.71;1.65;1.62;1.43;1.27;1.23;1.18;1.11;1.07;0.97;0.95;0.93;0.83;0.8;0.77;0.75;0.68;0.64;0.63;0.6;0.52;0.51;0.49;0.48;0.48;0.48;0.48;0.44;0.44;0.42;0.39;0.38;0.36;0.36;0.34;0.32;0.21;0.2;	2.95046539E8;5.91100647E8;1.33014694E8;1.79035156E8;2.96050049E8;5.9210376E8;5.93106445E8;1.80038742E8;1.35045486E8;1.15003906E8;6.13082825E8;1.34018097E8;1.77019989E8;6.23090637E8;3.6303418E8;6.14085266E8;1.94022766E8;6.29055969E8;3.85042053E8;6.05080017E8;3.10033752E8;6.15058228E8;3.11041687E8;6.0709552E8;3.27036438E8;8.87154907E8;9.09137085E8;6.45020325E8;3.41052399E8;6.24093628E8;1.95030426E8…	11.02	623.091	295.046	C13H12O8	295.046	1.89598	caffeoyl malic acid			phenylpropanoid	2	11352.7	7.49215e+06	659.946	149	981479	1.87538e+06	1.17109e+06	2.36504e+06	4.37492e+06	3.75746e+06	1.84816e+06	2.08963e+06	3.49715e+06	3.70202e+06	2.12999e+06	3.55783e+06	2.8728e+06	5.66766e+06	3.16192e+06	3.51819e+06	2.52354e+06	2.91572e+06	1.87701e+06	3.69954e+06	2.48764e+06	356013	3.25625e+06	1.67506e+06	1.68102e+06	1.35332e+06	1.39523e+06	1.47311e+06	780519	1.1593e+06	2.91468e+06
634	5	999.0;955.39;358.85;253.79;165.17;	3.0808606E8;3.53088531E8;3.43059692E8;3.70078644E8;6.03139221E8;	11.02	308.086	353.089	C16H18O9	353.088	1.96608	Caffeoyl quinic acid isomer			phenylpropanoid	3	0	41499.7		53	0	0	0	0	575.316	0	0	511.068	573.474	0	572.48	0	0	0	517.882	525.67	0	538.325	0	0	650.273	0	565.523	551.953	0	0	544.651	0	0	0	0
635	4	999.0;475.27;171.99;145.26;	3.41088501E8;1.21030006E8;4.72192444E8;3.42092133E8;	11.02	342.092	341.089									0	16247.4		46	0	0	0	0	0	0	0	0	0	0	0	0	0	0	0	0	0	0	0	0	0	0	0	0	0	0	0	0	0	0	0
636	2	999.0;97.33;	5.71168579E8;9.77296204E8;	11.02	571.169	571.169									0	26800.7		11	0	0	0	0	0	0	0	0	0	0	0	0	0	0	0	0	0	0	0	0	0	0	0	0	0	0	0	0	0	0	0
637	14	999.0;916.72;479.92;358.13;248.38;246.6;231.75;222.54;174.44;99.63;83.17;77.65;65.28;43.95;	7.09309998E8;6.3912207E8;3.29052002E8;7.10313904E8;8.73286621E8;6.40125671E8;2.53018982E8;4.03161987E8;9.73358154E8;2.3108815E8;6.85237915E8;4.59224518E8;5.70150513E8;5.13065613E8;	11.04	973.358	639.122	C27H28O18	639.12	2.83671	quercetin hexoside glucuronide			flavonoid	3	0	22197.3		53	469.633	0	0	0	0	0	0	0	0	0	0	0	0	0	0	0	0	0	0	0	0	0	0	0	0	0	0	0	497.738	0	0
638	4	999.0;477.13;352.55;154.19;	3.24117767E8;3.40104767E8;3.13085785E8;2.59098175E8;	11.06	259.098	324.118									0	51882.1		10	0	0	0	0	0	0	0	0	0	0	0	0	0	0	0	0	0	0	0	0	0	0	0	0	0	0	0	0	0	0	0
639	10	999.0;279.04;254.38;140.83;103.84;98.58;93.08;85.23;75.59;66.22;	5.63236084E8;6.71256836E8;5.64238892E8;3.51130493E8;8.13282715E8;4.45118713E8;6.72260132E8;5.27178223E8;5.17230347E8;5.53206726E8;	11.08	813.283	563.236									0	87117.7		83	1118.63	541.949	0	0	667.155	0	0	760.374	0	0	0	0	0	0	0	620.546	0	0	0	504.479	0	0	1086.64	0	615.976	0	0	0	0	0	0
640	2	999.0;209.07;	4.65105072E8;4.66108276E8;	11.08	466.108	465.105									0	24314.7		38	0	0	0	0	0	0	0	0	0	0	0	0	0	0	0	0	0	0	0	0	0	0	0	0	0	0	0	0	0	0	0
641	19	999.0;264.22;91.09;39.49;38.35;27.88;25.68;24.18;20.91;15.99;13.38;10.88;10.3;7.42;5.88;5.74;4.96;4.8;3.68;	4.88194031E8;4.89197449E8;4.78164886E8;7.98247681E8;4.42187744E8;5.05184082E8;4.80162445E8;4.90200714E8;4.79168579E8;7.99249207E8;8.9527179E8;8.85384399E8;5.3222052E8;2.36093506E8;8.96275391E8;5.04189301E8;4.81166748E8;9.21361328E8;8.00252686E8;	11.13	442.188	488.194									0	502508		145	36177.7	32062.7	36620.4	11914.4	10839.7	17591.9	20583.1	37952.1	11248.2	20519.6	38917.7	17912.1	19953.9	19727.3	19277.6	33596.1	19238.9	18911.4	20040.2	17083.1	17523	134536	15081.3	8876.55	13400.6	11556.9	43636.7	13367.1	10458.3	38559.7	14998.3
642	17	999.0;178.1;172.56;155.16;90.52;77.33;69.99;49.75;27.83;26.34;24.3;22.93;16.83;16.79;15.66;15.01;14.68;	4.27182831E8;4.28186462E8;3.8117807E8;4.47151642E8;4.1715451E8;3.38154816E8;4.89152466E8;4.65198486E8;3.82180664E8;4.48154938E8;4.44173218E8;5.05147003E8;4.95170532E8;4.43109497E8;4.90155518E8;4.01145508E8;9.7032959E8;	11.13	382.181	427.183									0	175481		141	11510	12555.1	10345.1	11083.4	20399.9	8597.96	6415.06	18471.9	11859.9	13288.7	15220.6	13407	5967.53	3818.17	16489.6	9245.94	15021.7	5975.48	6030.89	5398.57	6777	7025.37	6876.2	7723.65	8021.11	13568.2	4971.43	6987.06	4569.91	7051.96	12159.8
644	34	999.0;285.39;76.91;65.13;53.7;46.6;29.52;24.46;17.32;16.23;14.02;13.02;12.36;10.67;10.16;9.26;7.45;6.7;5.99;5.28;4.88;4.78;4.01;3.85;3.8;3.75;3.6;3.48;3.23;2.84;2.67;2.61;2.6;2.1;	5.39215149E8;5.40217957E8;5.07209656E8;4.47187622E8;5.75191345E8;5.41220947E8;4.55250946E8;5.8522052E8;5.08213104E8;5.77188477E8;6.17209839E8;3.29052002E8;6.83257324E8;6.29209839E8;6.07201965E8;8.35267761E8;3.8918277E8;3.53182648E8;4.56254974E8;4.97181396E8;4.07193726E8;4.21172516E8;4.01182587E8;4.19193207E8;3.7516687E8;6.1821283E8;1.223482178E9;4.77235107E8;6.082052E8;4.09245758E8;8.36270752E8;5…	11.15	541.221	539.215	C26H36O12	539.213	3.15348	3,3',4,5',7,9,9'-Heptahydroxy-8,4'-oxyneolignan, 3,3'-Di-Me ether, O-L-rhamnopyranoside			lignan/phenylpropanoid	4	1136.42	992174	873.073	149	14231.2	15718.5	22784.3	4712.58	14040.7	7250.91	8450.82	11953.3	14584.8	7984.94	19096.8	6577.66	22822.5	2736.34	13225.3	4700.65	16862.8	13481.7	3400.21	17341.6	14498.9	15496.9	17635.9	7339.29	18736.1	13108.7	7426.78	10787.2	8123.73	9829.04	13184
645	4	999.0;537.32;193.36;83.71;	4.45171875E8;3.47125092E8;4.46175659E8;3.48128937E8;	11.17	446.176	445.172									0	33417.9		122	1343.28	4323.79	1364.9	3111.06	8905.34	2807.42	1962.35	4101.5	5971.71	6097.94	3691.74	5347.89	4965.57	4659.66	2924.36	2809.39	2736.67	2261.07	2263.04	2268.93	2213.9	0	1613.51	1949.57	1962.35	1307.9	0	2944.01	635.773	1384.55	2013.44
646	3	999.0;824.15;125.2;	4.73167389E8;3.88170166E8;5.35204346E8;	11.2	473.167	473.167									0	19683		19	0	0	0	0	0	0	0	0	0	0	0	0	0	0	0	0	0	0	0	0	0	0	0	0	0	0	0	0	0	0	0
647	28	999.0;167.51;41.68;15.77;12.74;10.4;7.27;6.95;6.61;5.94;5.92;4.86;3.33;2.71;2.63;2.11;2.0;1.44;1.4;1.4;0.77;0.73;0.7;0.64;0.61;0.5;0.4;0.36;	3.55050049E8;3.56053497E8;3.57045868E8;9.6960396E7;9.07235901E8;7.561651E8;7.11107117E8;4.23037842E8;4.00047821E8;4.01055695E8;9.08238953E8;3.71044769E8;7.57168762E8;4.21045715E8;4.03034973E8;4.39011658E8;7.33088928E8;1.040317139E9;3.73060333E8;1.039314819E9;4.39056488E8;4.1705014E8;1.154303345E9;1.97808304E8;5.0098056E8;4.24040283E8;4.67077515E8;4.0205896E8;	11.22	439.012	355.05									0	2.3734e+06		142	344605	57156.9	55177.5	218150	19441	236977	88792	94207.1	34077.8	160643	24178.1	107049	70385.8	42956.4	40384.4	68356.6	88429.4	222095	191879	65810	266991	120655	255480	396739	94600.3	215323	784484	207771	359444	50204.1	16560
648	9	999.0;344.16;322.39;177.76;129.3;96.34;72.85;65.09;20.8;	4.01109924E8;4.45118713E8;7.85252319E8;4.02112885E8;7.86255371E8;4.83188782E8;8.45215515E8;6.53210876E8;6.54212402E8;	11.22	786.255	401.11									0	55792		73	0	0	0	0	0	0	0	0	0	0	0	0	0	0	0	0	0	752.227	0	0	0	0	2498.91	0	0	0	1466.61	0	1125.03	0	597.051
649	51	999.0;513.81;244.41;129.7;126.06;123.74;69.25;42.36;35.69;34.76;32.11;25.21;22.88;22.74;21.58;21.19;19.72;19.56;19.47;19.25;18.81;17.81;17.32;15.23;14.96;14.64;14.11;13.24;11.66;11.56;11.38;11.3;11.11;11.06;10.47;10.41;10.13;9.12;8.63;8.24;7.33;7.18;6.99;6.64;6.63;6.08;5.66;5.06;4.95;4.14;2.56;	4.8718335E8;4.91084747E8;4.88186584E8;1.03936853E9;1.72098373E8;4.92087555E8;1.040375122E9;1.091402222E9;9.75374023E8;2.2111879E8;4.05177368E8;5.231604E8;1.092405396E9;5.86223267E8;6.83257324E8;2.16088333E8;1.041378906E9;1.079437988E9;4.07193726E8;9.73357422E8;3.8918277E8;7.68274536E8;8.09312012E8;8.47232544E8;4.45136017E8;3.83139343E8;4.93090179E8;5.50179626E8;1.080442017E9;1.3008786E8;4.0319946…	11.24	1281.45	491.085									0	233728		143	3152.79	5352.33	0	15692.5	2093.03	9377.8	4638.08	2020.97	0	14275	2588.72	11260.5	1586.93	18918.6	1638.21	8022.55	4688.44	3112.5	33683.1	2024.64	25467.1	6972.22	22806.7	12677.1	22234.4	10236.7	5801.95	11547.1	10199.2	4012.65	1119.91
650	3	999.0;355.63;224.84;	1.91038742E8;1.49028214E8;2.07033905E8;	11.24	207.034	191.039									0	52361.3		133	5696.51	5720.3	5273.37	4561.33	1966.53	1210.56	3816.94	4107.7	2338.09	5617.45	8342	7294.57	3462.47	4837.03	3983.71	5465.37	5409.59	4637.61	3038.98	6169.04	7187.07	3427.09	3779.14	1919.3	6305.35	6749.51	11499.9	7515.78	5275.2	1876.37	5843.33
651	14	999.0;460.12;262.8;254.56;196.17;178.05;106.44;50.83;19.7;13.25;12.41;11.95;10.72;2.64;	5.33131714E8;8.69216125E8;4.34104401E8;5.34134644E8;8.70219055E8;3.95193451E8;4.3460614E8;8.71222107E8;4.35106537E8;2.95140686E8;6.01118835E8;7.1524707E8;5.47146973E8;7.07183594E8;	11.26	870.219	533.132									0	181786		45	0	0	0	0	0	0	0	0	5579.14	1086.31	0	0	0	1184.27	0	0	0	0	0	1315.21	0	0	0	0	0	0	0	0	0	0	0
652	12	999.0;917.09;796.98;725.92;249.96;155.61;106.25;90.16;63.9;40.65;34.93;30.18;	5.69115784E8;4.91119934E8;5.36113525E8;3.03051514E8;5.70118408E8;5.83094604E8;3.04054657E8;6.2114624E8;8.53148621E8;8.68166382E8;8.54155396E8;3.07094147E8;	11.29	621.146	569.116									0	148413		59	0	0	0	0	0	0	0	0	0	0	0	1389.47	0	0	775.519	0	0	0	0	0	0	0	0	0	0	0	0	0	0	0	0
653	8	999.0;312.41;303.94;198.23;193.16;159.5;98.59;57.01;	9.27184814E8;4.61073578E8;5.01062958E8;5.00068909E8;5.53084595E8;3.88170166E8;4.15125092E8;5.4705011E8;	11.31	500.069	927.185									0	96407.1		77	0	0	0	0	0	0	0	0	0	616.205	0	0	0	0	0	0	0	0	0	0	0	0	0	0	529.877	0	0	0	0	1593.06	0
654	4	999.0;182.07;16.86;13.89;	3.99130798E8;4.0013382E8;4.62126831E8;4.67118744E8;	11.31	462.127	399.131									0	155647		98	5992.93	1760.48	2232.81	4280.97	1605.32	0	3948.24	2927.63	915.374	1592.63	0	3800.07	1170.08	556.251	0	2307.95	1118.36	1774.15	3698.58	1134.95	1182.76	0	0	0	0	0	897.808	0	0	755.33	0
655	59	999.0;293.6;117.79;68.28;62.9;59.29;51.17;40.96;26.6;16.39;16.38;12.72;12.59;10.9;10.86;10.64;8.9;8.3;7.11;6.74;5.99;5.65;5.16;4.82;4.35;4.25;3.72;3.69;3.36;3.25;3.12;2.79;2.71;2.61;2.2;2.09;2.05;1.94;1.86;1.56;1.54;1.31;0.86;0.78;0.73;0.49;0.46;0.44;0.32;0.22;0.19;0.14;0.09;0.0;0.0;0.0;0.0;0.0;0.0;	5.97183716E8;5.98186646E8;4.91084747E8;5.99189819E8;5.51178528E8;1.149370117E9;4.8718335E8;3.39109467E8;4.92087555E8;6.2917395E8;5.52181763E8;2.77129547E8;4.88186584E8;5.76194336E8;6.41173889E8;4.43193542E8;4.5525174E8;3.89182556E8;8.73305237E8;1.03936853E9;4.73073944E8;4.07110565E8;1.13934082E9;1.103365845E9;7.51285034E8;6.30177246E8;6.89173401E8;1.040375122E9;5.35183655E8;9.85396118E8;8.7431042…	11.33	873.305	597.184									0	413645		148	3167.86	7089.75	0	22951.4	3118.65	12867.2	6067.59	2559.52	1797.12	21687.8	2601.09	15841.3	2865.74	26542.7	2474.99	9305.36	6505.84	3127.38	48862	2034.32	36862.5	8019.87	32328.5	17566.9	31170.9	14299.9	6952.81	14569.8	13979.7	6190.98	1632.42
656	4	999.0;199.16;94.66;38.92;	4.97225464E8;4.98228912E8;4.51218811E8;4.87195984E8;	11.33	497.226	497.226									0	32406		146	5771.74	7239.93	7099.89	6564.63	4636.55	4100.66	2913.14	7572.04	4486.63	9283.78	9131.23	4941.72	3567.89	2555.21	6917.17	6693.06	5290.5	6561.89	3835.32	2306.65	4162.26	3103.19	4911.73	5320.34	4153.44	8202.63	5786.72	4300.74	3668.77	3763.73	4746.95
657	18	999.0;269.86;255.0;243.35;172.54;60.68;60.3;40.82;37.68;33.09;25.73;22.43;20.51;13.81;11.46;11.44;10.27;6.02;	5.35110291E8;4.91119934E8;5.36113525E8;5.69115784E8;3.03051514E8;5.70118408E8;4.92123138E8;5.37115295E8;5.83094604E8;5.53122131E8;3.04054657E8;5.51104858E8;6.03096985E8;5.33093872E8;5.71120483E8;8.68166382E8;5.84097595E8;3.19045929E8;	11.35	535.11	535.11	C24H24O14	535.109	1.81533	3,3',4',5,7-Pentahydroxy-6-methoxyflavone; 3-O-(6-O-Acetyl-D-glucopyranoside)			flavonoid	4	0	435756		91	0	0	0	0	0	0	0	0	0	0	712.229	2087.5	0	0	775.615	0	0	0	0	0	980.619	618.34	0	0	0	0	2559.02	2228.9	2259.93	0	1527.83
658	7	999.0;359.06;224.0;215.19;195.68;132.06;68.08;	4.85126801E8;4.89105957E8;4.86129242E8;3.38047729E8;4.89609039E8;9.79221252E8;3.39055328E8;	11.35	979.221	485.127	unknown	unknown		unknown			unknown	4	0	33897.2		31	0	1028.14	978.236	0	0	0	0	1124.17	0	0	0	0	0	0	0	0	0	0	0	1102.52	0	0	0	0	0	0	0	929.277	0	0	642.114
659	5	999.0;595.4;254.88;207.07;79.46;	4.75219421E8;4.29213989E8;4.73204041E8;4.7622287E8;5.53083618E8;	11.35	429.214	475.219									0	43458.7		126	0	751.885	0	1988.26	1298.18	640.277	1702.72	835.101	1271.63	3736.42	0	695.102	557.06	3211.91	0	957.478	0	563.914	1058.32	0	2164.46	0	2194.47	0	1667.77	507.131	0	2088.81	793.003	558.039	0
660	33	999.0;182.61;142.39;51.9;41.55;11.72;9.41;8.37;7.86;7.18;6.11;3.39;3.36;2.69;2.07;2.05;2.01;1.94;1.9;1.61;1.57;1.49;1.31;1.29;1.19;1.13;0.97;0.95;0.82;0.69;0.62;0.56;0.54;	3.6710437E8;3.6810788E8;7.35216064E8;7.36219299E8;1.91056519E8;7.37221802E8;4.03081055E8;4.3509201E8;4.40120728E8;4.30100433E8;4.57100311E8;7.57197571E8;9.0124292E8;4.05078094E8;4.79132111E8;1.73046173E8;4.51065887E8;1.92060013E8;6.89231934E8;4.04084412E8;3.58196777E8;9.02246338E8;3.76348938E8;4.58103302E8;7.58201538E8;5.01126373E8;5.12027649E8;7.21199829E8;8.19330688E8;4.67029572E8;4.36095581E8;…	11.38	737.222	367.104	C17H20O9	367.105	-1.06945	C11H14O3 quinic acid ester			phenylpropanoid	4	1337.05	2.81946e+06	2108.72	149	4765.81	24523.6	2799.9	4173.82	21087.1	7715.94	4290.22	6270.41	22806.8	7885.58	37811.8	14394.3	21165	9683.83	6571.71	6389.14	7694.6	5962.28	3232.2	12451.8	5961.37	1337.05	26298	12970.8	3215.93	7605.04	11542.9	7025.88	2954.44	4163.87	17227.4
661	5	999.0;564.52;186.56;185.57;167.22;	3.97114655E8;3.52112579E8;2.61114166E8;3.98118103E8;1.87113419E8;	11.38	187.113	397.115									0	16424		22	0	0	0	0	0	0	0	0	0	0	0	0	0	0	0	0	0	0	0	0	0	0	0	0	0	0	0	0	0	0	0
662	6	999.0;230.36;62.23;16.42;13.32;12.73;	4.69172485E8;4.70175964E8;4.59143951E8;4.61141235E8;4.71177551E8;4.60147339E8;	11.4	460.147	469.173	C22H30O11	469.172	2.05767	2,8-Decadiene-4,6-diyn-1-ol, O-[-D-Glucopyranosyl-(1-2)-D-glucopyranoside]			fatty acid glycoside	4	0	340059		101	1692.79	16768.7	5468.72	524.054	6952.55	9862.51	0	862.217	10878.3	5620.85	76332.2	6053.31	26692.8	946.263	6583.41	0	3547.74	2599.5	1074.8	0	4630.9	645.674	128510	157316	1793.65	0	15408.3	54976.1	2457.12	0	11317.7
663	3	999.0;338.41;328.25;	6.2420282E8;5.79209839E8;3.75145447E8;	11.42	579.21	624.203									0	8318.07		24	0	0	0	0	0	0	0	0	0	0	0	0	0	0	0	0	0	0	0	0	0	0	0	0	0	0	0	0	0	0	0
664	4	999.0;182.21;54.75;16.26;	4.35224762E8;4.36228027E8;4.25195526E8;6.37142334E8;	11.42	425.195	435.225									0	92453.7		54	0	0	0	0	0	0	0	0	0	0	0	0	0	1089.06	697.735	0	0	0	0	0	469.772	0	0	0	0	0	0	0	0	0	0
665	49	999.0;410.4;370.87;354.85;160.71;118.99;104.42;97.69;80.74;77.87;66.05;61.75;59.7;47.38;46.08;45.6;41.84;41.83;41.18;40.29;37.29;34.27;34.03;21.16;18.87;18.28;16.65;13.1;12.75;12.38;12.02;11.89;11.0;10.56;9.95;9.62;9.41;7.87;7.2;7.0;6.59;6.59;6.53;5.68;5.46;4.75;3.49;3.02;1.79;	4.87183441E8;3.75166962E8;9.0128064E8;4.43193542E8;9.02284302E8;1.150373413E9;3.53182465E8;8.37284973E8;4.07110565E8;3.89182556E8;3.76170227E8;2.1710878E8;4.05131439E8;4.05140076E8;1.151376343E9;3.74110352E8;3.7111438E8;9.03289124E8;6.2316449E8;8.38289063E8;7.53263977E8;1.027273926E9;7.17208496E8;4.97167908E8;1.229362671E9;3.5816275E8;6.89173401E8;5.83205688E8;3.75128937E8;5.05172974E8;6.81241821…	11.43	376.17	375.167									0	371293		145	1012.14	1917.49	561.834	1753.93	4555.42	1444.71	635.685	2009.86	2850.72	2856.14	1927.23	2545.3	2741.93	1805.86	1502.27	912.395	1607.1	1173.21	0	1495.73	1464.14	0	1362.62	1031.62	1330.96	881.448	1662.73	1046.48	0	646.777	1685.49
666	11	999.0;238.96;146.53;76.58;11.54;10.48;8.01;4.81;2.81;2.08;1.95;	2.95046539E8;1.33014511E8;2.96049774E8;1.79035385E8;3.17028595E8;1.15004074E8;3.6303418E8;6.13082275E8;3.27036591E8;3.79007874E8;3.65010101E8;	11.43	296.05	295.046	C13H12O8	295.046	1.89598	caffeoyl malic acid			phenylpropanoid	3	0	1.10183e+06		148	32321.2	159757	107063	353430	705669	656988	287439	276800	603845	630614	224269	560796	316441	786217	504232	604430	378234	496166	215998	576534	384066	31111.9	525854	196472	255178	134535	50473.3	103483	73138.3	107768	282327
667	2	999.0;339.37;	6.58345459E8;6.59348816E8;	11.43	659.349	658.346									0	7019.06		35	0	0	0	0	572.207	0	0	0	0	0	0	0	0	0	0	0	0	0	0	0	0	0	0	0	0	0	0	0	0	0	0
669	29	999.0;338.9;77.4;67.49;53.12;52.77;23.97;18.66;12.08;9.87;9.84;8.84;8.82;7.74;7.15;6.39;6.26;5.98;5.04;4.42;4.4;4.17;4.04;3.9;3.78;3.44;3.18;3.1;2.62;	3.38083282E8;3.38585083E8;6.79179688E8;3.56071777E8;2.57056885E8;6.7767627E8;3.89065063E8;3.56573486E8;2.57558441E8;3.61086304E8;1.76040695E8;8.16296631E8;7.7319519E8;1.01627478E9;5.16145325E8;1.016767883E9;7.14154114E8;7.73697021E8;7.45161133E8;3.57572388E8;7.15142578E8;8.18175415E8;7.67170227E8;7.40172913E8;7.15130066E8;1.017269714E9;3.82091095E8;6.91153137E8;7.74198364E8;	11.44	745.161	338.083									0	1.00553e+06		96	0	0	4941.73	1938.16	0	4731.51	2541.27	3115.44	8435.12	6986.16	5584.82	8186.78	469.603	7432.43	5412.11	0	7958.98	3569.17	2560.88	5508.27	4921.96	0	6892.83	5283.27	3043.55	0	6032.02	10702.1	0	0	6713.56
670	18	999.0;676.4;325.91;293.0;121.88;118.35;23.69;20.59;18.33;16.47;12.36;11.69;11.66;11.06;10.01;9.19;4.65;4.54;	4.34104675E8;8.69216187E8;4.34606171E8;8.70219727E8;4.35107483E8;6.14218079E8;5.15121216E8;8.91198059E8;8.72224548E8;8.67201111E8;7.39180176E8;7.18714478E8;4.45095306E8;4.41093964E8;7.01173828E8;9.01205933E8;4.05155914E8;6.3020459E8;	11.44	435.108	434.105									0	386564		113	0	0	0	0	2801.49	2880.01	0	0	8886.5	6129.45	3123.13	2157.96	0	7076.05	2898.21	942.59	0	2121.99	0	4480.91	2019.66	0	588.872	3726.32	0	0	0	0	0	0	933.507
671	2	999.0;195.56;	4.51182953E8;4.07193176E8;	11.44	451.183	451.183									0	19290.9		42	0	0	0	0	0	0	0	0	0	0	0	0	0	0	0	0	0	0	0	0	536.893	0	0	0	0	0	0	0	0	0	0
672	7	999.0;178.72;65.67;30.43;12.93;11.82;6.82;	4.31193817E8;4.32196686E8;4.21164429E8;9.83341736E8;9.84344666E8;4.22167023E8;4.4818396E8;	11.47	421.164	431.194									0	175744		131	39170.6	47121.6	4028.7	37337.4	0	2963.73	16654.6	0	27721.1	16533.8	8618.49	17320	17353.1	20613.7	9773.63	18604.9	44893.7	5466.43	22552.8	39575.3	10647.1	2439.13	18764.3	10801.1	12337.6	3861.48	1798.12	12547.4	0	0	4208.42
673	33	999.0;508.8;307.36;184.8;170.52;157.87;157.53;73.89;46.43;39.47;28.47;25.66;21.21;20.98;18.05;12.84;12.47;10.44;9.14;8.34;6.68;6.07;4.29;4.08;4.08;3.22;3.19;2.99;2.94;2.71;2.35;1.94;1.49;	3.49093445E8;6.96173157E8;2.77108795E8;3.50097015E8;6.97176636E8;2.15108383E8;3.95099701E8;6.99194397E8;2.78112183E8;6.98179321E8;3.96102081E8;7.00198853E8;3.83081696E8;2.16111679E8;8.89315674E8;2.59098145E8;3.06076782E8;4.17081238E8;6.24187683E8;8.90319031E8;4.39089569E8;2.3311908E8;7.18153931E8;4.12089294E8;9.17312256E8;3.84085144E8;7.12167603E8;3.2210257E8;8.13188538E8;6.83258545E8;5.54159668E…	11.51	700.199	349.093									477.457	3.74654e+06	7846.87	149	31677.9	3879.62	22888	2229.95	2313.16	5728.67	21569.6	24032.4	13854.2	1522.41	3707.05	28144.8	13904.1	16050.6	3705.79	33184.9	3802.03	1029.49	9573.1	5294.95	10238.3	14502.5	1989.04	8508.64	1386.9	18441	87449.4	15836.1	17974.9	1495.12	45177.5
676	2	999.0;146.71;	3.53088745E8;3.54091919E8;	11.51	354.092	353.089	C16H18O9	353.088	2.53251	Caffeoyl quinic acid isomer			phenylpropanoid	3	0	128329		98	741.624	1757.63	0	0	2523.11	0	1586.64	0	2164.23	0	2451.54	2930.71	2179.14	2700.07	2674.22	2437.62	2232.83	0	0	3329.36	0	0	0	0	0	0	0	0	0	1198.93	2423.7
677	24	999.0;373.77;294.45;87.62;54.16;46.7;41.09;23.27;14.04;12.12;11.5;11.44;9.97;7.61;7.5;6.41;5.77;4.68;4.58;3.61;3.38;3.07;2.6;2.57;	6.091474E8;4.63089447E8;6.10150208E8;4.64092682E8;6.11153442E8;5.09095367E8;6.45124023E8;4.99065674E8;6.72143127E8;6.47120422E8;6.77134949E8;6.46127441E8;5.1009787E8;1.21930188E9;6.99142761E8;2.25112488E8;5.31076599E8;6.93109009E8;1.220305542E9;6.78138062E8;6.4812384E8;6.73146301E8;1.073243042E9;7.00146301E8;	11.53	1219.3	609.147	C27H30O16	609.146	2.12018	Rutin	C00005413	Lactuca indica	flavonoid	1	775.748	1.17301e+06	1512.1	149	20692.5	38182.9	21118.7	37417.2	42683.6	20814.2	25869.7	44142.4	19786.1	62176	35434.4	47930.6	38856.3	11949.3	27493.7	25081.6	53160.3	31462.3	22113.6	48876	33715.4	7261.38	53374.7	22752.7	33706.6	43260.8	1833.07	27909.4	16870.7	42830.5	19170.9
678	8	999.0;331.07;67.09;47.19;24.21;19.02;3.42;3.33;	6.77172913E8;6.78177551E8;6.79179688E8;5.15142029E8;3.89065063E8;7.13151062E8;1.087222534E9;8.18175415E8;	11.53	677.173	677.173	C31H34O17	677.172	0.852663	Trihydroxyflavone; 7-O-(Di-O-acetyl-D-allopyranoside), O-D-allopyranoside			flavonoid	4	0	995771		137	965.412	3248.19	4910.57	1615.65	7748.14	5231.71	2850.5	2996.65	3301.87	8205.49	2060.07	2675.5	11145.3	6500.38	6355.21	3109.99	8617.11	4065.46	3015.54	6245.84	5643.33	0	4709.24	2061.06	3618.05	524.962	2548.24	3261.11	859.028	0	20396.9
679	6	999.0;257.84;164.54;46.03;36.72;10.89;	5.97111633E8;5.98115356E8;5.650849E8;5.9911792E8;5.66088196E8;6.19094177E8;	11.56	599.118	597.112									0	164548		104	31335.4	17960.3	0	0	0	0	4788.06	27583.4	0	3047.54	43360.1	0	16843.1	0	0	3745.32	0	595.269	0	13314.9	83146.7	37228.6	0	12049.9	22155.7	2309.88	128728	118224	110811	1065.95	88961.9
680	15	999.0;241.49;63.73;31.27;18.59;18.48;14.17;12.61;12.07;10.55;8.61;8.22;7.75;6.58;4.32;	4.67156464E8;4.68160645E8;4.57128326E8;4.71188507E8;4.59125214E8;4.03140289E8;4.69161469E8;4.58131409E8;4.84144623E8;7.71251648E8;6.16207947E8;5.11183594E8;5.11144867E8;5.0916626E8;7.72255249E8;	11.58	484.145	467.156									0	526506		121	0	4540.07	897.372	1241.48	2403.71	1355.54	1352.29	0	8085.24	2278.02	16686.1	903.218	6640.49	1531.79	1066.91	640.344	0	3908.72	2691.89	0	1600.85	0	64203	50178.8	3277.88	0	4775.96	12780.7	10916.9	0	2069.51
681	20	999.0;423.88;301.35;182.88;159.67;155.19;144.3;44.78;33.61;29.79;20.27;15.95;10.92;8.1;6.28;4.28;4.25;3.46;2.69;2.36;	3.49093445E8;6.96173157E8;2.77108795E8;3.50097015E8;3.95099701E8;2.15108383E8;6.97176636E8;2.78112183E8;6.98179321E8;3.96102081E8;2.16111679E8;5.53156982E8;3.06076782E8;6.24187683E8;7.35288635E8;5.54159668E8;8.13188538E8;7.12167603E8;5.1313501E8;5.05063049E8;	11.6	553.157	277.109	C15H18O5	277.108	2.3554	11beta,13-Dihydrolactucin	C00029376	Lactuca sativa L.	sesquiterpene lactone	2	0	32155.4		37	0	0	0	0	0	0	0	0	0	0	0	0	0	0	0	0	0	0	0	0	0	0	0	0	0	0	0	0	0	0	0
682	22	999.0;328.96;326.62;158.47;129.78;115.67;106.03;86.46;80.18;71.56;68.95;57.67;47.51;42.61;31.86;30.2;29.72;23.6;21.92;19.92;15.52;10.42;	5.81197754E8;5.39143311E8;5.82199707E8;4.75128571E8;4.49203674E8;4.73073822E8;3.8605838E8;5.60145996E8;4.80255066E8;3.87166748E8;4.59225006E8;3.9119809E8;4.61074951E8;3.86560181E8;3.29125031E8;4.17177155E8;4.76132599E8;3.88125336E8;5.61150146E8;5.73170288E8;3.27055389E8;6.59185181E8;	11.6	480.255	581.198									0	11515.2		34	0	0	0	0	0	0	591.337	0	0	0	0	0	0	0	0	0	0	0	0	0	0	0	0	0	535.842	0	0	0	0	560.406	0
683	3	999.0;391.88;75.85;	7.78142639E8;3.88567719E8;7.80151001E8;	11.6	780.151	778.143									0	73752.6		100	0	2034.41	0	731.159	0	882.106	16642.6	10480.6	561.858	20713.2	12717.6	1033.3	7408.8	0	0	26578.1	0	11359.1	3345.5	12823.9	14513	10258.7	6038.79	24843.4	15039.3	3935.96	0	665.113	6355.34	0	1252.2
684	3	999.0;415.22;404.36;	8.45273804E8;8.46276367E8;9.79310059E8;	11.6	846.276	845.274									0	18649.5		69	0	0	0	0	0	0	0	0	0	0	0	0	0	0	628.228	0	0	574.888	0	0	0	0	0	0	0	0	0	0	0	0	0
685	11	999.0;527.71;115.9;68.45;59.0;26.23;22.54;22.38;6.94;5.06;3.79;	1.59066498E8;1.1705619E8;2.03056458E8;1.60070023E8;4.07120209E8;6.67151672E8;1.18059402E8;2.2503862E8;6.68155701E8;4.0812381E8;2.04060089E8;	11.62	225.039	159.066	C7H12O4	159.066	1.37301	Heptanedioic acid			shortchain fatty acid	4	0	344861		138	50949.1	71894.6	27167.5	53297.5	29810.2	14903.9	35688.4	51629.8	27235.2	42059.7	53829.6	75055.6	18152.4	37211.1	34044.1	43083.9	46442.3	37617.9	43789.7	31121.9	32443.5	20223.2	23405	12089.6	30861.3	42520	36512.9	29253.6	20758.9	22226	31710.5
686	5	999.0;677.73;430.41;300.49;160.54;	8.67164246E8;8.53148071E8;8.68166565E8;8.54151672E8;8.3513739E8;	11.65	853.148	867.164									0	47606.9		15	0	0	0	0	0	0	0	0	0	0	0	0	0	0	0	0	0	0	0	0	0	0	0	0	0	0	0	0	0	0	0
687	3	999.0;261.8;104.83;	5.81282593E8;5.82286011E8;9.09243164E8;	11.65	581.283	581.283									0	22915.8		12	0	0	0	0	0	0	0	0	0	0	0	0	0	0	0	0	0	0	0	0	0	0	0	0	0	0	0	0	0	0	0
688	4	999.0;277.71;76.79;56.95;	5.41157227E8;6.55153015E8;6.56156067E8;3.71135895E8;	11.67	371.136	541.157									0	142547		42	0	0	0	0	0	0	0	0	0	0	0	745.718	0	0	0	0	0	0	0	0	0	0	0	0	0	0	0	0	0	0	0
689	2	999.0;293.04;	6.09183167E8;6.55189941E8;	11.69	609.183	609.183									0	51473		23	0	0	0	0	0	0	0	0	0	0	0	0	0	0	0	0	0	0	0	0	0	0	0	0	0	0	0	0	0	0	0
690	2	999.0;249.11;	6.25142578E8;6.2614563E8;	11.69	625.143	625.143									0	24881.9		64	0	0	0	0	0	0	0	0	0	0	0	0	0	0	0	0	0	0	0	0	892.832	0	534.904	0	0	0	0	0	0	0	0
691	83	999.0;217.84;91.65;41.57;40.66;40.25;38.16;36.26;34.63;19.49;15.36;14.72;12.23;11.5;9.02;8.9;7.69;7.56;7.12;6.2;5.74;5.2;4.9;4.84;4.72;4.61;4.5;4.24;3.95;3.71;3.51;3.51;3.42;3.37;3.15;3.02;2.97;2.47;2.44;2.44;2.33;2.3;2.3;2.25;2.19;2.1;1.91;1.68;1.6;1.56;1.53;1.46;1.46;1.46;1.45;1.42;1.31;1.27;1.26;1.25;1.25;1.18;1.17;1.15;1.09;1.07;1.05;0.96;0.89;0.87;0.81;0.79;0.79;0.7;0.67;0.67;0.64;0.62;0.55;…	4.31193909E8;4.32196472E8;8.17388184E8;7.23288086E8;7.7138208E8;4.21164001E8;8.18391479E8;4.3319931E8;3.85187317E8;3.89182617E8;7.24291748E8;7.72386414E8;4.48183136E8;8.07359375E8;8.19396423E8;4.23167633E8;4.15162476E8;4.22167603E8;4.75183014E8;3.86190857E8;7.75379272E8;4.75219543E8;9.67384338E8;4.13081024E8;8.08363953E8;4.99181458E8;6.55248352E8;1.063371826E9;4.42976318E8;4.87220032E8;4.61203979…	11.71	807.359	431.194									5371.82	3.71771e+06	692.076	149	94520.9	69743.8	8676.84	61685.6	102419	57906.8	83602.8	77471.6	27307.9	30177.4	23573.8	58180.2	34366	63550.1	27118.7	102134	65524.9	15479.2	34936.3	95469.7	110442	15610.7	132527	36138.1	77268.3	6680.35	5768.59	21284.8	5371.82	5846.77	10871.9
692	5	999.0;372.6;79.08;29.79;26.43;	8.20189636E8;8.21194031E8;8.22198425E8;4.09591949E8;8.42173096E8;	11.71	820.19	820.19									0	117374		97	529.933	6285.35	0	0	0	0	3115.77	3980.34	0	14944.4	23461.9	0	5869.97	632.34	531.921	12178.3	0	8664.67	0	18875.3	20655.8	1383.99	8752.33	43360	7955.15	0	585.611	8467.25	7025.05	0	6195.28
693	2	999.0;995.08;	4.86108978E8;5.16026672E8;	11.71	516.027	516.027									0	5622.41		11	0	0	0	0	0	0	0	0	0	0	0	0	0	0	0	0	0	0	0	0	0	0	0	0	0	0	0	539.875	0	0	0
694	11	999.0;269.55;77.11;48.49;47.36;19.2;19.15;18.04;13.7;7.98;5.38;	5.63235352E8;5.64239197E8;5.53207031E8;3.27109039E8;5.17230469E8;5.542099E8;5.80225708E8;8.55330566E8;5.18232971E8;8.56334412E8;6.07225159E8;	11.74	517.231	563.235									0	269729		137	4344.76	1745.92	867.612	3176.41	8133.54	1833.46	4679.71	2086.35	1966.54	2100.94	952.234	1144.82	639.037	1789.69	718.795	6656.41	897.765	643.901	1384.09	5262.03	2041.61	619.584	5990.96	2065.93	2642.37	0	1289.58	1083.54	0	0	513.564
695	30	999.0;171.82;149.8;99.91;51.65;11.97;9.44;8.98;6.21;5.91;3.04;2.93;2.69;2.66;2.18;2.07;1.96;1.8;1.78;1.77;1.54;1.44;1.34;1.25;1.18;1.14;1.06;0.81;0.7;0.7;	3.37093475E8;3.38096924E8;6.75194458E8;1.91056473E8;6.76198303E8;4.05081116E8;6.77200562E8;4.00089264E8;1.92059982E8;4.27089142E8;4.21054901E8;7.53263184E8;3.59075653E8;3.73070099E8;9.35321045E8;4.10109955E8;4.06084564E8;4.71115662E8;8.73283264E8;9.07326172E8;4.37018768E8;4.07057281E8;4.49120728E8;9.36324097E8;3.95052185E8;3.75067474E8;4.01092651E8;3.7504953E8;6.91189575E8;1.45029861E8;	11.76	406.085	337.094	C16H18O8	337.093	1.80781	Coumaroylquinic acid			phenylpropanoid	3	20359.3	2.43243e+06	119.476	149	60904.4	423421	45587.8	76708	414420	142471	103657	137799	330457	207313	197531	409793	533686	161100	160985	141350	330132	139974	72091.2	210774	171038	20359.3	207577	198536	51660.3	99306.2	277683	114754	57356.7	139293	206093
698	2	999.0;247.79;	5.65251648E8;5.66254761E8;	11.8	566.255	565.252	C25H42O14	565.25	2.51393	3b,6a-Dihydroxy-alpha-ionol-xylosyl glucoside (565.2516 =FA adduct)	HMDB0041577		fatty acid acylglucoside	4	0	19066.7		98	3182.92	2641.93	1236.79	896.109	4989.35	1841.03	0	4095.39	1618.46	669.641	725.282	1355.88	920.513	0	1042.53	620.834	1483.75	0	0	1668.25	0	0	0	0	0	0	0	0	0	0	562.264
699	33	999.0;183.6;161.49;107.85;97.14;96.08;89.32;85.21;85.2;77.92;72.94;59.72;49.63;39.74;39.21;37.24;35.25;34.98;34.02;30.16;29.88;26.31;21.05;16.65;15.68;14.94;10.28;8.44;7.49;7.24;4.51;3.3;2.18;	4.03162537E8;4.04165222E8;3.91198273E8;4.79251007E8;3.19085968E8;4.55251099E8;3.63166901E8;4.9117804E8;8.27169495E8;4.73203552E8;5.40146118E8;5.13163391E8;5.8721405E8;5.83204102E8;4.16165314E8;2.7509317E8;8.79330505E8;2.6113504E8;3.92201508E8;3.89145874E8;7.89358398E8;7.15321594E8;4.09246094E8;1.63007446E8;7.73123901E8;4.72102081E8;4.45172546E8;3.15088898E8;6.54153442E8;8.31238464E8;6.54655701E8;…	11.83	879.331	403.163									0	133423		139	4488.5	2751.98	0	7766.88	0	8297.92	4704.76	9568.13	9552.99	11801.6	5022.17	10632.9	11270.8	6974.55	9852.95	5151.3	5696.41	2119.77	1938.36	0	4985.26	0	5720.75	3737.03	3340.87	1897.54	653.073	6363.85	1879.4	727.451	4391.66
700	4	999.0;284.4;261.95;233.71;	5.07163422E8;5.08166351E8;7.87325439E8;1.01136731E9;	11.83	508.166	507.163									0	10862.1		100	488.535	765.244	0	1744.22	2113.48	1157.41	793.869	1856.81	2225.12	2785.98	696.543	1099.2	1713.69	1242.33	1566.75	1086.8	768.106	1059.13	1207.02	541.014	1322.48	0	841.577	655.514	737.573	584.906	0	1115.42	622.118	773.831	624.027
701	7	999.0;553.29;403.13;211.1;104.05;48.6;38.25;	8.45216553E8;4.22104401E8;8.46219666E8;4.22605957E8;8.47220886E8;6.5522522E8;1.79035156E8;	11.85	847.221	845.217									0	43653.5		87	0	0	0	0	1629.93	0	0	0	0	1645.7	0	0	0	0	0	0	699.467	0	497.234	0	686.48	0	1119.7	0	533.413	0	0	0	0	0	0
702	2	999.0;137.66;	4.29050598E8;4.30054077E8;	11.85	429.051	429.051									0	31723		11	0	0	0	0	0	0	0	0	0	0	0	0	0	0	0	0	0	0	0	0	0	0	0	0	0	0	0	0	0	0	0
703	6	999.0;222.02;19.22;13.34;10.55;6.86;	4.47094025E8;4.48097382E8;4.83071655E8;5.39105469E8;5.61087585E8;5.10096405E8;	11.86	483.072	447.094	C21H20O11	447.093	1.599	Quercetin rhamnoside	C00005374	Lactuca indica	flavonoid	2	0	206517		74	0	0	0	0	0	0	0	0	0	0	0	0	0	0	0	0	0	0	0	0	543.952	0	0	0	0	0	0	0	0	0	0
704	4	999.0;130.69;14.85;9.91;	3.07140259E8;3.08143982E8;3.75128021E8;3.43117371E8;	11.86	308.144	307.14	C13H24O8	307.14	1.49574	unknown			unknown	4	0	192998		133	32329.5	44027.4	27285.8	38158.3	23280.5	19465.9	25800.7	33956.8	21015.8	48502	64508.1	32998.5	26817.8	30728.8	29679	33131.8	38250.6	27722.4	29170.9	30640.4	719.773	23394.8	83872.7	73235.1	17542.2	49275.9	84758.6	68621.9	21245.4	23766.6	33072.1
705	3	999.0;123.68;88.59;	3.55140778E8;1.013186768E9;4.93062653E8;	11.86	355.141	355.141									0	17133.5		20	0	0	0	0	0	0	0	0	0	1002.2	0	0	0	0	0	0	0	0	0	0	0	0	0	0	0	0	772.529	0	0	0	0
706	6	999.0;292.57;76.11;61.24;50.12;38.87;	6.25214355E8;6.26218201E8;3.77160828E8;6.27220947E8;8.73268188E8;5.81226074E8;	11.87	626.218	625.214									0	52020.8		96	0	0	0	1370.89	1470.3	0	724.713	0	1685.03	0	0	776.407	554.719	2782.62	0	0	0	0	1195.93	0	1796.37	0	1086.57	960.319	0	1316.21	830.09	1990.23	1199.9	853.948	0
707	59	999.0;399.15;315.54;246.74;137.23;99.76;98.62;81.48;55.67;54.93;50.21;43.36;34.77;32.4;32.33;30.64;30.26;24.96;22.81;21.91;21.28;20.63;19.84;16.43;16.24;15.59;15.13;14.0;13.67;12.79;12.72;12.59;12.49;11.92;11.44;10.33;10.31;9.51;8.32;7.88;7.87;7.46;6.24;6.2;6.18;5.8;5.48;5.31;4.86;4.46;4.42;4.41;3.65;3.12;2.62;2.25;1.95;1.44;0.89;	4.93136383E8;4.7714151E8;3.91162445E8;4.94139954E8;5.39142395E8;1.75025513E8;4.78144745E8;5.29114136E8;4.75183044E8;3.92164948E8;3.17059784E8;3.91198273E8;3.86058136E8;9.71286682E8;5.40146118E8;4.87183197E8;4.95142883E8;9.88284973E8;3.81120758E8;5.31111328E8;5.56132385E8;3.73078888E8;4.79250824E8;4.55251862E8;5.13163391E8;9.72288757E8;4.07081238E8;3.90185852E8;3.73094879E8;5.64132385E8;4.75129089…	11.92	564.132	493.136	C23H26O12	493.135	2.53561	3,4',5,7,8-Pentahydroxyflavanone, 4',8-Di-Me ether, 7-O-D-glucopyranoside			flavonoid	4	1547.59	1.3236e+06	855.27	149	4841.34	5530.34	9298.72	6620.63	8818.33	6573.07	6419.05	6600.49	6291.61	5092.93	5795.11	11363.3	7572.85	6661.81	7548.81	3016.37	6276.18	1922.34	5418.57	7566.13	7872.21	3612.87	12142.7	8999.2	2449.19	15429.2	10613.5	3857.83	8086.26	7088.98	7163.99
708	2	999.0;192.8;	5.8414563E8;5.8514917E8;	11.92	584.146	584.146									0	6140.39		33	0	889.85	0	0	927.631	0	0	0	2691.08	0	1730.98	1124.49	1302.46	0	0	0	0	0	0	0	0	0	4810.26	3110.22	4793.46	0	3994.41	2044.17	1869.18	0	0
709	16	999.0;741.15;605.82;223.43;203.58;160.93;111.56;72.54;39.79;32.86;30.43;29.06;28.13;22.38;19.29;16.51;	5.23219727E8;5.69225464E8;5.33167419E8;5.24222961E8;5.70228088E8;5.34170654E8;5.59196533E8;5.69144043E8;3.61166077E8;5.96162781E8;5.71231018E8;6.01214478E8;5.86215149E8;5.71140991E8;5.61192871E8;5.70146729E8;	11.94	361.166	523.22	C26H36O11	523.218	2.32293	unknown			unknown	4	0	145856		148	2194.67	5100.89	19429.7	2077.74	3860.97	4386.59	2681.89	3030.79	3936.35	5613.03	10532.2	14036.6	3749.85	3609.61	3298.47	3723.73	12489	4351.88	1417.7	3579.7	3660.91	4866.44	6203.65	2702.99	6200.54	8146.65	3101.34	3005.67	4766.5	3025	3215.39
710	3	999.0;161.76;124.93;	3.71099518E8;3.72103058E8;3.61070892E8;	11.94	372.103	371.099	C16H20O10	371.098	3.04609	altro-2-Heptulose, 7-(3,4-Dihydroxy-E-cinnamoyl)			phenylpropanoid	4	0	25772.9		107	8932.29	6520.48	1843.73	897.11	1019.89	1538.75	3209.2	10463.2	0	11307	25772.9	946.619	975.335	0	1235.75	5067.45	539.652	5902.93	1704.11	3039.88	2813.12	17205.4	2144.75	5523.43	8350.9	734.719	778.287	5648.16	10131.4	723.827	12339.1
711	4	999.0;112.19;68.99;14.82;	4.33209564E8;4.3421228E8;4.23180054E8;3.87203003E8;	11.96	423.18	387.203	C19H32O8	387.202	1.44214	Megastigmadiene-triol, 3-O-D-Glucopyranoside			terpenoid	4	0	390089		144	8825.03	9928.15	4979.49	4528.96	13023.1	7059.43	2903.49	12221.7	12959.8	6073.19	4208.42	11015	10454.3	3811.26	6200.17	3546.94	11907.1	1026.56	2168.95	7012.59	2790.63	1200.79	2713.42	1269.1	2184.79	1334.44	523.677	1876.92	0	1398.78	5203.02
712	4	999.0;685.53;213.17;100.17;	4.89068573E8;3.11041382E8;4.90070984E8;5.03047028E8;	11.98	311.041	489.069									0	68127.9		107	0	802.356	1740.24	1818.07	3210.81	1753.6	0	0	2614.83	0	0	2582.69	730.77	2913.44	1564.8	745.684	3003.4	0	2046.48	0	0	0	842.3	0	548.824	1565.87	0	0	0	0	0
713	22	999.0;373.96;175.26;163.77;106.35;90.06;46.57;41.48;39.83;37.36;28.13;20.0;19.81;15.31;14.48;14.17;13.3;12.19;11.56;8.15;5.75;4.89;	3.91162445E8;6.35125732E8;3.92164948E8;3.17059784E8;6.36130615E8;3.86058136E8;3.17561554E8;3.81120758E8;3.81132935E8;4.14084167E8;3.86559906E8;3.47171692E8;6.83185791E8;4.45137268E8;2.53057037E8;5.03177917E8;5.03214142E8;6.37133057E8;6.33220154E8;5.69153687E8;2.81067505E8;5.05231476E8;	12.01	636.131	391.162									0	168484		139	647.368	1827.52	1516.06	1795.15	2785.89	1460.44	1385.82	1327.05	3233.54	3154.13	1728.6	2928.32	3956.47	2483.12	1461.23	1525.87	1791.28	1094.94	1647.31	1266.33	1354.48	0	1334.89	1262.42	836.387	773.707	540.616	1291.8	580.77	0	1215.41
714	11	999.0;622.76;419.07;387.87;162.26;159.21;151.35;133.62;106.29;102.42;15.49;	8.67164307E8;5.81115967E8;8.68167358E8;8.5314856E8;5.82119263E8;8.49153137E8;8.54151672E8;7.1313678E8;8.69169128E8;8.50158203E8;4.02077057E8;	12.01	850.158	867.164									0	70797.6		19	0	0	0	0	0	0	0	0	0	0	0	0	0	0	0	0	0	0	0	0	0	0	0	0	0	0	0	0	0	0	0
715	3	999.0;457.74;77.12;	9.25335938E8;9.26340393E8;9.27342468E8;	12.01	925.336	925.336									0	15403		135	1060.86	2865.09	1218.95	2763.84	7403.67	3599.71	718.84	3640.1	6858.2	4340.95	1083.73	3925.37	5287.08	2586.94	1433.7	558.766	2757.88	1885.35	1060.86	1189.12	1637.52	0	2010.6	796.391	707.903	0	0	2271.76	899.792	529.933	2017.54
716	6	999.0;990.15;563.18;440.77;177.26;58.43;	8.45215149E8;4.69172852E8;4.22103851E8;8.4621814E8;4.22605499E8;5.15214539E8;	12.03	422.606	845.215									0	68234		27	0	0	0	0	0	0	0	0	0	0	718.817	0	0	0	0	0	0	0	0	0	0	0	0	1432.67	0	0	0	0	0	0	0
717	56	999.0;225.68;116.71;52.55;43.43;18.42;18.21;14.56;8.18;8.08;8.0;5.93;5.66;5.55;5.34;5.23;5.09;3.88;3.82;3.3;3.3;3.07;3.01;2.35;2.14;1.89;1.43;1.39;1.38;1.25;1.24;1.21;1.18;1.15;1.05;1.03;1.0;0.95;0.92;0.92;0.91;0.88;0.88;0.84;0.82;0.82;0.77;0.75;0.75;0.71;0.67;0.65;0.62;0.58;0.48;0.35;	4.63089203E8;4.64092682E8;9.27184998E8;9.28188477E8;4.65094391E8;4.79084534E8;4.99065765E8;9.29191101E8;6.9513739E8;5.26084656E8;5.77082397E8;3.31067749E8;3.59062378E8;6.95638794E8;5.01062805E8;5.53084778E8;4.95079132E8;5.31076782E8;4.80087158E8;5.00069122E8;9.30193726E8;9.27687744E8;9.63161682E8;5.93056091E8;6.96140686E8;5.7808551E8;1.81014572E8;9.641651E8;9.43180542E8;1.15717903E8;5.54087769E8;…	12.07	963.162	463.089	C21H20O12	463.088	2.16006	Hirsutrin	C00005373	Lactuca indica	flavonoid	2	0	3.67894e+06		146	0	3618.22	107789	112852	18144.4	51689.1	110769	19251.4	16695.8	105173	73513.6	87452.5	2114.25	162502	76017.1	111833	81995	74123.6	43303.3	43338.4	107466	162772	348976	339274	180173	422853	0	699.154	117068	164856	4296.3
718	7	999.0;232.79;123.72;72.1;37.68;23.06;2.8;	4.65105408E8;4.66107635E8;5.01082275E8;5.28100769E8;5.03079102E8;5.02085297E8;1.078367065E9;	12.1	502.085	465.105									0	248512		35	0	0	0	0	0	0	0	0	0	0	0	0	0	0	0	0	0	0	0	0	0	0	0	0	0	0	874.841	1429.57	0	0	995.132
719	7	999.0;423.47;413.6;213.34;165.0;84.58;24.85;	4.12073822E8;8.25155212E8;4.12575928E8;8.57182434E8;8.26158813E8;7.97182983E8;6.63122681E8;	12.1	857.182	412.074									0	89467.4		22	0	0	0	0	0	0	0	0	0	0	0	0	544.508	0	0	0	0	0	0	0	0	0	0	0	0	0	0	0	0	0	0
720	3	999.0;280.01;48.11;	6.23126404E8;6.24129883E8;6.25134338E8;	12.1	624.13	623.126									0	146903		99	0	0	0	0	0	0	0	0	0	0	0	0	0	0	0	0	0	0	0	0	656.18	0	0	0	0	0	0	675.768	0	0	0
721	3	999.0;350.54;247.61;	5.11176941E8;5.09131226E8;5.12182434E8;	12.1	512.182	511.177									0	12363.3		30	0	0	0	0	0	0	0	0	0	0	0	0	0	513.488	0	0	0	0	0	0	0	0	0	0	0	0	0	0	0	0	0
722	25	999.0;285.57;69.74;23.36;17.21;13.0;9.92;5.11;4.72;4.65;2.62;1.96;1.82;1.63;1.51;1.26;1.26;1.17;1.15;1.11;1.08;1.07;1.06;0.78;0.76;	6.11256897E8;6.12260132E8;6.13262756E8;1.223520874E9;6.33238892E8;1.224523926E9;3.21119995E8;6.4921228E8;1.225526611E9;6.34241455E8;6.35214233E8;6.64167603E8;6.47233826E8;7.01252014E8;7.3120282E8;1.52731827E8;6.74252258E8;7.09233704E8;3.22123138E8;6.50215881E8;1.226529785E9;1.005440918E9;1.245503052E9;6.0473291E8;6.69215881E8;	12.12	664.168	611.257	unknown	unknown		unknown			unknown	4	0	2.02518e+06		139	191447	331944	149959	326943	734992	369472	184144	332099	605768	427966	211869	499759	447948	611358	324102	198773	259046	198827	244151	180331	183922	34635.5	196316	153063	187443	130324	49497.7	251939	110303	152099	171818
723	29	999.0;187.57;37.37;20.2;11.48;11.3;10.2;6.75;6.57;6.32;4.51;2.99;2.68;2.35;2.14;2.07;1.99;1.57;1.49;1.0;0.96;0.76;0.76;0.0;0.0;0.0;0.0;0.0;0.0;	3.77182617E8;3.78186279E8;3.87130524E8;7.35288269E8;6.87289673E8;3.68157288E8;4.25147247E8;4.19193176E8;7.36291626E8;3.88134216E8;7.11224731E8;5.39142944E8;2.85134888E8;3.47136169E8;4.49203918E8;5.10156921E8;2.7703653E8;3.33119873E8;4.2117218E8;3.69096497E8;4.49204956E8;2.9013324E8;8.29315552E8;6.17174683E8;4.73073334E8;6.42214783E8;3.35135376E8;3.91161682E8;8.07330322E8;	12.12	388.134	378.186									0	24018.8		99	914.279	0	0	769.488	1178.38	2182.72	836.875	0	908.787	545.092	0	877.201	481.016	512.288	0	0	0	0	1970.67	0	1290.37	0	0	0	1933.66	0	739.193	939.777	531.812	0	0
724	4	999.0;171.2;61.63;35.78;	3.83098938E8;3.84102386E8;8.47195801E8;5.17192505E8;	12.12	517.192	383.099									0	114640		53	0	0	0	648.248	0	0	0	0	0	0	0	0	0	0	747.673	0	0	0	0	0	0	0	0	0	0	0	0	0	0	0	0
725	12	999.0;254.2;173.87;118.29;56.4;34.58;33.83;19.28;16.81;12.12;6.74;4.43;	4.34104431E8;5.15120422E8;8.71221985E8;4.35107422E8;6.6665448E8;5.47147095E8;8.39299438E8;3.53590363E8;6.67154236E8;5.35137878E8;5.79137634E8;5.48150208E8;	12.16	434.104	434.104									0	137951		57	0	0	0	0	0	1285.56	0	0	1353.17	1303.46	0	1370.07	0	2938	967.401	0	1134.43	1203.04	0	3087.13	0	0	0	919.677	0	0	0	0	0	0	0
726	4	999.0;328.91;128.87;60.92;	7.62148315E8;7.63152344E8;3.80570831E8;3.53071106E8;	12.16	380.571	762.148									0	66327		54	0	948.722	0	0	0	0	0	0	0	900.247	662.819	0	619.291	0	0	706.347	0	0	0	0	551.03	812.201	0	646.001	785.49	0	0	0	935.861	0	0
727	4	999.0;362.67;115.31;88.74;	7.97252991E8;7.98255859E8;4.13109772E8;5.63235535E8;	12.16	563.236	797.253									0	72931.2		110	0	720.586	0	1464.89	2376.15	921.256	885.683	627.549	2972.75	3821.43	0	984.193	1116.45	3897.67	0	456.979	505.323	0	880.21	0	2313.18	0	1110.98	715.113	548.193	570.084	0	1051.69	566.436	905.75	922.168
728	3	999.0;508.7;395.17;	8.53147644E8;1.78999023E8;8.54149963E8;	12.16	853.148	853.148									0	22511.5		17	0	0	0	0	0	0	0	0	0	0	0	0	0	0	0	0	0	0	0	0	0	0	0	0	0	0	0	0	0	0	0
729	5	999.0;380.85;367.51;176.32;116.18;	4.55120422E8;7.25158264E8;4.03125061E8;3.55049622E8;7.26160767E8;	12.19	725.158	455.12									0	10834.1		34	0	0	0	0	0	0	0	0	0	0	0	0	0	0	0	0	0	0	0	0	0	0	0	0	0	0	0	0	0	0	0
730	37	999.0;192.1;138.16;80.27;72.2;50.31;49.71;31.12;27.56;17.05;16.28;15.86;14.42;13.81;12.97;10.78;9.79;9.45;8.96;8.63;8.26;8.18;7.13;7.12;7.09;6.47;6.36;6.33;6.26;6.02;5.09;4.97;4.18;4.01;3.42;2.26;1.98;	3.77182617E8;3.78186279E8;2.89129425E8;4.75088837E8;3.87130524E8;7.03191101E8;3.67153931E8;7.35287781E8;6.87289673E8;4.76092743E8;2.9013324E8;7.04193848E8;8.27300537E8;3.69150879E8;3.58123291E8;7.12228394E8;3.69096497E8;4.19193176E8;4.49204956E8;4.87183044E8;3.68157288E8;6.6517572E8;2.85134888E8;4.18100098E8;7.36291626E8;3.55104584E8;5.39142944E8;5.10156921E8;6.41210388E8;8.29315552E8;2.37044678E…	12.21	269.104	377.183									4585.01	753878	164.422	149	9677.13	10662.8	13694.5	13537.2	14242.5	17763.3	8104.55	12279.5	18860.9	13386.2	25966.9	19105.2	24881.6	11613.3	21020	13070.8	25894	10324.1	9978.35	26825.1	25316.8	4585.01	19122.3	14115.1	9575.7	25861	12326.1	13206.6	6556.99	7079.63	28693.8
731	3	999.0;262.77;70.07;	4.34606079E8;5.81189209E8;5.82192505E8;	12.25	582.192	434.606									0	18200.8		89	0	0	0	0	517.479	0	0	0	0	0	0	718.562	644.228	0	0	0	0	0	0	0	0	0	0	0	0	0	0	0	0	0	0
732	14	999.0;386.37;233.05;157.79;41.4;33.1;29.45;26.82;25.68;18.61;10.67;7.65;6.79;5.38;	4.7320343E8;4.29213989E8;4.7420697E8;4.75218994E8;4.30217316E8;6.25214844E8;4.76222443E8;4.57135925E8;5.41190552E8;9.4741449E8;6.2621814E8;9.31345215E8;7.832724E8;3.77161133E8;	12.28	475.219	473.203									534.467	520267	973.432	149	4938	3113.4	1513.43	64284.3	9705.33	10137.6	34344.9	8540.54	10299.7	77671	3335.98	11864.7	6674.36	79424.6	4192.42	40617.7	3137.04	17399.8	45463.9	3124.01	42269.7	9649.94	47051.9	31730.4	40009.4	26756.7	10095.8	41628.3	29651	24213.8	2749.86
733	29	999.0;674.0;372.18;229.41;191.45;124.22;120.37;98.91;89.31;68.39;58.05;53.73;50.78;39.16;38.49;34.81;34.49;26.59;23.3;20.12;18.95;15.6;14.65;12.78;9.71;8.49;8.09;7.41;4.32;	7.33274048E8;3.11113708E8;7.34278015E8;4.71188141E8;3.57120117E8;7.03191101E8;8.20276611E8;3.1211795E8;3.15108978E8;4.05177948E8;8.15927368E8;4.51219543E8;4.72192352E8;7.04193848E8;7.53261169E8;8.73250366E8;8.27300537E8;6.57148804E8;4.7925119E8;9.47314758E8;4.87183044E8;1.111371216E9;5.98223633E8;1.95740845E8;1.112376587E9;4.80255371E8;1.083376587E9;9.43383484E8;5.10568512E8;	12.29	820.277	311.114	C15H20O7	311.114	0.239141	1,4-Epoxy-1,8,10,13-tetrahydroxy-5,7(11)-germacradien-12,6-olide			sesquiterpene lactone	4	0	235766		148	913.87	4308.99	1546.48	1436.08	5253.04	2134.92	2789.51	2884.52	5956.97	3251.17	8754.92	4369.9	8095.07	2619.49	4367.23	1505.2	1908.38	1400.56	1278.65	947.468	6046.94	0	20977.4	4714.74	4221.19	730.52	2783.76	8191.14	2708.66	1064.58	4278.81
734	8	999.0;197.76;74.96;21.72;21.04;13.1;2.56;2.34;	4.33209442E8;4.34212402E8;4.23179749E8;4.25177338E8;4.50198853E8;4.24183258E8;4.51202606E8;5.17170471E8;	12.29	434.212	433.209									0	374483		135	13888.4	34728	14019.1	27058	78755.1	38057.9	5382.03	52112.1	159734	235778	36912.1	37244.4	74967.3	37761.3	43673.7	5232.7	33666.4	15406.2	9418.43	15213.4	7133.8	0	12778.1	8369.92	10153.2	51231.1	7509.05	32644.1	60307	75989.4	33364.5
735	4	999.0;455.27;367.62;99.75;	5.00243927E8;4.53234955E8;4.89211426E8;4.91213898E8;	12.29	500.244	500.244									0	58915.9		59	0	0	0	0	2337.47	0	0	797.385	0	1160.72	0	0	0	0	0	0	730.77	0	0	0	0	0	0	0	0	0	0	0	0	0	0
736	3	999.0;129.41;79.36;	6.09205261E8;7.97143982E8;5.33188416E8;	12.29	609.205	609.205									0	21259.4		11	0	0	0	0	0	0	0	0	0	0	0	0	0	0	0	0	0	0	0	0	0	0	0	0	0	0	0	0	0	0	0
737	3	999.0;294.22;29.96;	5.2617334E8;5.27177429E8;5.01196136E8;	12.29	526.173	526.173									0	333175		57	0	0	0	0	584.659	0	0	718.873	1588.51	0	0	0	501.924	0	0	0	0	0	0	0	0	0	0	0	0	0	0	0	621.43	0	0
738	2	999.0;293.67;	7.1114325E8;7.12146667E8;	12.29	712.147	711.143									0	35986.6		102	963.244	0	0	957.655	0	0	1028.45	887.787	0	3546.07	3266.76	1664.72	0	1243.65	0	965.107	0	0	0	0	1311.65	0	784.382	639.989	560.805	1390.83	861.703	1216.63	688.431	0	3690.91
739	16	999.0;448.99;270.52;134.89;49.24;34.45;25.19;23.6;19.88;16.92;9.66;9.47;8.25;6.08;5.85;5.72;	8.69216187E8;8.70218933E8;4.34606079E8;6.13214783E8;2.95082886E8;6.14218445E8;8.91198242E8;8.72225586E8;4.45095612E8;9.01206604E8;9.07171814E8;8.83195129E8;4.45597198E8;4.83209412E8;4.97225037E8;2.96086365E8;	12.3	891.198	869.216									0	250832		107	0	0	0	0	2513.6	2357.77	0	0	3246.25	4061.66	825.93	1944.79	0	5587.4	2052.99	0	932.15	829.901	0	3600.65	980.792	0	912.296	1760.18	0	0	0	0	0	0	0
740	3	999.0;233.09;154.01;	3.83171844E8;2.23134277E8;3.84176147E8;	12.3	223.134	383.172									0	6934.47		10	0	0	0	0	0	0	0	0	0	0	0	0	0	0	0	0	0	0	0	0	0	0	0	0	0	0	0	0	0	0	0
741	8	999.0;183.09;166.57;76.52;29.25;22.34;16.23;6.17;	3.69119965E8;3.70123535E8;7.51248413E8;3.59091248E8;3.23114624E8;3.61088531E8;3.8610968E8;4.17096924E8;	12.32	359.091	369.12									0	621737		17	0	0	0	0	0	0	0	0	0	0	0	0	0	0	0	0	0	0	0	0	0	0	0	0	0	0	0	0	0	0	0
743	8	999.0;251.87;232.54;171.66;170.96;125.32;94.34;40.08;	4.59151917E8;4.13145782E8;4.89125519E8;4.58138702E8;5.05120453E8;8.43327332E8;9.31345215E8;4.18181213E8;	12.34	843.327	459.152	C20H28O13	459.151	2.3966	2',4'-Dihydroxyacetophenone; 4'-Me ether, O-[D-apiofuranosyl(1,6)-D-glucopyranoside]			phenylpropanoid	4	0	5658.1		7	0	0	0	0	0	0	0	0	0	0	0	0	0	0	0	0	0	0	0	0	0	0	0	0	0	0	0	0	0	0	0
744	21	999.0;453.03;364.65;224.97;174.14;154.56;122.5;110.16;60.82;52.32;33.63;29.29;27.21;26.05;25.51;20.34;19.89;16.09;14.77;10.31;9.49;	7.33274048E8;7.73268982E8;7.34278015E8;1.025262085E9;7.74272888E8;4.05177521E8;9.45308105E8;1.026265503E9;9.46311401E8;6.81243103E8;7.75275757E8;8.73250366E8;1.113391235E9;1.98922653E8;7.57212463E8;7.93259583E8;9.47314758E8;8.54320923E8;1.114392456E9;1.95740845E8;7.58217041E8;	12.39	405.178	733.274									0	382891		97	0	0	0	0	1214.97	0	0	617.736	0	3932.59	563.737	0	669.127	0	0	0	0	0	0	537.475	0	0	0	0	0	0	0	0	0	0	0
745	9	999.0;221.16;193.71;98.7;62.97;53.66;30.72;30.31;20.05;	6.55189758E8;6.09184082E8;6.56193176E8;6.45160889E8;6.57195007E8;6.101875E8;6.4616394E8;6.47157349E8;6.72179382E8;	12.39	645.161	655.19									0	160455		31	0	0	0	0	0	0	0	0	0	0	0	0	0	0	0	0	0	0	0	0	0	0	0	0	0	0	0	0	0	0	0
747	26	999.0;925.54;366.85;326.84;247.97;221.29;219.84;169.65;141.04;137.42;115.93;85.89;73.27;70.52;56.96;48.62;46.13;31.15;31.02;28.22;15.76;11.18;10.43;8.97;6.0;3.77;	2.21067154E8;3.69119965E8;4.29141235E8;1.61045929E8;4.27125488E8;7.51248413E8;1.49045776E8;3.70123535E8;1.13024658E8;6.93191406E8;1.01026146E8;2.22070419E8;2.67072449E8;3.83135376E8;1.43035492E8;4.28128693E8;1.19035355E8;2.0305632E8;2.65056824E8;3.23114624E8;7.95237E8;3.84138763E8;8.58276428E8;8.1331189E8;7.17216614E8;5.27051514E8;	12.41	267.072	221.067	C8H14O7	221.067	2.37214	Acetylglucose			acylated glycoside	4	0	1.54513e+06		119	2847.63	1942.1	2098.25	1049.66	0	2174.3	3883.69	876.367	2157.02	1543.79	973.411	18567.7	69081.9	2986.58	3100.62	0	840.718	2138.57	1795.38	1929	5020.96	10740.3	2281.67	5774.84	1322.97	76764.2	4190.78	1244.74	2030.61	45125.8	592.167
748	27	999.0;217.28;85.79;36.73;32.05;26.56;16.7;12.47;8.01;7.65;7.49;6.0;5.44;4.66;2.79;2.76;2.75;2.5;1.95;1.79;1.69;1.58;1.56;1.55;1.25;1.09;0.66;	4.31193909E8;4.32196594E8;4.21164001E8;4.33198425E8;4.48183075E8;4.23162048E8;4.22167755E8;4.99181305E8;4.17177551E8;8.07359436E8;8.17387939E8;4.49186676E8;4.61204071E8;4.2416507E8;5.00184235E8;5.15154663E8;8.18391296E8;8.08362488E8;4.1987439E8;5.46029114E8;4.65199707E8;8.09354919E8;5.48026062E8;1.0774942E8;4.7020459E8;4.83164825E8;4.18181213E8;	12.41	807.359	431.194									5335.08	1.78011e+06	333.661	149	91629.4	35152.5	9007.77	48422.8	139801	58080.4	110235	56900.7	38751	43196.2	24217.3	35006.4	44808.8	39571	23640.8	128325	25854	18392.7	23874.9	124784	72824.2	10397.9	97379.7	39094.1	56691.6	8713.77	5335.08	18257.4	9088.39	12213.9	11698.1
749	22	999.0;185.17;107.22;77.51;76.87;33.04;26.73;18.16;15.0;11.73;8.78;6.05;5.75;5.36;4.88;4.24;4.16;3.63;2.92;2.11;1.9;1.03;	3.67104431E8;3.68107758E8;6.43225586E8;7.35215698E8;1.91056595E8;6.44229614E8;7.36219116E8;4.30099915E8;3.33155945E8;9.6533136E8;4.40120636E8;6.45232056E8;9.66334839E8;4.57099792E8;3.89085999E8;4.79131805E8;1.92059845E8;3.99093903E8;4.51065704E8;5.01126312E8;4.05077576E8;5.32118225E8;	12.41	399.094	367.104	C17H20O9	367.105	-1.06945	C11H14O3 quinic acid ester			phenylpropanoid	4	0	1.21496e+06		148	1531.27	10501.4	2554.54	2301.85	12046.3	6913.86	1698.44	2913.17	13170.2	3469.1	15166.8	6900.22	10503.1	5345	5487.54	2035.76	4492.42	529.218	2129.09	4675.32	2746	0	13505.8	5704.21	1466.97	2437.37	2574.87	1927.94	924.896	1184.06	6545.23
750	17	999.0;695.54;346.22;198.65;152.8;119.48;111.7;99.59;97.47;90.31;89.36;89.02;85.94;70.24;70.01;55.77;49.93;	8.16635376E8;8.16653931E8;6.72088318E8;1.044253296E9;2.69291412E8;1.30846848E8;1.31031418E8;5.27625854E8;1.31063934E8;5.2769812E8;7.5716394E8;1.73691238E8;6.21163208E8;7.73159668E8;7.27153503E8;1.045257568E9;5.24097839E8;	12.41	130.847	1044.25									0	105699		40	0	0	8064.11	0	0	0	0	0	0	0	0	0	740.495	0	0	0	0	0	0	0	0	0	0	1331.11	0	0	9542.4	0	0	11251.1	0
751	9	999.0;719.01;348.16;188.76;85.71;49.56;48.16;46.12;27.03;	2.03093002E8;1.61082367E8;2.4708287E8;5.79136475E8;2.04096054E8;5.80139709E8;2.69064392E8;1.6208548E8;5.33188416E8;	12.41	269.064	247.083	C10H16O7	247.082	2.20331	4-C-Acetyl-6-deoxygalactonic acid, 2,3-Methylene, Me ester			acylated sugar	4	0	142806		84	576.657	0	666.8	654.109	0	0	0	862.057	0	0	1796.9	1727.59	0	1668.16	1429.93	780.049	590.65	1523.6	0	1311.83	711.709	2081.88	1137.37	0	2717.33	1505.43	6339.56	663.872	1566.53	617.01	1150.06
752	3	999.0;196.72;73.56;	5.09225494E8;5.10228912E8;4.99196442E8;	12.43	509.226	509.226	C22H38O13	509.224	3.01518	8-Hydroxy-2,6-dimethyl-2-octenoic acid, 8-O-D-Glucopyranoside, D-glucopyranosyl ester			glycosylated shortchain fatty acid	4	0	159368		140	12486.3	9760.84	11846.4	12831.6	9243.77	11954.9	2169.87	7782.95	8692.62	13763.7	15414.1	17344.9	12332.2	12646.9	8093.58	13845.6	19418.6	11054.9	8474.08	11483.7	13863.2	14738.3	6926.91	11810.2	13580.3	19926.4	9022.9	15184	11462.3	13249.9	2754.28
754	3	999.0;177.55;72.27;	4.60075409E8;4.61078644E8;4.62071564E8;	12.46	461.079	460.075									0	69960.6		35	1258.29	7192.22	21772.6	0	1962.97	11515	0	870.664	13770.1	0	2799.84	19218.1	28125.2	0	2611	0	0	0	907.438	0	0	0	0	0	0	0	3074.16	21834.2	4837.35	0	7879.15
755	21	999.0;853.09;416.86;350.0;295.97;248.46;226.79;166.31;163.41;119.52;69.93;66.87;61.11;46.88;46.34;42.4;38.72;33.75;33.41;30.12;19.63;	8.19274658E8;1.025262085E9;1.026265503E9;4.45209351E8;9.59239929E8;4.49203766E8;6.35163086E8;7.39284485E8;8.53317017E8;7.3722229E8;5.87123901E8;9.60243347E8;1.114392456E9;6.73144592E8;9.17310974E8;7.51285828E8;5.87626709E8;9.15304199E8;8.37155457E8;5.55139648E8;4.55108612E8;	12.48	959.24	819.275									0	62204		119	0	611.362	0	837.239	1283.39	863.374	0	501.223	952.045	677.632	605.762	1036.98	711.233	0	700.033	0	643.097	0	0	556.293	0	0	770.969	0	1592.34	0	0	478.822	0	0	0
756	17	999.0;337.41;314.98;102.03;71.3;63.76;19.69;15.14;14.54;10.56;10.11;7.51;7.04;5.64;4.81;4.19;4.04;	6.77173096E8;6.78177612E8;3.38083344E8;3.38584961E8;6.79179565E8;7.13150146E8;7.14153503E8;3.39086456E8;7.15145447E8;1.61024811E8;7.40169495E8;3.34159576E8;5.15142334E8;3.72077728E8;1.76040863E8;3.85097321E8;1.045285278E9;	12.48	714.154	677.173	C31H34O17	677.172	1.14801	Trihydroxyflavone; 7-O-(Di-O-acetyl-D-allopyranoside), O-D-allopyranoside			flavonoid	4	0	525212		135	724.736	7363.86	1539.82	1925.76	39071.9	8190.74	2638.41	2233.56	46209.4	9205.71	4758.58	5970.94	31583.3	4025.14	8269.02	2802.43	5064.26	4396.9	1453.4	2196.89	1537.85	0	6550.25	4619.25	922.124	0	2786.65	5453.42	0	0	14156.2
757	5	999.0;233.57;36.21;21.56;15.93;	4.71187927E8;4.7219162E8;4.61159943E8;4.88178406E8;5.3917572E8;	12.48	488.178	471.188									0	344242		148	2119.14	5384.71	2859.46	13371.1	15104.1	6043.95	8366.54	7801.81	16242.8	28627.9	4624.74	9060.87	7159.28	19069.9	6894.07	7564.12	3377.38	4291.65	9599.81	2246.17	46299.6	1204.48	35753.7	8925.31	14781.8	5945.37	3233.84	10796.9	5899.58	6512.48	2860.65
758	2	999.0;261.94;	6.1112793E8;6.1213147E8;	12.48	611.128	611.128									0	50662.8		77	8399.05	6057.13	0	0	0	0	1134.43	9020.52	0	815.281	14709.3	0	6378.27	0	0	0	0	0	0	4683.1	23430.7	10512.5	0	4012.31	7115.28	0	41594.7	36506.1	33685.5	0	19257.3
759	8	999.0;516.42;250.19;216.06;128.83;71.46;58.29;39.78;	5.63235535E8;5.65251587E8;5.64238892E8;4.27197754E8;5.66254517E8;5.17230225E8;7.71262268E8;5.03214539E8;	12.5	563.236	563.236									0	82731.9		64	0	0	0	0	967.401	0	0	0	0	0	0	0	0	0	0	0	0	0	0	0	0	0	0	0	0	0	0	0	0	0	0
760	3	999.0;187.45;30.92;	3.85150848E8;3.86154541E8;8.47288513E8;	12.5	385.151	385.151									0	80869.8		33	0	0	0	0	0	0	0	0	0	0	0	0	0	0	0	0	0	0	0	0	0	0	1349.19	0	0	0	0	0	0	0	0
761	10	999.0;582.84;427.09;394.79;310.84;261.06;182.32;145.14;141.71;64.8;	5.15120605E8;4.26106842E8;5.15120544E8;8.53220886E8;5.31116516E8;4.26608459E8;8.54224731E8;4.15161713E8;6.19261902E8;5.16123901E8;	12.52	853.221	515.121									0	31671.5		18	0	0	0	0	0	0	0	0	0	0	0	0	0	0	0	0	0	0	0	0	0	0	0	0	0	0	0	0	0	0	0
763	23	999.0;307.55;234.64;152.46;90.28;57.05;50.66;45.79;43.52;42.15;41.34;41.32;37.98;35.73;32.61;32.48;31.87;31.85;25.58;19.47;15.01;12.43;7.92;	8.16076782E8;3.38888E8;3.5557019E8;6.72118774E8;2.69302979E8;7.19414001E8;3.39856567E8;4.09078918E8;3.56609924E8;3.39160431E8;3.55861877E8;3.55277557E8;5.21904114E8;6.73077271E8;5.274823E8;3.8322464E8;3.38618011E8;4.03329895E8;4.38077057E8;1.30805847E8;1.081206177E9;6.50166992E8;4.41068573E8;	12.55	672.119	816.077									0	82815		46	0	0	0	0	0	0	1108.2	3418.33	0	0	0	0	0	0	0	1663.83	0	0	0	0	1614.55	0	0	0	0	0	714.966	0	0	0	5755.99
765	4	999.0;287.39;254.56;108.72;	5.91230286E8;7.89284729E8;5.92233887E8;7.90286682E8;	12.55	591.23	591.23									0	33446.5		99	634.329	2509.48	716.851	3691.14	10351.5	3193.66	1106.6	1371.06	10221.4	3976.19	1166.25	4504.91	5789.09	8373.91	2701.88	1739.93	1946.73	1297.49	2199.27	1155.31	1606.7	0	5793.35	1990.48	2791.42	1206.02	0	3975.62	964.418	1466.51	804.345
766	19	999.0;442.31;88.83;60.39;55.9;46.5;40.64;36.12;35.7;26.5;19.2;18.08;15.0;14.08;13.29;8.99;6.75;6.61;3.85;	9.57233582E8;9.58237732E8;7.39284485E8;4.35092224E8;7.3722229E8;4.95199341E8;6.73144592E8;4.51088867E8;3.89136078E8;4.06180969E8;8.37155457E8;9.17310974E8;5.19209534E8;7.8512439E8;7.51285828E8;7.38226746E8;3.08143921E8;1.091367676E9;8.60229309E8;	12.57	958.238	957.234									0	228020		46	0	0	0	0	0	0	0	0	0	0	0	0	0	0	0	0	0	0	0	0	0	0	0	0	0	0	0	0	0	0	0
767	4	999.0;435.27;396.21;375.08;	1.98968384E8;6.03131653E8;1.95794525E8;5.10505188E8;	12.57	195.794	198.968									0	8425.44		7	0	0	0	0	0	0	780.588	0	0	0	0	0	0	0	0	0	0	0	0	0	0	0	0	0	0	0	0	0	0	0	0
768	6	999.0;276.97;51.99;28.55;17.82;14.98;	5.79137146E8;5.80139587E8;6.15114075E8;6.42132629E8;6.17110596E8;6.16117371E8;	12.61	580.14	579.137									0	93814.2		87	0	0	0	630.352	840.137	0	0	690.006	0	892.832	0	643.277	580.639	0	0	0	0	526.95	0	0	0	0	0	0	0	0	0	0	0	0	0
769	2	999.0;885.17;	8.16441162E8;8.16463867E8;	12.66	816.464	816.441									0	32280.2		7	0	0	0	0	0	0	0	0	0	0	0	0	0	0	0	0	0	0	0	0	0	0	0	0	0	0	0	0	0	0	0
770	63	999.0;356.2;324.29;232.69;183.76;146.6;133.51;62.86;51.74;37.26;30.88;27.56;24.58;10.29;8.6;8.48;4.43;4.14;3.76;3.59;2.89;2.65;2.61;2.03;1.72;1.66;1.56;1.45;1.39;1.33;1.31;1.3;1.16;1.07;1.01;1.01;1.01;0.94;0.89;0.86;0.81;0.78;0.77;0.74;0.72;0.72;0.61;0.61;0.6;0.57;0.55;0.54;0.54;0.49;0.49;0.48;0.35;0.32;0.31;0.24;0.2;0.17;0.17;	3.4707782E8;6.95163147E8;2.75093231E8;2.57082458E8;3.4808139E8;3.93084351E8;6.96166931E8;2.13092972E8;2.7609668E8;2.58085693E8;6.97169556E8;3.94086639E8;3.65088745E8;3.1908313E8;2.14095795E8;2.31103134E8;7.17145813E8;4.37073547E8;3.66091888E8;4.15065521E8;5.98158386E8;3.63072998E8;2.45082733E8;2.0109256E8;1.04325E9;7.11158386E8;7.18149048E8;3.61057373E8;2.42059128E8;1.98069092E8;3.05104004E8;4.10…	12.68	347.078	347.078	C17H16O8	347.077	1.6103	Lactucin-15-oxalate	C00034017	Lactuca sativa L.	sesquiterpene lactone	2	0	1.5293e+07		147	1.50444e+06	206707	701607	242765	61665	210996	893234	1.19393e+06	155545	206586	189250	656226	96891.6	512572	165336	1.10224e+06	207816	120921	634999	554824	561939	511963	33811.7	218160	86384.4	689187	2.63537e+06	290666	519743	271475	1.6505e+06
772	3	999.0;336.37;101.75;	7.29263367E8;7.30265381E8;7.19234314E8;	12.68	719.234	729.263									0	47987.5		141	862.829	2581.42	1087.32	2800.03	6972.06	4441.56	1664.17	4286.32	8714.32	4690.38	3581.73	2728.79	6890.18	2680.98	4759.6	504.618	3145.46	1760.8	878.446	1671.98	4557.65	818.907	5885.88	1928.44	5682.93	4728.39	0	3702.73	4675.75	3294.8	3497.83
773	3	999.0;482.16;229.6;	4.85203583E8;1.92067459E8;4.73073914E8;	12.71	485.204	192.067									0	15726		17	0	0	0	0	0	0	893.03	0	0	0	0	0	0	0	0	0	0	0	0	0	0	0	0	0	0	0	0	0	769.72	1325.58	0
774	2	999.0;697.93;	4.03161621E8;3.59171875E8;	12.71	359.172	403.162									0	8216.34		32	0	0	0	0	0	0	0	0	0	501.1	0	0	0	0	0	0	0	0	0	0	0	0	831.675	0	0	0	0	0	0	0	0
775	26	999.0;722.58;644.8;460.64;414.08;274.79;187.09;175.73;154.74;107.79;105.03;100.71;77.28;63.41;61.05;58.59;54.06;52.33;51.18;49.8;45.4;33.55;33.12;22.53;20.95;13.89;	3.85114838E8;4.31193604E8;2.23062317E8;8.55333374E8;4.70176025E8;1.91035873E8;8.56335815E8;5.79230652E8;3.86118439E8;4.76186829E8;1.98924042E8;6.5411853E8;6.01309998E8;8.53317139E8;7.31271484E8;6.29173889E8;6.23294189E8;5.10938477E8;5.67232178E8;8.57338623E8;6.67216125E8;4.47224731E8;8.54320801E8;1.071303223E9;6.30177368E8;4.65142212E8;	12.72	385.115	855.333									0	34087.9		88	0	1024.02	0	0	0	0	1289.31	1630	0	1368.15	1088.03	0	1765.14	0	864.121	1602.52	0	3684.13	0	3976.83	1286.52	0	0	699.379	4613.92	0	0	0	1098.47	0	0
776	9	999.0;493.54;387.85;265.37;195.22;192.02;180.94;118.98;105.22;	4.10073639E8;3.61057373E8;2.91087982E8;3.79067749E8;3.81083466E8;4.93008881E8;4.11077148E8;3.8505191E8;4.43066345E8;	12.72	411.077	410.074									0	9368.13		88	5068.99	0	1747.82	0	0	0	3082.92	4360.77	0	0	0	1849.44	0	1258.19	0	4644.41	0	0	1394.78	1147.15	1553.06	1177.45	0	657.04	0	1938.1	7246.89	0	640.284	0	6229.42
777	5	999.0;454.89;205.66;163.56;115.89;	9.41237244E8;9.42240784E8;3.38875519E8;7.35287964E8;9.43244263E8;	12.72	943.244	941.237									0	33944.4		37	0	0	0	0	0	0	0	0	0	0	0	0	0	0	0	0	0	0	0	0	0	0	0	0	0	0	0	0	0	0	0
778	12	999.0;294.0;63.32;21.44;17.12;12.41;9.5;6.46;5.9;3.53;3.45;2.82;	5.93153198E8;5.94155518E8;5.95158386E8;6.56148621E8;1.187312866E9;6.61140564E8;1.188316895E9;6.31126099E8;6.3013269E8;6.62143311E8;6.77114014E8;6.83148621E8;	12.74	1187.31	593.153									0	1.47059e+06		148	1011.7	1988.37	1001.01	1923.29	17057.3	6726.1	1401.41	1501.47	8196.5	15051.8	11716.5	3019.5	6938.93	523.827	5982.66	6138.13	1235.18	1555.93	1196.35	4303.31	6623.09	755.127	10534.7	529.658	7558	4739.67	0	3703.68	4761.04	5614.32	4054.52
779	10	999.0;769.94;684.14;377.04;277.78;55.23;50.06;30.74;19.39;16.3;	4.2808728E8;6.35127136E8;8.57181702E8;4.28589264E8;8.5818512E8;3.17562256E8;4.21078522E8;3.89137024E8;4.90071533E8;1.91020264E8;	12.74	428.589	635.127									0	212918		32	0	0	0	0	0	0	0	0	0	0	0	0	0	0	0	0	0	0	0	0	0	0	0	0	0	0	580.808	0	0	0	629.207
780	3	999.0;538.66;103.28;	4.31230377E8;6.54234619E8;6.09240479E8;	12.74	654.235	654.235									0	35084.9		43	0	0	0	0	759.604	0	0	0	791.419	800.368	0	0	690.006	0	0	0	0	0	0	0	0	0	0	728.782	0	0	0	605.496	0	0	0
782	3	999.0;317.96;57.16;	3.38083374E8;3.385849E8;9.55289734E8;	12.79	338.585	338.083									0	49347		11	0	0	0	0	0	0	0	0	0	0	0	0	0	0	0	0	0	0	0	0	0	0	0	0	0	0	0	0	0	0	0
783	2	999.0;554.2;	1.99154678E8;1.99158905E8;	12.79	199.155	199.155									0	6714.37		15	0	0	0	0	0	0	0	0	0	0	0	0	1548.64	0	0	0	0	0	0	0	0	0	0	0	0	0	0	0	0	0	0
785	41	999.0;664.5;631.64;553.05;285.61;245.99;217.07;170.35;169.79;115.8;98.4;79.55;75.99;62.76;61.39;60.36;35.87;35.33;31.38;28.65;25.3;23.53;22.11;20.01;19.72;17.11;14.7;13.39;12.25;12.22;10.85;10.73;9.95;9.25;8.11;7.81;6.77;5.0;4.32;1.45;1.44;	2.57082581E8;4.33209381E8;6.71237061E8;2.75093323E8;4.69172424E8;4.29177307E8;6.72240906E8;4.89068756E8;8.12366272E8;4.31120605E8;4.91084076E8;5.49126648E8;4.21173004E8;1.027270996E9;4.13080841E8;2.01113556E8;7.85326355E8;3.71091736E8;8.53317139E8;6.35127136E8;3.83172028E8;2.44127853E8;4.1358252E8;5.50130798E8;8.28172363E8;5.03154694E8;8.54320801E8;5.42169189E8;4.79250977E8;7.54266174E8;7.1422540…	12.81	489.069	433.209									0	184759		116	751.882	2039.86	0	538.881	5718.02	23924.4	0	0	19032.5	0	0	2480.5	1169.92	879.907	766.397	0	2362.09	0	0	0	0	0	2653.36	0	893.163	0	0	0	0	0	0
786	11	999.0;450.47;253.18;192.0;88.32;46.13;41.93;36.38;23.51;16.76;13.74;	5.33131653E8;4.3410437E8;5.34134827E8;2.6606189E8;8.5322052E8;2.6656369E8;4.35107697E8;5.35137024E8;1.91056534E8;9.01205383E8;1.005362671E9;	12.81	435.108	533.132									0	156220		138	0	476.173	542.008	1690.96	19407.7	10461.1	1396.05	614.155	16101.7	11254.4	1947.98	8457.82	1412.29	12785.2	7378.89	4844.57	4325.88	3170.32	1120.99	6588.57	1352.76	0	5461.13	4476.18	715.162	0	0	0	0	661.051	587.1
787	4	999.0;161.54;66.55;10.3;	3.67198364E8;3.68201569E8;3.57169037E8;9.72286194E8;	12.81	368.202	367.198									0	159908		84	1100.61	996.212	546.823	715.841	1192.07	835.148	0	1590.76	0	2569.07	622.384	761.575	1691.17	1030.02	1401.85	762.569	642.268	629.343	0	802.338	2368.25	857.021	0	0	996.212	1215.94	0	790.408	0	0	0
788	4	999.0;110.48;60.57;19.07;	4.69172424E8;4.5914386E8;4.86162842E8;4.60147949E8;	12.81	486.163	469.172	C22H30O11	469.172	1.84453	2,8-Decadiene-4,6-diyn-1-ol, O-[-D-Glucopyranosyl-(1-2)-D-glucopyranoside]			fatty acid glycoside	4	0	65310.4		85	1225.3	1502.15	1046.21	0	3905.23	0	3542.49	3569.9	3710.61	0	2275.16	0	2052.21	0	3456.6	0	0	2587.65	0	1063.57	0	0	0	0	0	0	1292	0	0	0	0
789	32	999.0;257.59;196.05;180.25;86.01;82.8;72.4;49.96;36.46;34.04;21.07;16.05;14.92;12.84;12.53;11.93;10.5;8.53;8.47;8.23;6.83;6.6;5.38;4.95;3.81;3.12;2.87;2.73;2.59;2.19;2.0;1.32;	3.49093781E8;3.9509967E8;6.99195313E8;3.50097046E8;2.15108246E8;2.59098022E8;7.00198059E8;3.96102509E8;1.97097656E8;2.78112091E8;8.27241333E8;4.17081207E8;7.01200928E8;2.60101379E8;4.12089417E8;2.16111496E8;2.33118805E8;8.28244812E8;1.86100967E8;7.55276978E8;3.85070282E8;7.21177063E8;2.41087601E8;1.98101074E8;4.33055389E8;7.56280334E8;4.39089081E8;4.18084595E8;9.73299316E8;4.13092865E8;3.87067719…	12.84	418.085	349.094	C17H18O8	349.093	2.60504	11beta,13-dihydro-8-deoxylactucin			sesquiterpene lactone	2	0	2.5541e+06		127	0	3459.3	2103.82	2823.04	4240.17	2979.6	2010.86	0	2576.45	1851.37	4609.08	5067.77	3654.78	8319.84	3951.28	5092.23	5054.36	2257.45	2452.18	4136.22	2356.28	0	7870.74	6846.11	1230.98	2105.78	5271.3	1638.05	1308.29	1885.61	4600.04
790	5	999.0;161.31;48.39;0.0;0.0;	5.43209351E8;6.33182495E8;6.34187317E8;8.69216309E8;1.31035645E8;	12.84	633.183	543.209									0	45699		17	0	0	0	0	0	0	0	0	0	0	0	0	0	0	0	0	0	0	0	0	0	0	0	0	0	0	0	0	0	0	0
791	58	999.0;270.59;191.67;144.67;81.09;68.17;55.98;55.97;50.33;43.87;35.49;32.36;31.44;20.82;20.14;17.15;15.55;15.13;14.47;14.29;13.56;12.24;11.35;9.49;8.86;7.69;6.89;6.64;6.36;6.15;6.1;5.39;3.79;3.74;3.35;3.35;3.21;3.17;2.94;2.81;2.63;2.46;2.25;2.13;2.06;2.02;1.97;1.88;1.79;1.51;1.5;1.46;1.43;1.12;1.11;0.86;0.82;0.62;	4.05178101E8;3.35114563E8;4.06180878E8;8.11362732E8;4.49203644E8;2.57082581E8;2.43124374E8;8.12366272E8;3.36118011E8;7.42303223E8;8.77373413E8;7.61289673E8;4.33209381E8;2.75093323E8;6.91226929E8;6.71237061E8;8.55390259E8;4.5020755E8;8.07311646E8;8.78377686E8;8.13369507E8;4.41154388E8;7.62293457E8;7.43308533E8;5.49126648E8;8.83327148E8;6.92230591E8;6.72240906E8;2.44127853E8;8.56393921E8;7.14225403…	12.88	742.303	405.178									0	3.23902e+06		148	1227.36	7929.22	3052.15	7977.03	19734.7	30113.3	1804.04	8981.64	33092.2	14062.9	5240.44	8065.95	12898.6	9063.74	6843.99	2047.81	3891.29	5846.65	3424.23	3752.88	3648.25	0	4796.32	3999.08	3924.99	3283.34	919.095	5611.64	3146.01	3501.82	3446.46
792	13	999.0;357.49;287.61;210.96;60.8;57.78;46.07;31.43;18.18;15.94;15.81;15.29;14.3;	5.65194153E8;8.69216309E8;5.66197571E8;6.1119928E8;6.1220282E8;5.55164734E8;5.37162476E8;8.5322052E8;2.6656369E8;6.01170105E8;5.82185242E8;5.56167969E8;5.57163086E8;	12.88	612.203	565.194									0	219856		144	3817.67	17122.4	1522.79	4322.44	15862.8	9725.19	1769.58	6825.18	9451.5	7487.79	7301.23	12753.5	10313.1	6610.36	5230.07	3189.57	12929.9	10013.3	2501.53	10668.4	3242.62	0	2112.99	2913.98	1227.4	1108.68	802.995	1491.01	556.208	0	2634.27
793	5	999.0;164.07;42.98;38.29;21.69;	3.89182526E8;3.90185699E8;4.17177063E8;3.21119598E8;4.59188202E8;	12.88	321.12	389.183									0	53590.3		122	1758.76	2777.24	1398.73	4081.78	9877.74	5613.64	1809.78	4084.52	8334.37	8755.94	2232.38	5359.84	5522.87	7568.61	4843.75	2204.47	2719.48	2644.4	2086.06	2377.74	3970.93	0	2349.83	1280.32	3186.37	2567.38	0	2567.38	2751.25	2806.12	2484.6
794	2	999.0;441.97;	8.87275024E8;8.88277405E8;	12.88	888.277	887.275									0	8346.27		13	0	0	0	0	0	0	0	0	0	0	0	0	0	0	0	0	0	0	0	0	0	0	0	0	0	0	0	0	0	0	0
795	2	999.0;715.79;	5.07209259E8;5.46131775E8;	12.88	507.209	507.209									0	11566.9		11	0	0	0	0	0	0	0	0	0	0	0	0	0	0	0	0	0	0	0	0	0	0	0	0	0	0	0	0	0	0	0
796	10	999.0;190.58;126.03;54.66;28.01;27.08;23.37;19.8;15.5;7.72;	6.55189697E8;6.09184265E8;6.56192871E8;6.10187805E8;6.46164429E8;6.47157837E8;6.72179871E8;7.23177368E8;3.31104279E8;9.57267761E8;	12.9	646.164	655.19									0	279063		43	0	0	0	0	0	0	0	0	0	0	0	0	0	0	0	0	0	0	0	0	0	0	0	0	0	0	0	0	0	0	0
797	4	999.0;69.44;37.66;17.73;	4.35224457E8;4.25195801E8;7.37302612E8;4.52215149E8;	12.9	425.196	435.224									0	142479		50	0	785.831	646.605	0	0	0	0	0	0	0	723.226	0	0	0	0	0	1026.91	0	0	947.482	0	0	1510.93	0	0	0	0	0	0	0	0
798	6	999.0;60.12;26.99;19.7;10.21;8.06;	5.29193848E8;4.88183228E8;3.99166565E8;5.15213501E8;4.45172241E8;5.61220276E8;	12.93	399.167	529.194									0	262603		36	0	0	0	0	1773.62	0	0	0	1329.31	0	0	0	0	0	0	0	0	0	907.746	0	0	0	0	0	0	0	0	0	0	523.967	0
799	4	999.0;205.2;93.91;66.63;	4.9924118E8;5.0024411E8;4.53235046E8;4.89211853E8;	12.95	500.244	499.241	unknown	unknown		unknown			unknown	4	0	63728.8		145	8879.26	12647.8	10449.9	12462.1	22967.6	8316.44	4438.6	15475.5	13215.4	9815.63	10570.7	12111.4	9194.82	6601.8	12914.3	10182.2	11167.7	10224.4	6371.71	9690.81	6193.17	6029.13	7290.62	6406.47	6730.95	9995.33	7066.63	4876	4637.45	3931.63	8087.39
800	3	999.0;374.55;336.86;	7.62148865E8;1.79064148E8;7.63152649E8;	12.96	763.153	762.149									0	65630.5		60	1851.76	0	0	0	0	0	1682.46	0	0	569.61	0	0	0	0	798.421	728.663	0	1373.67	0	0	1696.93	1423.69	0	0	764.45	0	0	1059.11	2479.92	0	0
801	62	999.0;597.35;543.89;438.23;226.51;185.99;160.35;153.3;140.02;120.24;109.16;106.05;101.03;95.77;63.12;58.3;39.78;37.89;36.85;33.51;33.48;29.63;20.56;17.53;16.54;16.27;13.15;11.57;11.44;11.36;10.13;9.25;9.15;7.4;7.34;7.21;6.92;6.46;5.74;5.5;5.34;5.27;4.98;4.93;4.48;4.46;4.18;3.61;3.55;3.53;2.97;2.94;2.75;2.71;2.64;2.22;2.21;1.67;1.56;1.36;1.18;0.6;	3.111138E8;3.35114563E8;8.27300659E8;7.11216736E8;8.28303284E8;3.57120056E8;3.12117249E8;7.12219788E8;9.43382568E8;7.41299133E8;3.36118011E8;3.55104401E8;6.91226929E8;8.07311646E8;9.44387512E8;8.29306946E8;2.69103882E8;7.61289673E8;8.0831488E8;6.92230591E8;7.13221619E8;3.58123688E8;8.78377686E8;8.45310669E8;3.56107971E8;9.45391602E8;7.62293457E8;4.79250671E8;9.61393921E8;8.30312622E8;3.33110016E8…	12.97	845.311	311.114	C15H20O7	311.114	0.560567	1,4-Epoxy-1,8,10,13-tetrahydroxy-5,7(11)-germacradien-12,6-olide			sesquiterpene lactone	4	0	1.02691e+06		148	3496.52	7604.13	4711.07	9551.9	12827.6	5915.58	5930.58	4760.36	17624.4	10136.1	18904.8	16994.7	15616	14243.1	8749.5	5059.65	6429.86	2444.8	4719.18	1835.64	13034	705.388	62314.9	17719	8674.75	3066.67	9093.58	14787.1	8701.9	2615.47	7607.04
802	18	999.0;295.68;57.65;50.59;17.15;15.02;14.91;14.23;13.0;7.48;7.29;6.78;6.43;4.19;4.17;3.98;3.92;3.5;	5.672099E8;5.6821228E8;5.57180481E8;5.6921582E8;5.59178162E8;5.58184509E8;8.11304199E8;6.35197388E8;5.84199951E8;6.09220093E8;1.089420532E9;6.11235596E8;5.99198914E8;6.36200012E8;6.51170715E8;1.090424072E9;5.60181274E8;5.97219421E8;	12.97	636.2	567.21									979.875	621717	634.486	149	44390.1	89100.9	66194.6	40206.5	86465.5	59110.1	20559	57512.8	94533.8	63871.3	54082.5	79809.5	86796.5	30902.3	34648.4	16121.7	60435.7	58045	24605.6	50979.5	44513.3	36711.6	31547	34576.1	17260.4	41429.5	32694.3	33715.6	25310.6	20102.7	45984.4
803	10	999.0;855.92;396.22;290.69;176.91;166.58;151.3;124.96;123.14;120.24;	4.18100433E8;4.23092407E8;7.03188904E8;4.39065857E8;4.55029541E8;5.15946045E8;5.17942993E8;7.04192078E8;4.24095032E8;4.53081421E8;	12.99	515.946	418.1									0	4611.94		26	0	0	0	0	0	0	0	0	0	0	583.187	0	0	0	0	0	0	0	0	0	0	0	1594.66	0	0	0	0	0	0	0	0
804	28	999.0;548.29;243.25;125.51;48.87;28.32;21.86;14.4;12.93;8.93;6.95;6.38;6.25;6.07;4.99;4.83;4.51;3.84;3.53;3.47;3.46;3.37;3.22;2.89;1.87;1.64;1.6;1.22;	4.71187897E8;4.27198212E8;4.72191711E8;4.28202057E8;5.07164673E8;5.34184265E8;5.39176147E8;4.73196106E8;9.93399658E8;5.08168274E8;1.53092484E8;9.94403076E8;5.61182983E8;5.5515033E8;5.40179016E8;5.35187134E8;4.90202087E8;2.23134399E8;3.67176819E8;2.05123917E8;9.65365662E8;5.87157471E8;6.32029785E8;6.34026733E8;5.71113586E8;5.10165466E8;1.52084641E8;9.66369141E8;	13.02	587.158	471.188									15799.5	1.75447e+06	111.046	149	98437.5	127807	15799.5	465848	372004	178674	228494	184561	175339	331642	25448.2	280596	63604.5	504511	34205.3	285554	98805.5	37101.4	274473	67813.4	229253	38184.9	263298	129344	169796	70882	30596.1	117081	99067.7	84055.3	27703.9
805	13	999.0;722.08;430.0;174.1;75.52;70.59;56.01;43.72;35.22;26.07;11.29;7.15;6.67;	4.63089539E8;5.09094147E8;3.73151276E8;5.1009845E8;3.74154724E8;6.29128784E8;9.35284241E8;3.31067749E8;4.99065918E8;9.36288879E8;5.01062988E8;5.00069733E8;8.44233704E8;	13.02	463.089	509.094	C22H22O14	509.094	0.827745	1,3-Hexahydroxydiphenoylglucose; D-Pyranose-form, 4',4''-Di-Me ether			flavonoid	4	0	688520		104	0	0	0	0	0	0	548.253	0	0	1357.91	0	0	0	0	0	512.029	0	739.163	0	0	2362.7	0	901.781	800.368	1019.38	835.166	948.674	519.862	0	0	0
806	2	999.0;223.24;	6.03252136E8;6.04254822E8;	13.02	603.252	603.252									0	16583.3		55	0	617.426	0	649.242	1057.88	766.563	0	761.592	960.441	2600.32	0	523.967	1151.34	0	1466.51	0	951.493	663.162	0	0	680.064	0	0	0	0	0	594.559	629.357	718.84	0	766.563
807	30	999.0;268.52;242.9;195.71;159.5;109.12;102.14;83.59;75.68;40.27;34.28;31.22;18.28;15.54;13.11;8.59;6.12;4.78;3.93;3.63;3.45;2.39;2.31;2.11;2.07;1.99;1.97;1.65;1.13;0.98;	3.111138E8;8.27300659E8;7.11216736E8;3.57120056E8;3.12117249E8;8.28303284E8;3.55104401E8;7.12219788E8;9.43382568E8;2.69103882E8;9.44387512E8;3.58123688E8;7.13221619E8;3.56107971E8;4.33209015E8;4.79250671E8;3.33110016E8;4.45099884E8;4.98126862E8;8.5738324E8;1.037320068E9;7.49289856E8;9.21235046E8;1.03832373E9;7.87269836E8;6.89223328E8;6.87289612E8;8.58387024E8;5.10228577E8;9.79273743E8;	13.06	787.27	357.12									0	709568		132	0	1354.25	0	3967.45	4084.89	1066.03	1333.94	935.344	5770.65	3555.74	4634.08	4861.42	3691.03	5439.6	0	1651.32	867.2	0	1807.29	0	4772.38	0	36258.3	5625.72	2279.06	0	898.768	2900.46	1857.39	0	537.398
808	4	999.0;897.94;791.71;100.7;	4.29213837E8;5.27178345E8;6.91189331E8;5.13199097E8;	13.06	513.199	429.214									0	38420.4		12	0	0	0	0	0	0	0	0	0	0	0	0	0	0	0	0	0	0	0	0	0	0	700.943	950.499	0	0	0	0	0	0	0
809	10	999.0;271.92;214.63;83.23;67.11;37.94;35.72;16.05;11.8;5.83;	3.93082794E8;6.39157166E8;3.94086487E8;6.40161743E8;5.94156006E8;1.37024933E8;6.29129517E8;6.41163879E8;6.31125732E8;5.42195129E8;	13.08	631.126	639.157									0	487607		48	0	3019.54	0	0	0	0	0	0	16869	598.625	566.041	0	0	0	0	0	0	0	0	0	0	0	0	0	0	0	0	0	0	0	0
812	2	999.0;945.49;	5.09064117E8;5.09058685E8;	13.08	509.064	509.064									0	1537.1		4	0	0	0	0	0	0	0	0	0	0	0	0	0	0	0	0	0	0	0	1150.34	0	0	0	0	0	0	0	0	0	0	0
813	13	999.0;483.29;442.65;214.44;124.38;89.41;64.38;28.97;23.98;19.34;10.76;9.62;9.23;	4.29213928E8;4.73202057E8;4.75219299E8;4.30217499E8;4.74206909E8;4.76221924E8;5.09180786E8;5.41191528E8;5.36199463E8;9.47414978E8;3.87202972E8;9.48418274E8;5.10183136E8;	13.11	430.217	473.202									0	390643		139	683.876	1341.65	3015.44	0	7131.7	2062.94	2192.26	4536.33	20899.8	28568.3	9162.81	4534.86	17605.8	13133.5	11693.7	2010.87	1489.9	3438.82	3026.75	0	8671.33	1794.27	8363.64	16190	6812.2	13564.3	15524.9	30323.2	13177.1	14142	10247.7
814	4	999.0;249.27;77.13;20.42;	6.46139282E8;6.47142822E8;6.48134399E8;6.68119995E8;	13.11	647.143	646.139									0	94070		79	977.331	574.666	4019.69	4274.22	2700.34	4828	764.565	4370.65	1413.8	0	3036.39	1720.02	1031.02	3578.25	4980.12	0	0	634.32	5070.6	1377.01	0	2485.58	8497.73	0	0	59053.9	597.534	1434.68	9890.65	4191.69	835.155
815	6	999.0;285.17;232.45;68.38;25.23;18.41;	4.49110046E8;3.93214203E8;4.50113708E8;4.85087067E8;6.3310968E8;5.83132446E8;	13.11	449.11	449.11									0	63278.7		31	0	0	0	0	0	0	0	0	0	0	0	0	0	0	0	0	0	0	0	0	0	0	0	0	0	0	0	0	0	0	0
816	6	999.0;341.39;132.2;47.27;35.84;19.24;	4.75070404E8;4.77067627E8;4.76073975E8;4.78070465E8;9.63315674E8;9.63314697E8;	13.13	477.068	475.07									0	155878		82	0	0	0	0	3300.77	0	0	0	4183.72	0	795.127	871.953	3146.03	0	593.363	0	0	0	0	0	0	0	0	0	0	0	0	3856.79	0	0	685.797
817	6	999.0;786.55;343.93;199.9;169.06;76.75;	8.69143616E8;5.15251099E8;7.21127014E8;5.16254944E8;6.05094238E8;5.48163025E8;	13.13	721.127	869.144									0	43577.7		30	0	0	0	0	0	0	0	0	0	0	0	0	0	0	0	0	0	0	0	0	0	0	0	0	0	0	0	0	0	0	0
818	2	999.0;301.52;	4.99180664E8;5.1515448E8;	13.15	515.154	499.181									0	5616.79		20	0	0	0	0	1144.76	725.99	0	0	0	0	0	542.602	0	550.812	0	0	0	0	0	0	0	0	0	0	0	0	0	0	0	0	0
819	3	999.0;190.05;51.45;	5.03178192E8;5.04181335E8;1.61082352E8;	13.17	161.082	503.178	C22H32O13	503.177	2.35583	2-(3,4-Dihydroxyphenyl)ethanol; 1-O-[L-Rhamnopyranosyl-(1-3)-2-O-acetyl-D-glucopyranoside]			phenylpropanoid	4	0	76884.8		30	0	0	0	0	0	0	0	0	0	0	0	0	0	491.593	0	0	0	0	0	0	0	0	0	0	0	0	924.547	0	0	0	0
820	10	999.0;701.11;599.27;421.46;380.97;217.49;201.32;165.4;78.06;68.49;	6.91189331E8;5.11181854E8;4.67193451E8;1.43035492E8;2.03056534E8;6.13141418E8;4.09182922E8;5.1218573E8;3.0714032E8;5.84184937E8;	13.2	203.056	511.182									0	58198.9		44	0	0	622.051	0	0	0	0	0	622.227	0	938.098	0	2620.71	0	0	672.261	0	0	687.138	0	0	0	5258.49	6547.95	0	503.963	0	2436.58	0	0	0
821	24	999.0;277.84;48.05;38.81;31.16;9.44;8.72;8.49;8.48;5.92;5.55;4.0;3.55;2.46;1.75;1.55;1.34;0.87;0.72;0.6;0.28;0.08;0.02;0.0;	5.65121521E8;5.66124878E8;4.89068909E8;4.57209839E8;2.13092758E8;4.90071564E8;5.07209625E8;4.89104858E8;7.65299133E8;3.87167114E8;3.47172058E8;4.13080902E8;7.66301941E8;1.088265625E9;8.17388245E8;8.7530188E8;4.13582886E8;3.50191254E8;5.55267639E8;8.18391113E8;8.51288025E8;8.1919873E8;4.80254089E8;4.58212799E8;	13.22	457.21	565.121	C25H26O15	565.12	2.84258	3',4',5,6,7-Pentahydroxyflavone; 7-O-[-D-Xylopyranosyl-(1-2)-D-xylopyranoside]			flavonoid	4	0	553756		143	1123.5	1998.43	1728.46	7783.99	6012	2436.9	768.552	2174.41	10105.6	2706.96	0	3602.19	4025.34	1830.41	2987.84	1482.42	1394.93	1560.97	1708.71	1182.16	1096.65	0	1544.06	1281.58	650.237	786.448	0	1855.26	689.012	610.467	637.311
822	4	999.0;583.56;376.59;205.41;	5.8118866E8;3.05071136E8;5.17193542E8;5.79058838E8;	13.22	305.071	581.189	C27H34O14	581.188	1.9295	2-(4-Hydroxyphenyl)ethanol; 1-O-[4-Hydroxy-3-methoxybenzoyl-(5)-D-apiofuranosyl-(1,2)-D-glucopyranoside]			phenylpropanoid	4	0	27065.4		45	0	0	0	0	0	0	0	0	0	0	0	0	0	0	0	0	0	0	0	0	0	0	0	0	0	0	0	0	0	0	0
823	3	999.0;368.66;119.66;	8.07185059E8;8.08187805E8;9.67347595E8;	13.22	807.185	807.185									0	33278.3		5	0	0	0	0	0	0	0	0	0	0	0	0	0	0	0	0	0	0	0	0	0	0	0	0	0	0	0	0	0	0	0
824	37	999.0;226.15;72.93;42.7;32.56;27.16;9.81;9.24;8.66;7.86;5.56;5.49;4.41;2.96;2.19;2.04;1.84;1.8;1.7;1.44;1.34;1.0;0.84;0.78;0.77;0.76;0.74;0.73;0.73;0.71;0.71;0.7;0.63;0.54;0.5;0.39;0.39;	4.63089447E8;4.64092773E8;9.27185547E8;4.65094421E8;9.28188477E8;4.99066467E8;5.26084961E8;9.29192566E8;5.31077087E8;5.01062592E8;5.00069489E8;3.00027863E8;5.77082825E8;5.53084961E8;5.47051025E8;9.30194397E8;5.32080444E8;9.6316272E8;4.95079559E8;5.02066254E8;1.15717957E8;5.78085571E8;5.93056091E8;5.97111511E8;1.15826431E8;5.62006653E8;5.54088501E8;9.64166077E8;5.63014771E8;1.1579026E8;5.61065735E…	13.24	963.163	463.089	C21H20O12	463.088	2.59195	Hirsutrin	C00005373	Lactuca indica	flavonoid	2	36457.9	4.19119e+06	114.96	149	140138	701101	193883	370574	323704	273608	645968	854323	75757.8	1.36452e+06	478293	180834	224365	347336	443853	342683	368505	308874	233531	596334	649569	193719	562008	110715	349154	274551	146250	524970	118009	176401	1.30262e+06
825	2	999.0;121.5;	3.77089203E8;3.9908371E8;	13.24	377.089	377.089									0	68030.8		8	0	0	0	0	0	0	0	0	0	0	0	0	0	0	0	0	0	0	0	0	0	0	0	0	0	0	0	0	0	0	0
826	2	999.0;473.28;	1.113204956E9;5.56098877E8;	13.26	556.099	1113.2									0	7725.15		4	0	0	0	0	0	0	0	0	0	0	0	0	0	0	0	0	0	0	0	0	0	0	0	0	0	0	0	0	0	0	0
827	13	999.0;289.47;284.62;240.57;229.19;123.09;120.19;108.09;101.52;99.71;87.14;65.2;56.87;	5.33131348E8;3.59088531E8;7.63174622E8;5.3413446E8;8.41315063E8;9.56350159E8;1.009321472E9;7.64178162E8;8.42318848E8;3.59590271E8;4.35187408E8;8.37319397E8;1.010324524E9;	13.28	359.59	533.131									0	19838		17	0	0	0	0	0	0	0	0	0	0	0	0	0	0	0	0	0	0	0	0	0	0	0	0	0	0	0	0	0	0	0
828	3	999.0;195.34;136.81;	4.93113037E8;4.75124908E8;8.53220032E8;	13.31	853.22	493.113									0	73337.6		12	0	0	0	0	0	0	0	0	0	0	0	0	0	0	0	0	0	0	0	0	0	0	0	0	0	0	0	0	0	0	0
829	2	999.0;254.49;	5.30150574E8;5.31153503E8;	13.31	530.151	530.151									0	19334.8		24	0	0	6611.51	0	0	0	0	0	949.366	0	0	1027.65	5937.16	0	0	0	0	0	0	0	0	0	0	0	0	0	12371.6	683.781	0	0	4616.89
830	9	999.0;307.42;240.81;75.9;12.97;3.6;2.17;1.9;1.34;	4.69172913E8;5.15176697E8;4.7017627E8;5.16179138E8;5.37161438E8;1.095391968E9;5.59204773E8;1.096397217E9;4.2914151E8;	13.33	516.179	469.173									0	933278		35	1089.69	0	0	536.893	0	0	0	0	0	0	804.344	0	0	0	0	0	0	0	551.806	0	0	0	1545.06	1349.19	0	0	18354.7	2349.4	0	0	0
831	3	999.0;189.18;30.77;	4.17213928E8;4.18217468E8;4.07185181E8;	13.33	418.217	417.214									0	83144.3		104	0	710.117	1919.8	760.769	822.345	860.086	0	2172.06	18771.3	15484	13525.1	0	9740.85	781.625	14630.3	0	0	16988.7	0	540.285	0	0	0	10316.9	0	5758.43	1626.81	8446.15	2548.48	4125.33	7591.94
833	24	999.0;119.5;105.92;91.25;63.2;59.09;52.78;47.03;20.87;19.97;18.02;17.81;17.29;16.59;16.37;13.36;12.25;8.99;8.6;7.84;7.84;7.21;4.66;2.64;	4.31193451E8;3.45156219E8;5.35183472E8;3.93120331E8;2.21085999E8;4.87183044E8;3.4515625E8;2.87150726E8;7.01268982E8;4.95246613E8;3.95192719E8;4.43193512E8;3.891362E8;4.49167664E8;5.05194458E8;4.48134796E8;9.03317444E8;8.75228149E8;3.93177582E8;2.88154358E8;3.91198273E8;7.02273254E8;8.76231812E8;3.25109222E8;	13.35	393.12	431.193									0	110036		131	9033.82	2351.43	0	0	6812.87	3545.38	5101.61	0	4560.35	3049.97	3362.54	1470.02	8660.12	984.033	3896.19	7153.65	1856.25	1280.79	0	0	5940.36	1098.41	11379.9	4107.79	9134.08	0	855.884	0	0	0	2744.15
834	36	999.0;315.94;227.64;210.54;96.67;76.82;52.04;33.52;33.08;27.94;16.49;16.0;11.23;10.62;9.75;5.88;5.2;5.03;4.9;4.06;3.51;3.1;2.79;2.18;2.11;1.96;1.66;1.31;1.09;1.03;1.01;0.97;0.79;0.71;0.63;0.59;	4.4709375E8;4.93100342E8;4.48097748E8;8.95194763E8;8.96199829E8;4.94102966E8;4.83070801E8;5.10090363E8;4.49099579E8;8.97201172E8;5.15082031E8;4.85068878E8;9.31172058E8;4.84073944E8;4.95105164E8;8.98204468E8;5.11092957E8;9.32175598E8;5.37090027E8;5.31056213E8;5.16084961E8;4.86071716E8;9.33167114E8;5.92016968E8;5.81116333E8;2.85040924E8;5.35110962E8;1.11721992E8;5.32110901E8;5.6108728E8;5.45070923E…	13.37	931.172	447.094	C21H20O11	447.093	1.15166	Quercetin rhamnoside	C00005374	Lactuca indica	flavonoid	2	26955.5	3.56676e+06	132.321	149	189243	236112	104995	270448	313874	174338	237467	316818	139995	292916	318329	294762	185332	107417	171155	256992	181728	260028	148584	164654	179274	26955.5	242368	71835.5	140016	195859	31639.4	135720	89934.4	139764	203994
835	4	999.0;288.46;154.89;53.17;	3.71081665E8;5.1215918E8;3.72085632E8;7.92159485E8;	13.37	372.086	371.082									0	12484.5		12	0	0	0	0	0	0	0	0	0	0	0	0	0	0	0	0	0	0	0	0	0	0	0	0	0	0	0	0	0	0	0
836	2	999.0;744.78;	6.0793634E8;6.09933533E8;	13.4	607.936	607.936									0	4665.27		125	3221.88	2518.16	1757.27	3661.75	3922.05	2950.44	2498.7	2987.03	2738.09	2506.87	3479.21	2512.46	2487.01	1703.83	2415.33	3127.84	2651.09	3014.69	2718.46	1962.17	2188.27	0	2553.74	0	1880.01	2974.72	0	1864.33	1124.07	2143.61	2178.21
837	2	999.0;278.76;	6.71350525E8;6.72353882E8;	13.4	671.351	671.351									0	10244.4		82	0	0	0	0	875.93	0	0	0	0	1164.26	0	871.953	538.881	786.448	0	0	902.775	0	0	514.025	1085.72	0	3560.34	512.036	1443.64	1218.95	642.283	0	581.634	0	1168.24
838	10	999.0;159.17;150.82;56.21;47.26;18.21;13.18;8.81;5.98;3.07;	3.43086365E8;3.44089844E8;7.91188049E8;7.92191406E8;3.45082275E8;4.09081604E8;8.53221313E8;4.11073578E8;8.54224487E8;4.34606598E8;	13.41	791.188	343.086									0	631567		19	0	0	0	0	0	0	0	0	0	0	0	0	0	0	0	0	0	0	0	0	0	0	0	0	0	0	0	0	0	0	0
839	31	999.0;426.48;392.3;306.37;292.55;276.03;174.12;171.02;141.17;102.73;102.12;99.78;93.86;78.51;75.24;64.58;47.77;45.35;38.74;32.68;26.29;23.58;22.59;16.45;12.69;9.87;6.89;1.42;0.0;0.0;0.0;	6.23163147E8;4.05177277E8;5.81246277E8;2.21085815E8;6.24166931E8;1.0133172E9;8.23185791E8;2.87150726E8;3.4515625E8;5.82249939E8;5.81189514E8;5.36186768E8;1.013261108E9;3.7919809E8;8.24189819E8;8.83255249E8;7.85124268E8;1.014264465E9;8.63264343E8;5.821922E8;3.9256012E8;3.92058289E8;2.88154358E8;6.0628595E8;8.64268921E8;3.9116214E8;7.86127869E8;6.53116638E8;2.21085999E8;3.851875E8;5.6319989E8;	13.44	392.56	623.163									0	134223		131	1006.33	829.444	1316.11	0	2856.68	0	470.171	969.67	3747.14	2223.09	1044.82	1245.54	2331.64	1114.48	2520.43	660.805	912.846	0	677.303	980.668	809.28	0	939.425	755.206	552.657	512.33	700.215	790.95	0	0	472.004
842	5	999.0;274.5;206.58;141.08;59.93;	6.85237183E8;6.86240784E8;4.37182983E8;5.17230042E8;7.21256226E8;	13.46	437.183	685.237									0	29633.3		58	0	0	0	0	499.131	0	750.678	0	0	852.683	0	0	977.466	0	0	0	0	0	0	0	803.166	1279.52	2551.65	2583.43	1577.61	0	3902.41	2628.75	1553.84	0	867.538
843	6	999.0;167.13;128.48;70.63;49.56;33.14;	3.1914032E8;4.33172729E8;3.4504718E8;5.73056763E8;5.40064758E8;1.73082397E8;	13.46	345.047	319.14									0	27772.4		23	0	0	0	0	0	0	0	0	0	0	0	0	0	0	0	0	0	0	0	0	0	0	0	0	0	0	0	0	0	0	0
844	6	999.0;660.79;445.22;149.93;107.65;93.86;	5.22308044E8;5.66298401E8;5.68313782E8;5.67302002E8;6.0227417E8;5.69318237E8;	13.49	568.314	522.308									0	37015.7		37	0	0	0	0	2190.45	0	0	0	12295.4	0	0	0	0	0	0	0	0	0	0	0	0	0	0	0	0	0	0	0	0	0	0
845	6	999.0;83.26;27.42;21.0;13.64;7.79;	9.98194397E8;6.31226257E8;6.47220947E8;6.3222937E8;6.67223694E8;9.3417218E8;	13.49	667.224	998.194									0	18890.7		7	0	0	0	0	0	0	0	0	0	0	0	0	0	0	0	0	0	0	0	0	0	0	0	0	0	0	0	0	0	0	0
847	4	999.0;331.46;195.07;94.02;	4.91047485E8;5.09240448E8;5.08909729E8;9.04732178E8;	13.51	508.91	491.048									0	3408.74		5	0	0	0	0	0	0	0	0	0	0	0	0	0	1083.73	0	0	0	0	0	0	0	0	0	0	0	0	0	0	0	0	0
850	3	999.0;269.04;31.18;	5.93246643E8;5.94249756E8;3.21119873E8;	13.53	594.25	593.247									0	37881.2		112	1756.53	953.234	1372.26	4781.56	8797.85	3760.23	2599.55	5957.03	15267.8	5874.27	1930.3	1362.33	6774.75	2284.78	4986.1	3137.48	3145.39	3183.13	4516.15	1657.24	4378.06	0	4690.85	4009.58	2787.22	1805.19	874.791	3572.56	4205.14	4734.49	1857.81
851	3	999.0;377.36;330.89;	1.99119064E8;5.09496277E8;1.95944656E8;	13.53	509.496	199.119									0	10196.7		8	0	5592.54	0	0	0	0	0	0	0	0	0	0	1314.39	0	0	0	0	0	0	0	0	0	0	0	0	968.943	0	0	0	0	0
852	41	999.0;224.68;160.34;73.89;48.32;28.67;22.99;6.95;4.96;4.01;3.04;2.87;2.79;2.11;1.98;1.74;1.74;1.36;1.32;1.14;0.91;0.79;0.73;0.7;0.62;0.56;0.56;0.55;0.53;0.45;0.4;0.35;0.34;0.34;0.3;0.27;0.26;0.22;0.21;0.2;0.1;	4.77069153E8;4.78071716E8;9.55144226E8;9.56148132E8;4.79073883E8;3.01035553E8;9.57151001E8;9.53129639E8;9.58153931E8;3.02039093E8;1.194685303E9;4.91046783E8;1.194184326E9;2.99020142E8;1.195186401E9;3.85042145E8;5.09058472E8;1.19210381E8;9.7712561E8;9.54134583E8;1.195689087E9;1.19323837E8;1.19285858E8;7.16106934E8;1.19247963E8;9.88138123E8;9.69123352E8;5.7699353E8;1.19172562E8;7.16608582E8;9.93100…	13.55	953.13	477.069	C21H18O13	477.067	3.63974	3,3',4',5,7-Pentahydroxyflavone; 3-O-D-Glucuronopyranoside			flavonoid	4	3641.78	1.05385e+07	2893.79	149	2.88839e+06	3.07264e+06	1.56701e+06	3.92694e+06	2.17949e+06	2.4055e+06	3.22365e+06	3.84547e+06	1.47175e+06	7.40501e+06	3.67538e+06	3.19581e+06	1.64446e+06	3.62879e+06	3.00947e+06	3.42904e+06	2.95654e+06	2.20913e+06	1.89637e+06	2.47e+06	4.99317e+06	1.11635e+06	3.99455e+06	1.2849e+06	2.27144e+06	2.52838e+06	1.64257e+06	4.09282e+06	2.04638e+06	1.6459e+06	2.03948e+06
853	6	999.0;326.6;103.51;57.88;22.8;10.99;	5.50093201E8;5.63065369E8;3.41125061E8;7.53173035E8;6.13215149E8;5.19079834E8;	13.55	550.093	550.093									0	206445		52	0	0	0	0	0	0	0	0	0	0	0	0	0	0	0	0	0	0	0	0	0	0	801.591	1871.03	0	0	3415.35	0	0	0	0
854	5	999.0;853.14;778.87;604.78;319.99;	5.09355011E8;1.31739105E8;1.6638266E8;3.26158691E8;5.09346008E8;	13.55	166.383	509.355									0	8706.4		11	0	0	0	0	0	0	5267.31	2116.26	1083.25	0	0	0	0	0	0	0	0	0	0	0	0	0	0	0	0	0	0	581.469	0	0	0
855	5	999.0;163.26;159.45;0.18;0.0;	1.99016037E8;1.98933838E8;1.95838379E8;1.95834167E8;5.09743652E8;	13.55	198.934	199.016									0	10816.9		13	0	0	0	0	0	0	0	0	0	0	0	0	0	0	0	0	0	0	0	0	0	0	0	0	0	0	0	0	0	0	461.868
856	3	999.0;228.49;111.5;	1.98960617E8;1.9887558E8;5.20968018E8;	13.55	198.961	198.961									0	11627.3		9	0	0	0	0	0	0	0	0	3361.54	995.96	0	0	0	0	0	849.086	0	0	0	0	0	0	0	0	0	0	0	0	0	0	0
857	4	999.0;849.91;286.12;256.73;	4.75219421E8;6.81205444E8;6.82209106E8;6.14177307E8;	13.55	682.209	681.205									0	25828.1		34	0	0	0	0	0	0	0	0	0	0	0	0	0	0	0	0	0	0	0	0	0	0	762.704	0	0	0	901.558	605.006	576.243	0	0
858	2	999.0;852.94;	8.17061218E8;8.17048096E8;	13.55	817.048	817.061									0	50477.5		3	0	0	0	0	0	0	0	0	0	0	0	0	0	0	0	0	0	0	0	0	0	0	0	0	0	0	0	0	0	0	0
859	7	999.0;782.31;461.84;151.23;80.09;32.55;18.56;	3.49093933E8;3.77088867E8;3.93083344E8;3.78091675E8;2.89072418E8;1.37024994E8;5.83228455E8;	13.57	137.025	349.094	C17H18O8	349.093	2.89149	11beta,13-dihydro-8-deoxylactucin			sesquiterpene lactone	4	0	1.21201e+06		49	0	0	0	0	0	0	0	0	0	0	0	0	0	0	0	0	0	0	0	0	0	0	0	0	0	0	0	0	0	0	0
860	9	999.0;288.32;138.81;133.72;71.53;46.65;12.77;8.43;8.27;	6.25215393E8;6.26218262E8;5.81225403E8;1.103291626E9;1.1042948E9;6.2722052E8;5.82229126E8;6.57204163E8;1.133302002E9;	13.57	625.215	625.215									0	177332		138	1442.65	2751.28	949.504	0	3040.77	1815.49	1095.66	0	5864.83	1176.19	1217.95	987.286	8933.23	572.685	828.207	687.024	1667.35	2360.34	615.438	1467.51	9228.4	2161.83	12091.9	2327.53	7707.14	3657.83	11626.1	945.892	3247.21	3582.6	1713.09
861	5	999.0;456.16;107.39;97.51;93.24;	4.63901459E8;1.99129501E8;5.11247711E8;4.90336792E8;4.91285187E8;	13.57	463.901	463.901									0	24331.6		9	0	0	0	850.126	0	0	0	0	0	0	0	0	0	0	0	0	0	0	0	0	0	0	0	3184.57	0	0	0	0	4503.93	0	0
862	3	999.0;514.66;356.74;	1.99262283E8;5.1143338E8;1.96083084E8;	13.57	199.262	199.262									0	7502.91		4	0	0	0	0	0	0	0	0	0	0	0	0	0	0	0	0	0	0	0	0	0	0	7502.91	0	0	0	0	0	0	0	0
865	14	999.0;544.68;474.89;255.67;171.88;168.08;164.12;153.16;141.94;104.91;93.98;87.64;75.23;49.37;	9.83176819E8;1.087261108E9;9.84180115E8;7.26629883E8;4.8805719E8;1.05020645E8;7.61233276E8;7.2612854E8;7.84150085E8;9.03259277E8;1.00906073E9;5.18441772E8;1.075225464E9;4.75183289E8;	13.58	984.18	983.177									0	35775.9		17	0	0	0	0	0	0	0	0	0	0	0	0	0	0	0	0	0	0	0	0	0	0	0	0	0	0	0	0	0	0	0
866	5	999.0;303.4;106.75;69.92;55.48;	6.55225647E8;6.56229126E8;4.07171906E8;6.57231384E8;3.93113617E8;	13.58	657.231	655.226									0	38545.6		128	782.96	1252.17	925.144	564.944	2529.88	2362.15	638.88	1219.94	4923.82	1473.03	761.158	1768.77	4162.17	2355.51	937.466	0	880.593	0	1384.87	535.56	2043.66	4402.21	3707.28	3547.15	2230.21	3375.82	8107.18	2368.78	3161.07	1577.29	1715.69
867	18	999.0;105.96;102.45;71.62;66.78;30.54;19.86;17.54;14.77;14.77;6.07;5.37;5.31;3.28;2.26;1.82;1.45;1.02;	3.05070648E8;5.53230286E8;5.05100311E8;6.00238953E8;5.63065369E8;5.54234131E8;5.89207031E8;2.25111542E8;6.01241516E8;3.27051727E8;5.91204529E8;3.62154724E8;5.90210754E8;6.16226196E8;3.87130432E8;5.19079834E8;3.85114777E8;3.97128418E8;	13.6	554.234	305.071									0	759137		96	1751.2	0	0	0	0	0	613.459	0	0	0	522.757	0	0	1192.99	692.458	694.409	599.805	0	1942.79	576.398	0	710.989	0	622.237	868.011	885.566	1226.79	601.756	1195.71	0	0
868	3	999.0;818.55;23.26;	4.73090637E8;4.73073029E8;1.99107437E8;	13.62	473.091	473.073	C22H18O12	473.073	0.952074	Chicoric acid I	C00002723	Lactuca sativa	phenylpropanoid	2	0	387024		10	0	0	0	0	0	0	0	0	0	0	0	0	0	0	0	0	0	0	0	0	0	0	0	0	0	0	0	0	0	1445.36	0
870	2	999.0;242.19;	5.9123053E8;5.92233765E8;	13.64	591.231	591.231									0	13546.7		81	0	1159.29	0	1312.4	3363.96	1096.65	641.288	1250.76	5018.61	1110.57	557.772	1409.84	2283.78	3528.32	903.769	809.316	949.504	798.379	773.523	0	810.31	0	1475.46	1216.96	1108.58	0	0	1332.29	502.094	0	883.884
871	2	999.0;151.34;	4.07193848E8;4.0819632E8;	13.64	407.194	407.194									0	18040.5		131	1581.84	2400.11	1867.19	1551.02	2224.13	2074	1023.08	1552.02	2969.81	2150.55	2144.59	4062.34	3234.28	1685.25	1757.83	1212.98	2366.3	1971.59	1495.35	2145.58	1537.1	2067.04	1702.15	2986.71	3129.88	2808.74	6935.72	2217.17	1413.82	1720.04	1873.16
872	37	999.0;735.93;272.92;218.31;166.32;143.82;128.37;93.73;71.84;70.08;68.41;63.86;58.64;49.58;46.0;39.97;39.88;36.36;33.81;33.48;32.63;32.47;28.2;27.64;23.02;17.5;16.95;5.16;4.9;4.88;4.24;3.55;1.58;1.47;0.58;0.0;0.0;	5.25287781E8;5.05100311E8;1.63040482E8;5.25026855E8;5.06103638E8;5.2611554E8;9.83176819E8;9.80185547E8;1.30887421E8;3.41068115E8;1.087261108E9;5.28775146E8;5.24684448E8;5.21796082E8;8.81182434E8;4.07100464E8;4.05177795E8;7.2612854E8;4.8805719E8;7.26629883E8;1.31755325E8;4.90072601E8;1.30750244E8;5.24524475E8;2.57082611E8;7.61233276E8;5.98151978E8;9.13205811E8;1.36049057E8;8.80264771E8;4.06180969E…	13.66	881.182	505.1	C23H22O13	505.099	3.04178	2',5,6',7,8-Pentahydroxyflavone; 7,8-Di-Me ether, 2'-O-D-glucuronoside			flavonoid	4	0	240005		83	0	0	0	0	2991.81	1511.62	693.339	1972.97	2746.81	0	0	2478.69	0	2022.89	1207.45	0	2902.13	0	1354.45	0	0	0	2171.75	0	2366.49	3102.76	2939.11	1847.23	1170.47	0	0
873	6	999.0;193.12;85.63;36.03;20.78;9.81;	3.77088867E8;3.78091675E8;8.55166565E8;8.56169373E8;4.29059479E8;8.57181641E8;	13.66	429.06	377.089									0	21129.3		6	0	0	0	0	0	0	0	0	0	0	0	0	0	0	0	0	0	0	0	0	0	0	0	0	0	0	0	0	0	0	0
874	2	999.0;280.58;	5.47240784E8;4.39162262E8;	13.66	547.241	547.241									0	9970.29		24	0	541.864	0	0	2523.4	0	0	0	0	0	0	0	0	0	0	0	0	0	0	0	0	0	0	0	0	0	0	0	0	0	0
875	5	999.0;447.07;337.23;328.68;229.35;	3.56100098E8;2.03056396E8;2.65072144E8;3.69083282E8;7.33173096E8;	13.69	203.056	356.1									0	8075.51		14	0	0	0	0	0	0	0	0	0	0	0	0	0	0	0	0	0	0	0	0	0	0	0	0	0	0	0	0	0	0	0
876	10	999.0;200.72;140.58;71.99;47.64;31.17;28.66;20.52;13.47;13.05;	4.29141479E8;4.30144745E8;6.83221497E8;8.91222412E8;6.84225037E8;8.92224915E8;1.145301392E9;4.35167206E8;1.146304565E9;6.39230347E8;	13.71	435.167	429.142									0	44445.4		87	0	490.411	0	0	0	0	1359.11	0	0	1534.6	952.547	0	799.477	0	0	1007.15	0	769.252	1209.94	0	1156.32	527.46	3295.96	4325.61	1725.7	0	4040.03	4012.43	1833.92	679.555	1148.52
877	2	999.0;611.24;	3.39072327E8;3.07046387E8;	13.71	307.046	339.072									0	9866.55		77	0	856.045	2468.11	788.186	3468.18	2721.02	0	629.357	0	0	561.434	562.424	605.496	1816	3304.96	0	2489.97	0	3405.18	0	0	0	3894.91	0	0	0	0	0	0	526.777	0
878	16	999.0;224.96;49.53;26.24;20.38;16.63;7.22;3.9;3.88;3.07;2.92;2.38;1.78;1.56;1.53;1.13;	4.63089142E8;4.64092712E8;9.27179626E8;4.65095276E8;2.87056519E8;9.28188782E8;4.85070953E8;5.31076843E8;9.29192871E8;2.88060089E8;5.01045197E8;4.95079224E8;1.51003998E8;5.33052979E8;5.63014282E8;5.32080688E8;	13.73	288.06	463.089	C21H20O12	463.088	1.94412	Hirsutrin	C00005373	Lactuca indica	flavonoid	2	0	1.81239e+06		140	56354.4	14477.5	93683.1	57205.5	21554.2	18852.5	82423.9	90273	11634.8	55040	21000.1	114692	6052.76	117297	168422	129580	88186.7	37679.2	42796.1	76052.1	215940	16059.2	154723	7594.11	33657.9	94646.7	13176.1	61167.6	11107.3	21818	23563.5
880	4	999.0;636.55;120.15;97.35;	2.89166504E8;3.59081207E8;2.90169891E8;3.60084534E8;	13.77	289.166	289.166									0	30645		120	1669.34	4754.8	3267.09	864.994	3614.08	3886.51	2389.17	1775.72	8548.41	2532.34	3138.83	3976.98	13433.7	1467.51	3195.51	1557.98	2519.42	2424.96	3496.76	5659.78	1495.35	1549.03	3135.85	2072.01	2162.48	1575.88	7497.07	10283.7	12820	1188.12	5156.4
881	66	999.0;464.25;168.97;149.08;121.06;82.4;40.99;25.07;11.03;8.87;5.68;5.33;4.01;2.84;2.38;2.38;2.19;1.58;1.52;1.47;1.44;1.39;1.31;1.21;1.2;1.2;1.15;1.12;1.04;0.97;0.87;0.82;0.8;0.75;0.73;0.72;0.7;0.65;0.61;0.6;0.54;0.51;0.51;0.48;0.48;0.47;0.46;0.45;0.42;0.42;0.38;0.37;0.35;0.28;0.28;0.25;0.24;0.2;0.2;0.19;0.16;0.15;0.14;0.08;0.0;0.0;	9.47152344E8;9.48158569E8;3.11041626E8;9.49165405E8;2.93030701E8;1.79035294E8;5.25434692E8;9.45136902E8;5.25328369E8;8.15772461E8;5.25312561E8;1.30878265E8;4.89068207E8;1.98965195E8;9.63149231E8;5.21900269E8;1.800392E8;1.55017517E8;3.55310699E8;2.19030899E8;1.31606979E8;9.64155457E8;5.26905151E8;5.24321899E8;1.30852463E8;1.95787231E8;9.62138184E8;9.85894287E8;1.30808441E8;5.71042603E8;5.24174194E…	13.79	521.9	947.152									0	1.1821e+07		144	1601.41	1109.25	3521.01	6966.13	15069.2	10109.8	4018.71	2738.63	15193.6	4916.73	672.579	11180.6	0	11774	7100.32	4302.34	8243.27	1696.43	5667.48	1349.03	4509.29	0	7182.76	1626.03	1765.71	7827.12	0	3142.45	0	2473.53	2234.7
882	51	999.0;625.62;288.78;222.47;94.28;36.34;27.17;20.35;15.51;9.48;8.12;5.56;3.67;3.5;3.44;3.38;2.79;2.42;2.28;1.94;1.57;1.24;1.2;1.13;1.07;1.06;1.0;0.98;0.82;0.79;0.72;0.72;0.71;0.69;0.66;0.65;0.63;0.61;0.59;0.47;0.46;0.45;0.44;0.4;0.39;0.39;0.37;0.33;0.26;0.23;0.22;	4.61073883E8;9.23154419E8;9.24156433E8;4.62077118E8;9.25161438E8;4.63079163E8;2.85041351E8;9.26161926E8;9.21138672E8;5.07078888E8;6.92114441E8;6.92615845E8;2.86044739E8;9.55143738E8;4.97050659E8;9.39148376E8;8.07191833E8;5.57061707E8;6.9311676E8;5.08082428E8;9.37132935E8;9.61109497E8;1.15214462E8;3.46309509E8;8.08193787E8;1.53915237E8;5.60999023E8;4.9903006E8;7.93211365E8;5.51069214E8;1.1528614E8…	13.79	507.079	461.074	C21H18O12	461.073	2.92882	Luteolin-glucuronide / kaempferol-glucuronide	C00004268	Lactuca indica	flavonoid	2	1712.73	7.25369e+06	4235.16	149	452967	244244	269760	488516	585883	338856	476553	589094	368160	532337	212934	365991	216159	589304	275799	533112	372367	463850	188357	377624	921448	215123	284991	174036	464718	833243	28301.7	612163	254880	396722	464102
885	35	999.0;463.98;170.18;149.18;122.45;49.78;25.47;4.94;3.7;2.39;1.6;1.41;1.37;1.16;1.01;0.97;0.83;0.77;0.75;0.72;0.53;0.52;0.5;0.47;0.33;0.26;0.23;0.21;0.17;0.12;0.1;0.08;0.06;0.0;0.0;	9.47152344E8;9.48158569E8;3.11041626E8;9.49165405E8;2.93030701E8;9.47658203E8;9.45136902E8;5.25312561E8;8.1622699E8;9.63149231E8;1.55017517E8;9.64155457E8;1.31606979E8;9.34593506E8;1.30808441E8;9.85894287E8;1.58027267E8;5.24125366E8;2.67052124E8;5.23986877E8;9.37899963E8;1.186704468E9;6.97144409E8;1.05255173E8;8.16268921E8;6.97646301E8;9.80149109E8;1.18463173E8;1.31761627E8;9.34186768E8;1.3078904…	13.82	524.125	948.159									0	1.05514e+06		115	0	0	1217.51	1750.41	4438.93	2929.06	1170.06	0	3700.65	1129.62	0	3346.31	0	2695.92	2982.89	589.328	2179.68	0	2013.15	0	0	0	2325.86	518.091	0	1359.99	0	0	0	1446.95	530.769
886	10	999.0;921.58;289.72;268.76;165.36;85.68;85.24;69.57;31.84;17.45;	5.51214355E8;5.97220093E8;5.52218018E8;5.982229E8;1.014298523E9;5.87192871E8;6.71235168E8;6.29208313E8;1.039473389E9;4.76059387E8;	13.82	597.22	597.22									0	224531		27	0	0	0	0	0	0	0	0	0	0	0	0	0	0	0	0	0	0	0	0	0	0	0	0	0	0	0	0	0	0	0
887	9	999.0;488.29;303.95;283.99;243.52;191.82;176.35;172.72;172.67;	5.57061707E8;4.9903006E8;5.60999023E8;5.45034546E8;4.9805368E8;5.5905011E8;5.77042419E8;5.5806543E8;5.59990967E8;	13.82	545.034	557.062	C22H22O15S	557.061	1.86048	3',5,7,8-Tetrahydroxy-4'-methoxyflavone; 8-O-D-Glucopyranoside, 3'-O-sulfate			flavonoid	4	0	24665.3		142	6031.2	2254.49	2808.92	6719.74	9877.21	3785.24	7178.6	8298.93	5147.8	7296.96	1571.05	4454.83	2483.17	9827.88	2802.4	7789.91	4621.01	5941.04	1847.87	4743.94	13511.7	2262.01	2834.19	1505.81	6783.41	13140.3	0	8612.76	2448.73	5791.44	6157.93
890	3	999.0;445.66;219.43;	8.51132813E8;8.5213678E8;7.97145325E8;	13.82	851.133	851.133									0	18354.4		12	0	0	0	0	0	0	0	0	0	0	0	0	0	0	0	0	0	0	0	0	0	0	0	0	0	0	0	0	0	0	0
891	20	999.0;451.5;215.98;102.29;77.11;65.04;51.05;22.33;21.42;17.72;16.03;15.87;5.52;5.19;4.75;4.68;4.19;2.39;2.1;1.88;	4.47131348E8;4.93135956E8;9.09211426E8;9.10215271E8;4.83107239E8;4.45151733E8;1.75040405E8;4.85104553E8;5.071521E8;9.69230774E8;5.10126648E8;4.84110443E8;5.08154602E8;5.09167694E8;8.11174866E8;1.98999557E8;5.50259155E8;5.37125305E8;5.43127563E8;1.95817642E8;	13.83	910.215	447.131									0	2.8731e+06		136	22087	17628.9	16280	13434.3	7520.53	6681.43	12141.7	14490.9	8577.3	13654.7	20997.1	6677.52	17129.8	16255.5	4220.56	14200.8	7679.28	47886.3	22687.3	7987.76	41640.7	17159.5	64804.8	21752.9	16636.5	27973.6	64072.3	22988.4	42887	16370.1	39989.5
892	25	999.0;341.98;138.83;86.7;78.82;71.52;69.34;63.51;60.25;55.84;53.0;51.36;49.74;48.15;41.71;41.12;39.91;37.1;34.37;26.58;23.58;22.64;20.81;19.32;7.8;	5.25201843E8;1.6102507E8;1.99290085E8;5.24807739E8;5.2169519E8;5.24692017E8;1.30858643E8;1.30847534E8;7.09107544E8;9.10610962E8;1.30835846E8;1.3102681E8;2.05051651E8;5.24516724E8;5.20591431E8;5.28631531E8;1.31022736E8;5.23859436E8;5.23844971E8;1.31054962E8;5.23915466E8;5.26831848E8;5.28847656E8;7.97145325E8;5.36068176E8;	13.83	521.695	525.202									0	279528		35	0	0	0	0	601.289	0	0	0	0	1700.46	0	0	0	0	675.971	0	0	0	3913.34	0	0	0	0	0	0	0	0	1601.49	0	0	0
893	2	999.0;155.18;	4.27162476E8;4.28165314E8;	13.83	427.163	427.163									0	26918.4		112	1515.23	4549.28	1467.51	4788.22	10591.5	4633.87	2118.74	5103.28	10326.6	5530.12	2269.86	6247.96	6118.92	4620.85	4148.53	2506.49	2161.49	2469.71	3075.2	2042.18	1446.63	0	2129.67	1738.94	1831.4	1068.81	0	3768.45	1070.8	1538.1	1481.43
894	17	999.0;647.17;358.67;255.27;180.6;167.25;157.15;146.78;120.5;84.93;70.83;66.11;56.24;36.73;34.12;20.57;10.23;	8.1598938E8;8.1602063E8;1.98927155E8;6.97144409E8;6.54118958E8;6.97646301E8;9.34186768E8;9.34683411E8;1.95739655E8;9.35190002E8;9.22219299E8;6.98147461E8;8.8425769E8;9.35689636E8;5.36104919E8;9.84540222E8;9.38889954E8;	13.87	884.258	816.021									0	89636		48	0	9336.88	0	0	697.925	0	0	0	495.941	3583.7	0	0	0	0	0	0	0	0	0	0	0	0	0	0	0	0	0	0	0	0	0
895	11	999.0;372.52;44.92;22.36;20.66;16.26;13.46;8.7;7.52;5.28;4.51;	7.16215271E8;7.17217651E8;7.18222473E8;1.178294434E9;8.16769714E8;7.38195984E8;5.06102875E8;1.179296387E9;7.32209106E8;7.39199341E8;1.180303101E9;	13.87	1178.29	716.215									0	937631		124	1076.21	3102.64	26560.1	15248.2	16143.2	27515.1	27798.7	4736.61	3287.52	67377.7	2882.99	7252.82	1302.99	19238.9	41912.7	7143.32	26088.3	1655.86	29042.8	5811.19	0	3710.52	46189.6	7109.21	760.485	8817.54	8671.69	1348.93	2749.73	12277.5	4654.68
896	7	999.0;296.95;246.14;210.27;53.94;46.02;18.69;	6.27185059E8;6.28188354E8;5.86158203E8;5.56148071E8;5.57151978E8;1.089267456E9;6.32107483E8;	13.87	556.148	627.185									0	146952		59	1600.97	3342.15	793.021	0	0	0	1127.02	2424.63	0	0	999.206	0	0	0	0	512.198	0	845.267	473.014	3863.73	0	918.971	0	0	0	0	8625.16	1766.1	762.233	0	1430.24
897	7	999.0;387.06;171.58;109.27;71.44;50.67;12.06;	3.06076538E8;5.60199341E8;6.09220459E8;5.5521051E8;7.54171509E8;6.10223328E8;6.73252014E8;	13.87	306.077	306.077	C10H17N3O6S	306.077	-0.0934407	Glutathione; as fragment			unknown	4	0	91873.5		81	0	0	0	0	0	0	0	0	0	980.943	0	564.585	0	0	0	0	0	0	0	0	913.91	480.558	898.804	694.874	558.92	1246.24	1041.37	646.724	1008.32	666.55	0
898	6	999.0;271.3;82.05;66.65;40.54;11.2;	5.79266907E8;5.80270752E8;3.21120026E8;3.35135681E8;5.81272705E8;1.041346191E9;	13.89	580.271	579.267									0	103266		128	5976.72	2904.81	682.052	18996.9	39378.2	11184.5	5666.79	19995.6	41091.3	37101	5850.03	3134.3	23325.4	5731.88	17967	7155.35	9790.67	8674.1	9602.13	6699.08	13512.5	0	12225.8	814.287	9997.33	4880.27	0	13087	1409.84	10985.3	5351.07
900	7	999.0;222.72;56.68;54.02;51.12;23.62;14.35;	5.15120239E8;5.16124268E8;9.77200989E8;8.53221436E8;3.53124756E8;8.54224243E8;5.59277405E8;	13.92	353.125	515.12									0	95484.9		30	0	0	0	0	0	0	0	0	0	0	0	0	0	3453.51	0	0	0	0	0	0	0	0	0	0	0	0	0	0	0	0	0
901	6	999.0;99.63;73.85;33.8;21.09;18.84;	8.15812012E8;5.28857544E8;1.30758759E8;7.83166931E8;7.18328796E8;5.09726044E8;	13.94	815.812	815.812									0	78986.9		8	0	0	0	0	0	0	0	0	0	0	0	0	0	0	0	0	0	0	0	0	0	0	0	0	0	0	0	0	0	0	0
902	37	999.0;295.24;67.95;65.07;38.73;35.23;31.64;28.19;18.07;17.64;17.09;13.11;12.36;9.33;8.78;8.0;6.9;6.6;6.27;5.95;5.21;4.96;4.82;3.54;3.47;2.99;2.94;2.33;1.95;1.84;1.69;1.51;1.49;1.11;0.77;0.55;0.1;	5.69225403E8;5.70228943E8;5.71229675E8;5.59196655E8;1.047445557E9;5.86214539E8;1.093452881E9;6.01214294E8;5.61193298E8;1.094456421E9;5.60199341E8;3.85114746E8;6.37212524E8;5.87218628E8;6.11235413E8;1.083424072E9;6.02218384E8;1.049453125E9;6.13251831E8;1.095459351E9;5.99235657E8;5.6219751E8;5.5521051E8;6.13215332E8;6.3821637E8;5.91207275E8;5.83202759E8;6.12238831E8;6.86058594E8;5.84181274E8;6.3919…	13.96	638.216	569.225	C27H38O13	569.224	2.52168	unknown			unknown	4	0	3.09522e+06		147	2486.57	1335.25	1693.17	1354.14	549.809	616.423	2504.47	2325.5	837.142	1546.03	3206.39	6541.03	1987.47	1750.84	2282.75	1677.27	1420.76	2205.2	977.328	3817.84	1632.53	2570.09	2074.65	5539.02	1693.17	1393.91	5698.93	1031.02	871.94	1503.29	2079.93
904	4	999.0;387.54;187.5;150.44;	4.35188171E8;3.89182556E8;4.36191376E8;4.2515918E8;	13.96	436.191	435.188									0	60037.2		104	0	0	0	0	853.208	0	0	0	661.87	1512.56	0	0	0	0	0	841.2	0	0	0	0	1045.9	0	1294.25	0	0	0	0	0	0	0	0
906	8	999.0;576.28;275.28;207.84;74.0;57.18;49.22;19.82;	6.53115784E8;5.2509198E8;5.97148499E8;9.34683411E8;8.65282043E8;9.3557843E8;9.60996399E8;3.3935672E8;	13.98	865.282	653.116									0	3968.26		4	0	0	0	0	0	0	0	0	0	0	0	0	0	0	0	0	0	0	0	0	0	0	0	0	0	0	0	0	0	0	0
907	3	999.0;402.64;98.51;	8.51132751E8;8.52136047E8;9.03182007E8;	13.98	852.136	851.133									0	44510.6		35	0	0	0	0	0	0	0	0	0	0	0	0	0	0	0	0	0	0	0	0	0	0	0	0	0	0	0	0	0	0	0
908	9	999.0;529.87;226.85;26.69;22.73;21.06;20.67;13.87;8.32;	4.29213898E8;4.75219055E8;4.30217438E8;9.4741394E8;5.41191895E8;5.11177643E8;9.35284424E8;5.75152405E8;4.99219238E8;	14.01	430.217	429.214									0	301906		114	0	1296.25	0	12700.5	11584.1	3013.97	5778.61	1749.53	0	4788.88	0	6993.37	0	29258	0	4719.91	945.345	0	6823.41	545.736	12279.9	1238.59	18464.2	644.147	8881.16	630.23	0	951.31	2269.67	0	0
909	5	999.0;309.54;238.63;82.51;55.28;	6.59156372E8;6.6015918E8;7.88198547E8;7.89201843E8;6.59191833E8;	14.01	659.156	659.156									0	21515.6		79	0	0	2838.38	1500.32	827.212	1717.06	792.414	0	0	775.512	0	1092.68	0	3021.27	1395.92	651.231	2535.14	0	3842.48	0	0	0	2235.06	0	0	814.287	3715.13	0	0	1547.05	0
910	2	999.0;186.72;	4.35225159E8;4.36228119E8;	14.01	436.228	435.225									0	40196.8		142	1611.88	3084.64	2877.94	6361.6	18323.4	956.464	6623.99	2351.24	24753.5	10614.2	1960.69	2259.82	11242.4	4164.19	4071.77	11302.9	3392.71	18985.3	4475.23	10077.5	3829.27	5646.05	5223.55	5859.69	7867.28	5938.13	3941.64	22866.2	3768.59	4131.36	3036.94
912	18	999.0;243.28;103.59;96.9;68.33;62.1;52.09;40.81;34.57;29.58;23.23;22.84;20.02;18.88;18.56;16.76;15.03;13.28;	5.15119934E8;5.16123596E8;3.53088623E8;6.93279358E8;5.33131104E8;8.69216553E8;8.39299194E8;8.53221436E8;6.94282654E8;3.45119873E8;6.78177124E8;5.34134827E8;6.92167725E8;8.70219788E8;3.11098724E8;8.54224243E8;6.92667786E8;7.91277771E8;	14.03	534.135	693.279									0	192005		99	0	0	0	0	3138.62	2297.61	0	0	4323.01	1357.44	0	679.961	0	3838.35	1737.45	0	1583.22	0	620.651	1412.26	0	760.019	2443.63	725.641	0	0	0	0	0	0	0
913	7	999.0;264.24;69.08;65.57;19.44;15.36;15.29;	5.29194397E8;5.30194519E8;5.03250763E8;5.19172729E8;5.17229858E8;7.39231873E8;3.99166962E8;	14.03	530.194	529.194									0	369164		47	0	0	0	0	878.584	0	0	0	0	0	0	0	0	0	0	0	0	0	0	0	0	0	665.977	0	0	0	0	0	0	0	0
914	4	999.0;597.95;586.74;262.21;	4.93136383E8;4.47131226E8;4.4813446E8;4.94139679E8;	14.05	448.135	493.136	C23H26O12	493.135	2.53561	3,4',5,7,8-Pentahydroxyflavanone, 4',8-Di-Me ether, 7-O-D-glucopyranoside			flavonoid	4	0	1.02295e+06		114	4847.93	3785.08	3818.89	2984.72	1537.59	7695.25	2664.57	8073.85	3855.9	20402.9	6624.51	1702.14	3108.01	5704.24	691.995	3241.23	1215.96	11240.9	6109.25	1899	9032.7	20968	11833.5	17116.7	14347.4	39247	19639.3	8282.25	8963.1	5554.7	59415.9
915	3	999.0;149.62;39.98;	3.57065613E8;3.58069183E8;3.59061584E8;	14.05	358.069	357.066	C15H18O8S	357.065	1.79239	11ß,13-dihydroxy-lactucin-8-O-sulfate			sesquiterpene lactone	2	0	116146		118	47498.2	35672.7	50502.4	52985.7	30750.8	74839.6	15492.2	82356.7	30573.7	2589.98	45404	74083.6	58525.4	26686.5	47592.5	1621.6	3052.3	45577.3	71675.6	31650.4	7997.64	13150.8	36590.7	1868.17	40001.6	36092.5	6885.09	32294.8	18317.8	35371.7	15089.5
918	12	999.0;265.35;92.34;43.89;43.21;33.77;30.2;27.41;18.01;10.34;5.65;5.46;	5.15119934E8;5.16123596E8;6.95162842E8;5.13105164E8;8.69216553E8;6.96166565E8;8.39299194E8;5.31115784E8;8.70219788E8;6.92167725E8;6.92667786E8;7.91277771E8;	14.1	695.163	515.12									0	187243		82	0	0	0	0	2298.7	1772.44	0	0	2841.84	1429.11	0	0	0	3494.52	1829.18	0	1666.8	0	653.417	1486.82	0	800.142	2573.83	763.95	0	0	0	0	0	0	0
919	9	999.0;617.65;598.72;491.62;181.22;86.72;48.26;36.56;0.0;	3.23077759E8;9.79145935E8;5.63106201E8;5.26174622E8;5.24772888E8;9.38754456E8;6.07096497E8;3.4306778E8;5.09053528E8;	14.1	979.146	323.078									0	58799.9		95	0	0	0	746.589	2694.29	1002.15	1256.79	0	1275.04	801.351	823.256	1724.09	0	5914.3	0	2929.77	896.272	2459.73	668.097	1287.82	904.487	0	2095.56	481.906	0	1000.32	0	2901.48	0	0	1528.77
920	5	999.0;65.88;25.1;11.95;8.4;	4.60133026E8;1.51040344E8;4.510896E8;1.0705056E8;5.12045898E8;	14.1	460.133	460.133									0	216395		8	0	0	0	0	0	0	0	0	0	0	0	0	0	0	0	0	0	0	0	0	0	0	0	0	0	0	0	0	0	0	0
921	6	999.0;495.77;411.18;263.74;123.24;113.12;	9.93326111E8;9.94329773E8;6.53209778E8;8.55257629E8;9.953302E8;8.5626062E8;	14.12	855.258	993.326									0	7626.01		32	0	0	0	0	682.052	0	0	0	1181.16	0	0	0	0	0	0	0	0	0	0	0	0	0	0	0	0	0	0	0	0	0	0
922	2	999.0;354.14;	2.05054123E8;1.63043869E8;	14.14	163.044	205.054									0	268297		56	1201.03	0	773.511	997.213	0	0	0	982.299	529.925	0	1474.44	975.34	0	1044.94	622.388	1309.4	966.392	700.932	0	841.119	1284.55	603.498	0	0	0	1379	1774.7	0	817.257	536.884	810.297
923	6	999.0;130.39;128.39;123.35;90.15;43.87;	4.86629791E8;4.86163239E8;3.0408606E8;9.59041443E8;3.18239441E8;6.86798828E8;	14.16	304.086	486.63									0	35277.1		63	0	18976.5	0	0	0	0	17007.2	10063.1	0	0	1265.67	0	15353.9	0	0	8075.19	0	16816.8	0	5762.97	7246.04	1796.94	0	1220.93	5569.88	0	0	6797.04	0	0	8771.08
924	4	999.0;610.21;447.23;241.45;	1.9305098E8;1.98996368E8;8.16120239E8;4.87147064E8;	14.16	193.051	193.051	C10H10O4	193.051	1.90831	Ferulic acid; as fragment			phenylpropanoid	3	0	31140.8		13	0	0	0	0	0	0	0	0	0	0	0	0	0	0	0	0	0	0	0	0	0	0	0	0	0	0	535.898	0	0	0	0
925	11	999.0;562.11;552.56;254.76;223.31;219.53;192.41;144.75;141.03;113.55;32.78;	4.45063354E8;4.27052765E8;4.1706839E8;3.73078491E8;5.60080261E8;4.46066772E8;5.67089722E8;6.94012146E8;7.80130798E8;7.80631348E8;5.71204163E8;	14.18	567.09	445.063									0	26054.9		47	0	0	0	0	0	0	0	0	0	0	0	0	0	0	0	0	0	0	0	0	0	737.09	1361.01	1785.65	801.9	2435.77	0	0	753.534	1299.1	0
926	9	999.0;434.3;195.21;153.61;125.78;66.72;55.04;48.66;41.75;	8.69347961E8;8.70352417E8;8.85342529E8;3.03135406E8;5.34181763E8;9.11845276E8;8.37321838E8;4.25182861E8;9.41328674E8;	14.18	869.348	869.348									0	94827.7		71	0	0	0	0	1626.24	704.102	0	0	2715.63	0	0	1240.19	0	468.182	0	0	0	0	0	0	0	0	619.354	0	1081.21	0	1330.46	0	0	0	0
927	5	999.0;306.47;119.83;108.98;108.59;	1.98979813E8;1.95805832E8;1.95757919E8;5.30110657E8;7.83219116E8;	14.18	783.219	198.98									0	30704.7		14	0	0	0	0	0	0	0	0	0	0	0	0	0	0	0	0	0	0	0	0	0	0	0	0	0	0	0	930.248	0	0	0
928	14	999.0;749.14;506.02;427.53;250.38;172.2;163.86;149.89;105.82;99.16;92.28;45.67;35.27;29.76;	8.16560669E8;1.31218292E8;5.24954712E8;9.79181763E8;1.036217285E9;6.65299866E8;5.23358398E8;1.30723999E8;1.039558838E9;5.21594543E8;5.23894104E8;1.211932861E9;9.11048279E8;1.175196411E9;	14.18	131.218	816.561									0	111592		14	0	0	0	0	0	0	0	0	0	0	0	0	0	0	0	0	0	0	0	0	0	0	0	0	0	0	9481.25	0	0	0	0
929	4	999.0;301.74;163.67;75.76;	1.98971008E8;1.95794373E8;7.95879761E8;1.66729935E8;	14.18	198.971	198.971									0	32234.6		13	0	0	0	0	0	0	3497.34	0	0	0	0	0	0	0	0	0	0	0	0	0	0	0	0	0	0	0	0	0	0	0	0
930	2	999.0;173.72;	3.61187317E8;3.62190948E8;	14.2	362.191	361.187									0	11930.1		105	1799.48	0	1581.39	2351.91	1946.48	1762.01	1451.69	1116.39	2536.38	1654.41	1859.05	2267.37	1591	1877.3	2205.88	2445.1	1591	1425.75	2169.37	0	2485.46	0	1479.55	2108.84	1199.97	1670.74	3010.99	2158.8	1756.25	2574.81	885.81
931	17	999.0;493.15;273.13;265.38;147.12;138.61;104.34;97.33;94.0;76.19;71.06;64.99;59.39;46.31;44.08;43.97;36.53;	8.24640625E8;8.25141968E8;5.99089966E8;4.45063354E8;4.27052765E8;6.11090088E8;8.25643494E8;4.1706839E8;5.72074585E8;5.75544922E8;6.00093689E8;3.73078491E8;5.97074402E8;4.46066772E8;6.94012146E8;5.60080261E8;5.87045532E8;	14.21	600.094	824.641									0	108230		90	1458.06	0	0	1827.63	0	0	0	0	0	1671.42	0	0	0	679.123	694.986	0	0	0	0	0	693.994	1253.04	3390.73	3450.64	804.923	4598.06	981.61	0	2152.67	3330.75	5523.82
932	4	999.0;430.3;57.09;43.42;	5.24219482E8;5.63069702E8;5.10554474E8;5.09537476E8;	14.21	563.07	524.22									0	128035		39	0	0	0	2493.33	0	0	703.926	0	0	0	0	0	0	0	0	1869.56	0	1142.36	0	0	0	0	0	0	0	0	0	0	0	0	2220.12
933	3	999.0;764.21;672.38;	5.09354675E8;5.28973633E8;9.05515869E8;	14.21	509.355	528.974									0	20244.2		8	0	0	0	0	0	0	3807.63	0	776.506	0	0	0	0	0	0	0	0	0	0	0	0	0	0	0	0	0	0	0	0	0	0
934	2	999.0;852.08;	1.9893399E8;7.96064209E8;	14.21	796.064	198.934									0	9076.49		3	0	0	0	0	0	0	0	0	0	0	0	0	0	0	0	0	0	0	0	0	0	0	0	0	0	0	0	0	0	0	0
935	2	999.0;192.05;	1.99108459E8;1.99191269E8;	14.21	199.191	199.108									0	19422.8		5	0	0	0	0	0	0	0	0	0	0	0	0	0	0	0	0	6511.69	0	0	0	0	0	0	0	0	0	0	0	0	0	0
937	27	999.0;461.5;447.04;138.21;119.13;103.8;102.31;94.99;78.55;47.76;45.94;29.23;26.11;25.24;23.95;17.25;12.18;10.31;10.14;6.75;6.16;5.47;4.8;3.04;2.22;1.85;1.45;	4.735755E8;2.36033371E8;7.11117615E8;1.184698486E9;1.184197388E9;2.3653479E8;9.47655945E8;1.185200073E9;1.61024918E8;7.09107178E8;1.185700806E9;1.80038818E8;1.35045547E8;2.19030716E8;7.09608398E8;1.186201904E9;1.1821244E8;1.18369104E9;1.183187622E9;5.0905069E8;1.18324394E8;1.18286903E8;1.18249741E8;3.55310303E8;1.62028107E8;9.37900513E8;7.18110718E8;	14.23	161.025	473.575									16404.1	2.87883e+06	175.494	149	102086	246173	198421	196323	297661	184372	204081	157685	230381	256980	262692	267880	243622	278327	189264	215188	267207	191918	226729	196356	152295	28562.6	235281	242191	97614.2	171323	50608.4	83836	64344.8	103977	104266
938	6	999.0;491.01;279.41;125.92;69.2;52.62;	8.24640625E8;8.25141968E8;5.81079773E8;8.25643494E8;5.75544922E8;1.013176636E9;	14.23	1013.18	825.142									0	76487.1		82	3345.38	0	536.257	1180.08	0	733.48	0	0	0	1655.9	0	601.998	0	0	533.44	711.879	490.239	0	0	0	507.144	1792.85	966.39	995.504	899.71	1668.88	3297.84	2108.4	2024.82	1670.76	7868.63
940	5	999.0;898.63;793.72;472.32;75.44;	5.09562836E8;5.09225433E8;1.66339035E8;9.05297913E8;3.2556601E8;	14.23	166.339	166.339									0	16485.7		9	0	8663.69	0	0	0	0	0	1042.96	0	0	0	0	0	0	0	0	0	0	0	0	0	0	0	0	0	0	0	0	0	0	0
941	10	999.0;615.39;504.7;239.3;89.17;59.05;39.86;25.02;22.0;12.13;	5.25166382E8;1.31282059E8;5.25147034E8;1.3125325E8;1.31730011E8;5.2870282E8;1.036719604E9;1.30737411E8;1.30978867E8;5.29919067E8;	14.23	1036.72	525.166									0	314056		25	0	0	0	0	0	0	0	0	0	0	0	0	0	0	0	8798.31	0	0	0	0	0	0	0	0	0	0	0	0	0	0	0
942	18	999.0;948.41;426.42;408.25;367.32;294.57;213.52;179.73;132.93;127.36;115.73;93.35;75.55;68.82;59.05;48.1;22.62;20.66;	8.89243164E8;3.71171906E8;4.17177734E8;8.90248291E8;6.81161194E8;6.9713269E8;6.81662231E8;3.72175507E8;4.15162109E8;9.18202148E8;7.97161011E8;6.82163879E8;8.9125293E8;4.44119232E8;4.89069305E8;7.98160461E8;6.35619263E8;6.35117859E8;	14.24	372.175	371.172									0	135964		47	0	0	0	0	0	0	0	0	527.731	564.144	0	0	0	0	0	0	0	0	1744.5	0	0	0	0	0	0	0	0	0	0	0	0
943	20	999.0;450.01;277.31;202.99;140.12;109.39;65.06;45.0;41.18;32.05;21.23;18.42;14.65;13.62;8.01;3.38;2.83;2.5;2.29;0.94;	9.4715448E8;9.48157532E8;3.11041901E8;2.93030914E8;9.49161011E8;1.79035141E8;9.45138916E8;9.47655945E8;4.71058868E8;9.46143433E8;9.50163879E8;7.09107178E8;9.43123596E8;7.09608398E8;9.61134033E8;9.62138367E8;1.183187622E9;9.64154114E8;1.18369104E9;1.55017288E8;	14.24	293.031	947.154									124309	8.88398e+06	71.4671	149	1.18645e+06	2.82815e+06	2.66431e+06	2.47435e+06	3.52248e+06	2.34337e+06	2.34246e+06	1.86679e+06	2.8649e+06	2.78867e+06	2.9489e+06	3.34365e+06	2.73273e+06	3.3215e+06	2.67207e+06	2.43337e+06	3.23751e+06	2.20613e+06	2.89434e+06	2.1978e+06	1.89038e+06	237655	2.7423e+06	2.6099e+06	1.06362e+06	2.10209e+06	499597	917883	654183	1.25202e+06	1.1482e+06
944	11	999.0;581.79;345.86;192.37;122.32;78.69;71.48;48.16;40.01;31.1;27.64;	6.97645508E8;9.11216736E8;9.35187073E8;9.70233582E8;8.59159302E8;7.85149597E8;1.95821548E8;6.6506543E8;5.20871399E8;5.20976929E8;5.33632629E8;	14.24	970.234	697.645									0	166760		34	0	0	0	1524.8	0	0	0	1354.16	0	0	0	0	0	0	0	0	0	0	0	0	0	0	0	0	0	0	0	0	0	0	0
945	5	999.0;960.1;890.62;566.18;417.67;	9.3541333E8;5.28542664E8;5.14004578E8;9.36390259E8;9.60142578E8;	14.24	514.005	935.413									0	7705.62		8	0	0	0	0	0	0	0	0	0	0	0	0	0	0	0	0	0	0	0	0	0	0	0	0	0	0	0	0	0	0	0
946	4	999.0;58.57;0.0;0.0;	1.9901561E8;7.83346741E8;5.09731445E8;5.09739166E8;	14.24	783.347	199.016									0	20100.5		4	0	0	0	0	0	0	0	0	0	0	0	2480.55	0	0	0	0	0	0	0	0	0	0	0	0	0	0	0	0	0	0	0
947	4	999.0;256.62;151.56;98.73;	1.99097931E8;1.95926666E8;7.96385132E8;5.20792419E8;	14.24	796.385	199.098									0	21495.7		9	0	0	0	0	0	0	0	0	0	0	0	0	0	0	0	0	0	0	0	0	0	0	0	0	0	0	0	0	0	0	0
948	15	999.0;244.89;160.49;86.61;77.4;61.47;43.98;38.33;27.18;23.94;19.47;16.92;15.83;7.64;7.38;	1.101193359E9;1.102196289E9;1.097172485E9;1.011170654E9;5.85066467E8;5.81079773E8;1.37202393E8;3.01036133E8;1.37342346E8;1.372957E8;1.115182129E9;1.37248993E8;1.37155655E8;8.35129883E8;5.91058044E8;	14.24	137.296	1101.19									0	188142		126	16980.9	0	1782.97	13192.6	519.068	2346.82	810.252	8232.13	2118.01	18131.6	0	5410.87	0	0	1549.28	13112	2824.14	0	3106.47	0	8790.31	5084.11	3032.74	1017.51	5750.53	11007.5	15615.7	22879.3	12846.5	4918.54	46142
949	19	999.0;498.96;155.27;65.85;32.54;21.18;14.97;8.27;6.84;6.2;4.67;4.26;3.5;2.54;1.69;0.94;0.92;0.61;0.33;	9.4715448E8;9.48157532E8;9.49161011E8;9.45138916E8;9.46143433E8;9.50163879E8;9.43123596E8;9.61134033E8;1.222706787E9;9.63151611E8;7.12120178E8;1.223209106E9;9.62138367E8;9.64154114E8;2.21046341E8;1.55017288E8;1.22421106E9;9.81150146E8;9.65154236E8;	14.24	963.152	948.158									20195.1	6.42655e+06	318.224	149	406733	1.42142e+06	1.24165e+06	1.16768e+06	1.89008e+06	1.03963e+06	1.0835e+06	782951	1.34859e+06	1.52025e+06	1.55867e+06	1.75822e+06	1.33232e+06	1.7474e+06	1.26851e+06	1.14839e+06	1.72078e+06	983192	1.44554e+06	1.00354e+06	794356	39638.5	1.36742e+06	1.23327e+06	333853	921976	106737	262192	167651	412379	374256
950	3	999.0;851.27;754.86;	5.09385345E8;3.25966064E8;1.6628299E8;	14.24	166.283	509.385									0	11117.1		11	0	0	0	0	0	0	0	0	1126.87	0	0	3447.69	0	0	0	0	0	0	0	0	0	0	0	0	0	0	0	0	0	0	0
951	7	999.0;741.88;486.22;120.94;53.63;0.0;0.0;	9.45271545E8;5.24965942E8;9.46275085E8;8.9125293E8;3.04086304E8;9.47286316E8;1.98964783E8;	14.24	945.271	524.966									0	50667.8		5	0	0	0	0	0	0	0	0	0	0	0	0	0	0	0	2413.94	0	0	0	0	0	0	0	0	0	0	0	0	0	0	0
952	3	999.0;563.84;377.09;	1.95777222E8;1.98872787E8;7.95815491E8;	14.24	198.873	198.873									0	5803.97		2	0	0	0	0	0	0	0	0	0	0	0	0	0	0	0	0	0	0	0	0	0	0	0	0	0	0	0	0	0	0	0
953	2	999.0;635.05;	3.26070587E8;9.05287598E8;	14.24	905.288	326.071									0	7245.62		7	0	0	0	0	0	0	0	1659.94	0	0	0	0	521.472	0	0	0	0	0	0	0	0	0	0	0	0	0	0	0	0	0	0
954	3	999.0;566.95;117.03;	5.10159515E8;3.26459473E8;1.246660034E9;	14.24	510.159	510.159									0	11849.4		5	0	0	0	0	0	0	0	0	0	0	0	0	0	0	0	0	0	0	0	0	1062.21	0	0	1373.08	1531.14	0	0	0	0	0	0
955	15	999.0;402.39;324.45;271.32;241.04;230.22;218.14;188.92;179.41;159.62;156.22;143.11;139.2;102.12;48.18;	6.17077332E8;6.12085449E8;6.33051453E8;6.18080811E8;6.49014648E8;1.012174011E9;1.37202393E8;1.121169556E9;6.19053467E8;5.87063599E8;5.64071106E8;5.86069946E8;6.3908551E8;5.82082764E8;8.26144836E8;	14.26	1121.17	617.077									0	62734.8		116	20442	0	6347.35	11344	1451.44	8438.66	1363.08	3759.76	8149.36	4739.35	796.127	5150.19	0	2894.81	6288.4	8539.41	3850.67	544.864	5533.1	0	3618.24	16517.6	5902.76	2030.48	5388.15	11671.5	26826.2	18476.7	20983.7	16734.6	13764.2
956	13	999.0;731.58;403.81;318.7;172.25;104.06;88.25;86.52;66.44;40.76;30.51;25.01;10.49;	7.48122864E8;7.48623962E8;1.49009598E8;7.49124695E8;9.85163879E8;1.222706787E9;9.8616687E8;1.222204224E9;1.223209106E9;7.12120178E8;1.261215088E9;7.50129211E8;1.22421106E9;	14.26	985.164	748.123									3526.27	763008	216.378	149	78621.4	268546	96863	216096	173231	82639.7	235807	221360	73002.2	511690	322314	204429	129191	262945	144018	253286	239433	146873	118718	175942	224534	10318.2	181769	105591	85504.9	127827	19292.8	98308.5	26261	27795.5	203410
957	7	999.0;571.71;378.5;121.12;120.06;93.73;64.08;	3.09062286E8;1.93051178E8;8.59159302E8;1.067268311E9;1.068265991E9;5.33632629E8;7.85149597E8;	14.26	309.062	309.062									0	90174.5		50	0	0	0	0	0	0	0	0	0	0	0	0	0	0	971.298	0	0	0	0	0	0	0	0	0	0	0	0	0	0	0	0
958	7	999.0;462.88;372.67;281.14;260.14;252.35;157.58;	5.09763245E8;1.66408447E8;5.09407043E8;9.05604614E8;3.26206604E8;1.66397644E8;9.06397095E8;	14.26	509.763	509.763									0	18546.2		7	0	0	0	0	0	0	0	0	0	0	0	2769.24	0	0	0	0	0	0	0	0	0	0	0	1324.34	0	0	0	0	0	0	0
960	7	999.0;995.6;936.7;775.07;599.86;527.76;459.08;	3.27255493E8;1.96078751E8;1.66943268E8;9.08585999E8;5.24315491E8;1.99181076E8;7.97053772E8;	14.26	166.943	166.943									0	3370.61		4	0	0	0	0	0	0	0	0	0	2797.21	0	0	0	0	0	0	0	0	0	0	0	0	0	0	0	0	0	0	0	0	0
961	4	999.0;230.72;91.82;45.74;	1.99371414E8;5.14134277E8;5.18358154E8;3.2900116E8;	14.26	514.134	199.371									0	21540.6		6	0	0	0	0	0	0	0	0	0	0	0	0	0	0	0	0	0	0	2387.78	0	0	0	0	0	0	0	0	0	0	4803.8	0
962	3	999.0;144.24;0.0;	1.99034348E8;1.98952118E8;9.07081238E8;	14.26	198.952	199.034									0	16922.3		9	0	2240.77	0	0	0	0	0	0	0	0	0	0	0	9013.5	0	0	0	1334.28	0	0	0	0	0	0	0	0	0	3918.42	0	0	0
963	3	999.0;182.62;171.56;	1.99345001E8;5.20661987E8;5.28565308E8;	14.26	528.565	199.345									0	18235.7		8	0	0	0	0	0	2318.93	0	0	0	0	0	0	0	0	0	747.673	0	0	0	0	0	0	1852.07	0	0	0	0	0	0	0	0
964	3	999.0;126.82;47.87;	8.1568512E8;1.95777222E8;7.95815491E8;	14.26	815.685	815.685									0	4374.37		6	0	0	0	0	0	0	0	0	0	0	0	0	0	0	0	0	0	0	0	0	0	0	0	0	0	0	0	0	0	0	0
965	17	999.0;590.98;430.25;429.41;230.09;184.45;179.79;121.59;100.36;88.41;57.97;57.72;54.96;42.27;19.89;16.48;11.59;	9.2121051E8;6.97143433E8;9.22216431E8;4.94139862E8;9.34686768E8;4.60605438E8;6.98146301E8;9.23218872E8;1.171721436E9;1.75040771E8;4.83108063E8;1.172227539E9;9.35687988E8;1.067268311E9;1.068265991E9;1.66446625E8;7.70172424E8;	14.28	698.146	921.211									0	654447		44	0	0	0	0	0	0	0	0	0	0	0	0	0	0	0	0	0	0	0	0	0	0	0	0	0	2509.63	1914.29	0	1382.6	0	4799.93
966	4	999.0;415.23;320.87;229.08;	1.99217606E8;1.67016922E8;3.27401428E8;9.08961304E8;	14.28	167.017	199.218									0	32449.2		11	0	0	2403.79	0	0	0	0	0	0	0	0	0	0	0	0	0	0	0	0	0	0	0	0	890.578	0	0	0	0	0	0	0
967	5	999.0;279.49;256.37;195.12;46.47;	1.99122742E8;5.10537323E8;5.10212372E8;5.10559845E8;9.07081238E8;	14.28	510.56	199.123									0	16132.9		6	0	0	0	0	0	0	0	0	0	0	0	0	0	0	0	3025.07	0	0	0	0	0	0	0	0	0	0	0	0	0	0	0
969	3	999.0;774.08;632.99;	3.25864288E8;1.66232681E8;3.25697723E8;	14.28	325.864	325.864									0	9928.29		7	0	0	0	0	0	0	0	0	0	0	0	0	0	4986.37	0	0	0	0	0	0	0	0	0	0	0	0	0	0	0	0	0
970	3	999.0;241.23;184.18;	1.99051437E8;7.96206177E8;5.09340485E8;	14.28	796.206	199.051									0	22430		14	0	0	0	670.1	0	0	16247.9	0	0	0	0	0	0	0	0	0	0	0	0	0	0	0	0	0	0	0	0	0	0	0	0
971	2	999.0;209.6;	1.99114746E8;7.96458801E8;	14.28	796.459	199.115									0	20570.4		13	0	13965.8	0	0	0	0	0	0	0	0	0	0	0	928.321	0	0	0	2269.67	0	0	0	553.795	0	0	0	0	0	1976.78	0	0	0
973	23	999.0;413.27;407.21;252.25;121.8;119.78;91.1;90.45;87.34;75.43;72.83;72.79;53.78;52.62;49.95;47.53;44.53;40.28;38.79;36.06;31.26;26.19;23.08;	9.2121051E8;9.22216431E8;4.94139862E8;9.97228882E8;9.23218872E8;9.98232056E8;7.35155029E8;1.171721436E9;1.75040771E8;9.7269519E8;7.35653564E8;9.72192078E8;1.172227539E9;9.35687988E8;4.83108063E8;6.98648682E8;9.73194519E8;1.209737183E9;1.209234131E9;9.99234253E8;7.36155396E8;3.2627887E8;1.66446625E8;	14.29	698.649	997.229									0	626443		44	0	0	0	0	0	0	0	0	0	0	0	0	0	0	0	0	0	0	0	0	0	539.699	0	0	0	2547.4	3965.45	0	2119.77	0	7079.93
974	26	999.0;499.93;251.94;184.56;170.58;150.98;85.75;81.43;79.1;64.08;38.04;35.5;30.12;24.61;23.97;19.04;18.61;15.82;12.06;11.61;9.95;8.72;6.16;4.53;2.68;1.09;	1.02317041E9;1.024173828E9;7.48122864E8;7.48623962E8;5.11082458E8;1.025177734E9;7.86130737E8;5.11584229E8;7.49124695E8;7.86632141E8;1.021155029E9;1.02618042E9;7.8713269E8;9.85664795E8;7.49626343E8;1.260714966E9;5.12085022E8;1.260213379E9;7.47115112E8;1.298723267E9;7.87635742E8;7.47616394E8;3.00028198E8;7.50129211E8;7.85123169E8;1.040169434E9;	14.29	511.082	1023.17									23746.5	3.52793e+06	148.567	149	371727	740629	299797	830388	477677	278030	729207	799681	237412	1.74085e+06	992171	647795	335161	763312	489082	865626	701703	424180	408025	536202	800735	78204.9	613410	302840	327419	496438	130528	509338	153205	128012	1.12453e+06
975	7	999.0;164.11;150.99;107.09;66.4;47.33;10.58;	4.05178284E8;8.79257996E8;4.0618158E8;9.55274475E8;8.80262817E8;9.56278748E8;9.57280334E8;	14.29	406.182	405.178									0	289624		140	30708.3	44073.1	26143.7	30629.2	79035.9	45838.9	21243.8	27470.7	65694.3	44885	24887.8	23313.4	52363.3	39980.6	27682.2	30139.6	22842	25455.6	37060.4	22213.8	7597.93	16304.6	28456.6	26699.4	25791.9	20775.3	25765.8	58930	39041.8	27240.3	26019.5
976	4	999.0;923.45;582.8;365.92;	5.09863129E8;5.09534851E8;1.66439316E8;3.25757568E8;	14.29	166.439	166.439									0	18380.1		14	0	0	0	0	0	0	1126.48	0	0	0	0	0	767.558	0	0	0	0	5387.2	0	0	0	0	0	533.91	0	586.756	0	0	0	0	1201.41
977	3	999.0;903.24;627.07;	5.12237854E8;1.9613269E8;1.67215805E8;	14.29	167.216	196.133									0	12181.9		4	0	0	0	0	0	0	0	0	0	0	0	0	0	0	0	0	0	0	1657.94	0	0	0	0	0	0	0	0	0	0	0	0
979	8	999.0;297.63;250.14;101.8;95.97;61.75;46.9;11.31;	1.31303909E8;8.16583496E8;8.16658997E8;5.21722839E8;5.28680603E8;1.99291092E8;1.30716522E8;5.2253595E8;	14.29	521.723	131.304									0	60951.1		14	0	0	0	0	7773.16	0	0	0	0	0	0	0	0	0	0	0	0	0	0	0	0	0	0	0	0	0	0	0	0	17390	0
981	14	999.0;962.21;373.02;295.56;121.66;88.2;76.51;65.04;64.82;56.12;44.08;40.7;40.56;4.89;	6.23163452E8;5.77157715E8;5.25113037E8;6.24167053E8;1.127256348E9;7.6215686E8;1.051239746E9;7.6265918E8;1.128261108E9;8.00164307E8;8.0066687E8;1.052241089E9;5.26113953E8;1.037713623E9;	14.31	800.667	623.163									0	718116		53	0	0	0	0	0	0	0	0	0	0	0	0	0	0	0	0	0	0	0	0	0	0	0	1170.93	0	0	0	0	0	0	0
982	13	999.0;524.19;224.19;151.17;113.81;110.58;98.31;83.66;52.08;48.74;22.83;21.24;20.07;	1.065218384E9;1.066222412E9;5.17137817E8;1.06722583E9;8.07154175E8;7.69146667E8;7.69647766E8;8.07656555E8;1.051333008E9;8.85233521E8;6.13088623E8;5.95095764E8;1.113238892E9;	14.31	1066.22	1065.22									0	111143		46	0	0	0	0	0	0	752.566	0	581.291	0	0	0	0	0	0	0	0	0	0	0	0	0	0	0	0	0	1332.79	719.935	0	0	0
983	12	999.0;755.52;375.02;342.08;110.63;92.26;91.34;80.96;63.06;35.14;34.13;20.51;	7.86130737E8;7.86632141E8;1.021155029E9;7.8713269E8;1.298723267E9;1.260714966E9;1.055161621E9;1.260213379E9;1.037150635E9;1.038154419E9;7.85123169E8;1.039167358E9;	14.31	1055.16	786.131									0	402413		146	41481.9	45201.5	17382.5	72736.9	22558.9	15069.3	44061.9	64934.9	12644.5	157845	64316.7	34643.4	12117	44608.7	26342.4	74237	40946.1	18602.1	21432.6	32152.6	68170.8	8062.72	39980.9	11149.3	28884.7	39394.7	15329.2	62657.8	17727.9	10372.8	151717
984	4	999.0;924.44;614.0;505.95;	9.04736816E8;3.25875793E8;1.27271362E8;1.66236649E8;	14.31	904.737	904.737									0	13341		7	0	0	0	0	0	0	0	0	0	0	0	0	0	3574.13	0	0	0	0	0	0	0	0	0	0	0	0	0	0	0	0	0
985	2	999.0;150.88;	1.99440964E8;7.97763611E8;	14.31	797.764	199.441									0	18069		4	0	0	0	0	0	0	0	0	0	0	0	0	0	0	0	0	0	0	0	0	0	0	0	0	0	0	0	0	0	0	0
986	2	999.0;392.83;	1.66663925E8;1.275933E8;	14.31	166.664	166.664									0	4811.11		3	0	0	0	0	0	0	0	0	0	0	0	0	0	0	0	0	0	0	0	0	0	0	0	0	0	0	0	0	0	0	0
987	3	999.0;104.09;70.52;	8.17158142E8;5.23661438E8;6.65287354E8;	14.31	665.287	817.158									0	8927.08		4	0	0	0	0	0	0	0	0	0	0	0	0	0	0	0	0	0	0	0	0	0	0	0	0	0	0	0	0	0	0	0
988	7	999.0;358.55;193.63;106.19;57.45;55.66;26.47;	3.11050812E8;1.99055267E8;4.6199234E8;5.10428711E8;5.21461609E8;9.11575562E8;1.158950684E9;	14.32	311.051	311.051									0	38368.2		4	0	0	0	0	0	0	0	0	0	0	0	0	0	0	0	0	0	0	0	0	0	0	0	0	0	0	0	0	0	0	0
989	2	999.0;990.64;	8.1582782E8;8.15844238E8;	14.32	815.828	815.844									0	98247.6		8	0	0	0	0	0	0	0	0	9768.82	0	0	0	0	0	0	0	0	0	0	0	0	0	0	0	0	0	0	0	0	0	0
990	4	999.0;273.87;109.23;59.41;	5.25277466E8;1.49007751E8;1.99307785E8;5.21801514E8;	14.32	199.308	525.278									0	153045		14	0	0	0	0	0	0	941.686	0	0	0	0	0	0	0	0	0	0	0	0	0	0	0	0	0	0	0	0	0	0	0	0
991	3	999.0;705.09;493.43;	5.11336487E8;3.27213623E8;9.08470215E8;	14.32	327.214	327.214									0	5964.18		6	0	0	0	0	0	0	0	0	0	1023.79	0	0	0	0	0	0	0	0	0	0	0	0	0	0	0	0	0	0	494.145	0	0
992	2	999.0;381.81;	1.66698074E8;1.6670459E8;	14.32	166.705	166.698									0	6383.99		6	0	0	0	0	0	0	0	0	0	0	0	0	0	0	0	0	0	0	0	0	0	0	0	0	0	0	0	0	0	0	0
993	11	999.0;278.36;206.12;205.86;134.08;107.91;77.76;57.44;56.48;40.57;36.9;	5.25113037E8;7.6215686E8;7.6265918E8;1.051239746E9;5.63141785E8;1.052241089E9;5.18109192E8;9.99197998E8;9.99699341E8;6.10152039E8;1.000202026E9;	14.34	1000.2	525.113									0	67523.6		33	0	0	0	0	0	0	0	0	0	0	0	0	0	0	0	0	0	0	0	0	0	0	0	0	0	0	0	0	0	0	0
994	26	999.0;275.81;41.87;28.49;14.66;13.49;9.99;7.84;7.53;6.15;5.97;5.16;4.65;4.34;4.26;3.72;3.58;3.05;1.7;1.68;1.56;1.48;1.39;1.2;0.9;0.65;	5.15120728E8;5.16124329E8;5.17126953E8;9.89202332E8;9.90206299E8;3.17067505E8;1.031247192E9;3.35078308E8;8.07154175E8;8.6931012E8;8.07656555E8;7.69146667E8;7.69647766E8;9.91209656E8;2.03035324E8;5.97220886E8;8.85233521E8;5.83108398E8;5.3326062E8;7.70151062E8;2.99058624E8;1.063202637E9;1.7304631E8;9.45290649E8;5.18138794E8;9.88190369E8;	14.36	335.078	516.124									0	1.03055e+06		131	672.425	3135.18	1253.33	0	5273.13	5541.94	1857.57	2870.88	3265.93	10462.1	6549.71	3585.28	6519.45	7237.62	0	2597.24	3293.95	7059.67	534.601	14263.3	7793.62	0	6243.14	4134.31	1570.86	0	3348.03	7244.33	862.012	0	8269.09
995	3	999.0;186.52;50.42;	1.048448975E9;1.084427002E9;9.10342407E8;	14.36	1048.45	1048.45									0	45965.8		6	0	0	0	0	0	0	0	0	0	0	0	0	0	0	0	0	0	0	0	0	0	0	0	0	0	0	0	0	0	0	0
998	12	999.0;418.06;364.44;130.27;77.85;71.62;70.71;61.12;49.84;38.58;26.0;9.12;	4.17214325E8;3.49188049E8;4.61110138E8;8.67259949E8;3.93177826E8;4.22141327E8;8.10220764E8;3.50191772E8;8.68264099E8;4.32197357E8;4.22643158E8;1.06308606E9;	14.37	461.11	417.214									0	30626.6		20	0	0	0	0	0	0	0	0	0	0	0	0	0	0	0	0	0	0	0	0	0	0	0	0	0	0	0	0	0	0	0
999	3	999.0;480.11;113.68;	7.09106506E8;1.99213593E8;3.27414063E8;	14.37	199.214	709.106									0	40676.7		7	0	0	0	0	0	0	0	0	0	0	0	0	0	0	0	0	0	0	0	0	0	0	0	0	0	0	0	0	0	0	0
1000	2	999.0;650.96;	3.27788788E8;5.12247681E8;	14.37	327.789	327.789									0	7513.27		5	0	0	0	0	0	0	0	0	0	0	0	0	0	0	1422.65	0	0	0	1615.71	0	0	0	0	0	0	0	0	0	0	0	0
1001	6	999.0;369.92;178.94;171.77;72.19;43.19;	4.87053192E8;5.03047852E8;4.85037476E8;4.88054626E8;4.84566193E8;9.69137512E8;	14.39	487.053	487.053									8465.58	117753	13.9096	149	93142.1	91560.9	106828	101256	110947	110600	102963	95909.5	107518	89284.4	110049	99906.5	99432.1	97599.2	110912	111150	103064	101910	113814	97460.9	98056	25487	105776	115124	83144	90475.2	49786.6	59170.4	63979.7	83878.7	77776.1
1002	2	999.0;231.89;	1.99113144E8;1.99193481E8;	14.39	199.113	199.113									0	14951.8		6	0	3476.88	0	0	0	0	0	0	0	0	0	0	0	0	0	0	1940.67	0	0	0	0	0	0	0	0	0	0	860.022	0	0	0
1003	2	999.0;846.2;	1.66371979E8;1.27375298E8;	14.39	166.372	166.372									0	4783.03		5	0	0	0	0	0	0	1067.78	0	0	0	0	0	0	0	0	0	0	0	0	0	0	0	0	0	0	0	0	0	0	0	0
1004	12	999.0;275.29;25.53;17.56;8.21;5.36;4.66;2.68;2.31;2.3;1.62;0.94;	5.15120728E8;5.16124329E8;4.16202026E8;9.90206299E8;1.031247192E9;4.18217682E8;6.3620282E8;5.83108398E8;4.99219696E8;4.0516983E8;5.3326062E8;9.45290649E8;	14.4	499.22	515.121	C25H24O12	515.119	2.33033	Di-O-caffeoylquinic acid			phenylpropanoid	2	0	948914		136	689.618	3215.34	1285.37	0	4900.12	5003.51	1905.07	2944.29	7136.5	16028.4	5862.71	2156.01	10013.1	5965.94	2158.06	2663.65	3378.17	9203.45	0	13212.4	7176.53	0	6331.66	3949.8	1611.02	0	3916.49	9499.17	1480.48	0	11044.2
1005	2	999.0;715.9;	1.95911728E8;5.10282806E8;	14.4	195.912	195.912									0	2424.96		5	0	0	0	0	0	0	0	0	0	0	0	0	0	0	0	0	0	0	0	0	0	0	0	0	0	0	0	0	0	0	0
1006	25	999.0;300.19;198.49;171.69;104.82;93.14;69.8;65.21;63.96;56.07;52.33;41.49;40.81;38.44;34.22;33.97;30.82;29.43;28.85;26.04;23.91;21.21;21.08;16.51;9.87;	4.3509436E8;2.91145966E8;4.36098083E8;3.49188049E8;3.99167236E8;9.09174744E8;4.27198669E8;8.0921698E8;2.21067642E8;4.31157227E8;8.67259949E8;4.45172363E8;3.37151459E8;6.54119202E8;3.93177826E8;1.98925385E8;4.61204895E8;8.10220764E8;3.26054138E8;3.50191772E8;6.91125305E8;5.85350769E8;8.68264099E8;5.59179504E8;4.32197357E8;	14.42	427.199	291.146									0	63539.7		89	0	0	0	0	0	0	0	0	1122.02	10669.8	0	0	1853.29	0	0	0	0	0	0	0	11528.2	0	543.447	0	1187.13	0	2687.11	4630.07	5929.08	0	0
1007	16	999.0;232.53;129.46;101.08;91.92;84.36;48.77;39.68;37.64;33.34;29.87;28.09;27.98;25.86;11.19;2.35;	4.67158295E8;8.95233154E8;6.84154114E8;8.96236511E8;4.47113312E8;6.84655457E8;9.21697205E8;4.47615295E8;4.21152039E8;6.85157104E8;4.57131134E8;9.7124939E8;9.22196716E8;8.97242188E8;1.158248291E9;1.142057861E9;	14.42	447.113	467.158									0	1.49276e+06		77	0	1206.02	0	0	0	0	0	0	0	0	6888.35	0	1111.6	0	0	0	0	0	0	0	0	0	20091.8	17312.8	0	1880.09	15747.5	3176.8	0	0	584.313
1008	6	999.0;748.89;503.02;345.85;251.8;209.7;	5.21677429E8;5.28605408E8;5.63597351E8;7.86210022E8;1.45014938E8;1.29011792E9;	14.42	528.605	521.677									0	12790.1		10	0	0	0	0	0	0	0	0	0	0	0	0	0	0	1245.12	0	0	0	0	0	0	0	0	0	0	0	0	0	0	0	0
1009	3	999.0;822.14;505.5;	5.10228973E8;1.66660706E8;9.07049683E8;	14.44	907.05	510.229									0	11563.2		6	0	0	0	0	0	0	0	0	0	0	0	0	0	0	0	0	0	0	0	0	0	0	0	0	512.688	0	0	0	0	0	0
1010	7	999.0;587.93;512.48;254.29;169.5;114.14;58.28;	5.41061523E8;4.95055176E8;4.88054626E8;4.9205246E8;5.42064575E8;5.570354E8;4.96058838E8;	14.45	495.055	541.062									4376.38	23987.4	5.4811	149	19828.1	19008.6	20717.5	23987.4	23133.7	21380	20525.6	18990.4	22715.8	18961.6	20451.7	21066.3	21899	22892.9	21167.7	19849.9	22764.9	21607.2	21525.8	19888	20974.3	14139.3	20688.9	20157.1	20076.1	21967.1	17733	17336.6	19285.7	20032.2	17327.3
1011	30	999.0;212.23;198.09;164.64;108.06;82.45;81.19;65.25;64.56;56.0;54.71;39.22;33.71;31.9;29.15;28.86;24.4;23.67;21.93;20.8;15.12;14.66;13.7;13.42;13.19;12.46;11.69;9.23;8.94;7.29;	4.3509436E8;6.93279541E8;4.36098083E8;5.57187927E8;6.53115662E8;3.99167236E8;9.09174744E8;9.9827771E8;8.0921698E8;2.21067642E8;6.87262024E8;6.54119202E8;6.91125305E8;4.31157227E8;4.81089233E8;4.45172363E8;5.60169617E8;4.61204895E8;9.63185852E8;1.167359985E9;5.85350769E8;5.59179504E8;1.168364014E9;6.95286011E8;4.81590729E8;9.6419104E8;4.91111511E8;8.20218689E8;8.59198242E8;4.29227997E8;	14.47	687.262	435.094									0	129112		133	0	1281.35	0	0	3255.66	1199.43	0	936.798	641.337	852.863	518.085	4796.33	1443.95	594.302	541.24	606.844	587.549	565.359	0	0	729.371	0	5565.24	678.238	585.619	489.142	513.261	3870.08	0	0	687.886
1012	19	999.0;299.06;204.45;111.72;110.62;105.39;90.38;84.7;75.27;59.27;51.22;37.0;35.54;26.67;21.96;19.98;19.94;10.79;10.26;	5.81189331E8;5.82192932E8;5.04129517E8;1.00926593E9;7.41170288E8;5.04631256E8;6.11199768E8;7.41671509E8;5.35184143E8;1.01026886E9;5.71160583E8;9.78210754E8;7.42173218E8;9.78713806E8;5.361875E8;3.55119202E8;9.79214905E8;5.72164551E8;5.27820679E8;	14.47	582.193	581.189	C27H34O14	581.188	2.96187	2-(4-Hydroxyphenyl)ethanol; 1-O-[4-Hydroxy-3-methoxybenzoyl-(5)-D-apiofuranosyl-(1,2)-D-glucopyranoside]			phenylpropanoid	4	0	462881		32	0	0	0	0	0	0	0	0	0	0	0	0	0	559.187	0	0	0	0	0	0	0	0	0	0	0	0	0	0	0	0	0
1013	14	999.0;255.81;173.71;162.18;151.82;111.36;81.09;78.18;73.72;50.92;42.17;41.65;32.86;31.12;	5.19188965E8;5.20192444E8;5.66197632E8;9.93269592E8;4.96130676E8;7.3317157E8;7.33673767E8;9.9427301E8;4.96632355E8;5.35147888E8;3.23078278E8;3.57134918E8;4.65272095E8;6.41340271E8;	14.47	993.27	519.189									0	227576		62	0	1404.07	817.745	0	0	0	529.93	738.985	0	1010.27	0	0	0	0	0	535.764	0	1014.16	0	535.764	0	0	0	0	0	0	778.168	0	0	0	0
1014	12	999.0;175.62;66.73;39.04;25.32;22.36;20.74;11.05;9.44;9.0;6.08;2.07;	3.41124695E8;3.42128387E8;1.79072098E8;3.7710202E8;1.05019295E8;6.83258301E8;3.87130981E8;3.79099335E8;8.15205811E8;4.89104431E8;3.78105469E8;1.95874283E8;	14.51	489.104	341.125									0	27426.3		7	0	0	0	0	0	0	0	0	0	0	0	0	0	0	0	0	0	0	0	0	0	0	1052.56	0	0	0	0	0	0	0	0
1015	4	999.0;35.89;23.85;19.2;	4.69172699E8;4.59143707E8;5.65193909E8;3.51108948E8;	14.51	469.173	469.173	C22H30O11	469.172	2.48395	2,8-Decadiene-4,6-diyn-1-ol, O-[-D-Glucopyranosyl-(1-2)-D-glucopyranoside]			fatty acid glycoside	4	0	98702.4		7	0	0	0	0	0	0	0	0	0	0	0	0	0	0	0	0	0	0	0	0	0	0	0	0	0	0	0	0	0	0	0
1017	3	999.0;155.26;56.99;	3.5510437E8;3.56107788E8;8.29185059E8;	14.55	356.108	355.104									0	57721		56	0	0	0	0	0	0	0	0	0	0	0	0	0	0	0	0	0	0	0	0	0	0	0	0	0	0	0	0	0	0	0
1020	6	999.0;740.67;490.91;219.27;66.73;15.84;	4.60101532E8;3.4707843E8;7.71273926E8;2.75093292E8;8.56335632E8;1.2742794E8;	14.59	460.101	460.101									0	148915		27	0	0	0	0	0	0	0	0	0	0	0	0	0	0	0	0	0	0	0	0	0	0	0	0	0	0	0	0	0	0	0
1021	6	999.0;514.01;260.33;238.42;132.83;107.67;	5.9119397E8;5.89178406E8;5.92197327E8;8.81264404E8;5.90181335E8;6.23199402E8;	14.59	592.197	591.194									0	29218.4		100	0	1626.53	0	1387.67	6038.45	2185.72	0	1192.11	3902.71	0	518.216	0	2959.45	659.813	1533.04	0	489.319	0	0	0	0	0	1468.33	940.11	0	0	0	1749.71	0	0	0
1023	20	999.0;550.18;429.74;165.7;145.88;143.1;122.87;117.26;113.18;81.12;79.73;79.38;65.84;64.91;56.79;45.63;42.74;36.08;0.0;0.0;	1.203962036E9;1.204296509E9;1.204630981E9;5.30105652E8;6.13097717E8;1.017997437E9;5.23987305E8;7.84175964E8;1.044767334E9;1.28192001E8;7.64575012E8;5.27555359E8;1.205301147E9;3.36081512E8;3.67068512E8;7.8117926E8;3.39381287E8;5.2762616E8;5.26882446E8;1.287299561E9;	14.62	367.068	1203.96									0	75944.1		19	0	0	0	0	0	0	0	0	0	0	0	0	0	0	0	0	0	0	0	0	0	0	0	0	0	0	0	0	0	0	0
1024	6	999.0;219.13;174.09;35.78;27.74;12.06;	4.91178558E8;4.9218219E8;4.47188599E8;2.43124435E8;4.48192139E8;4.9318396E8;	14.62	243.124	491.179									0	255900		41	0	0	0	0	0	0	0	0	0	0	0	0	0	0	0	0	0	0	0	0	0	0	0	0	0	0	0	0	0	0	0
1025	37	999.0;558.43;535.76;516.7;436.54;393.02;303.15;244.75;224.73;224.5;216.61;209.52;169.39;152.51;149.89;117.9;106.25;102.67;90.92;81.25;81.04;79.24;76.39;68.99;61.86;60.96;55.37;48.68;34.86;33.22;29.82;28.01;27.09;26.33;24.04;17.77;11.5;	5.01163177E8;6.93279602E8;4.47130707E8;3.73141388E8;3.37130737E8;4.77199463E8;4.79251312E8;8.39337524E8;5.2120343E8;5.97220642E8;5.02167023E8;7.09274719E8;4.19147675E8;8.15171021E8;3.8413974E8;4.48135071E8;8.55334534E8;4.35188599E8;4.93137604E8;4.78203094E8;3.74144897E8;4.07583801E8;7.10278503E8;6.59164001E8;3.73108185E8;5.83334778E8;5.3913916E8;4.15126221E8;4.57173065E8;2.0308345E8;4.83107574E8;…	14.64	710.279	693.28									0	160604		79	0	0	0	3928	500.768	0	0	0	0	3668.16	0	0	0	0	0	0	0	0	1340.66	0	0	0	0	0	1161.6	0	466.126	0	0	0	0
1026	66	999.0;625.37;604.28;321.29;156.74;150.36;149.58;141.19;136.51;126.91;96.13;84.08;67.63;61.12;55.09;53.36;49.44;48.89;47.86;45.72;35.6;28.92;27.47;27.11;26.42;23.72;23.21;23.02;22.99;22.92;22.0;21.53;20.92;20.78;19.73;18.86;18.8;15.39;15.35;14.82;14.26;14.09;12.44;12.06;11.87;11.72;11.51;11.32;10.17;9.29;9.12;9.11;8.97;8.15;8.12;8.06;8.01;7.84;7.35;6.92;6.87;6.71;5.94;5.52;5.49;5.44;	1.9105658E8;1.290317871E9;1.289314575E9;1.290819702E9;1.027218262E9;7.72679504E8;3.35078033E8;1.291320313E9;1.203962036E9;1.203627319E9;1.204296509E9;1.288807861E9;1.203292725E9;1.288307373E9;1.92059998E8;1.019379883E9;1.29182251E9;1.028222412E9;1.204630981E9;5.3053894E8;8.0122699E8;5.23987305E8;1.025817505E9;1.204963989E9;1.02531543E9;3.36081512E8;9.58786133E8;7.80174438E8;9.58284546E8;1.0203831…	14.66	1203.63	191.057	C7H12O6	191.056	2.55632	Quinic acid; as fragment			unknown	4	0	874813		93	0	0	0	0	0	0	0	0	2594.39	5539.62	7776.36	4858.91	0	820.626	4272.17	0	0	0	0	6092.81	972.096	0	13953	7986.32	0	0	0	4018.07	0	0	835.964
1028	30	999.0;564.49;562.8;388.16;303.64;220.56;216.25;202.03;123.55;103.4;100.74;94.86;80.03;69.62;60.16;56.37;50.52;39.65;39.58;35.97;34.91;31.41;28.42;27.77;27.3;26.29;24.29;21.7;18.12;17.27;	5.01163177E8;6.93279602E8;4.47130707E8;4.77199463E8;4.79251312E8;5.97220642E8;5.02167023E8;6.94282776E8;4.48135071E8;8.55334534E8;4.35188599E8;4.93137604E8;4.78203094E8;6.59164001E8;5.83334778E8;5.3913916E8;9.63260132E8;7.23217529E8;1.017293579E9;9.92212402E8;4.57173065E8;4.83107574E8;6.21220703E8;7.53666748E8;6.19206482E8;6.60167358E8;9.64264587E8;7.61268372E8;1.053290649E9;3.31083496E8;	14.68	694.283	501.163	C22H30O13	501.161	3.66229	Sucrose; 6-O-(4-Methoxycinnamoyl)(E-)			phenylpropanoid	3	0	175050		67	0	0	0	4204.98	534.771	0	0	0	0	3926.82	0	0	0	0	0	0	0	0	1435.2	0	0	0	0	0	0	0	1491.25	0	0	0	0
1029	3	999.0;580.19;563.21;	6.99194946E8;4.17081543E8;2.33118927E8;	14.68	417.082	233.119	C14H18O3	233.118	2.4983	1-(5-Acetyl-2-hydroxyphenyl)-3-methyl-2-buten-1-one; 1''-Alcohol, 2-Me ether			phenylpropanoid	4	0	23865.1		30	0	0	0	0	0	0	0	0	0	0	0	0	0	0	0	0	0	0	0	0	0	0	0	0	0	0	0	0	0	0	0
1030	2	999.0;218.89;	4.59094482E8;4.60096405E8;	14.68	459.094	459.094									0	68408.1		18	0	0	0	0	0	0	0	0	0	0	0	0	0	0	0	0	0	0	0	0	0	0	0	0	0	0	0	0	0	0	0
1031	27	999.0;182.74;59.83;53.42;37.22;25.13;18.1;11.36;10.18;9.6;5.34;4.74;4.65;4.06;3.67;2.91;2.5;2.49;2.12;2.04;1.15;0.75;0.66;0.56;0.52;0.48;0.44;	3.69120178E8;3.70123505E8;3.59090454E8;3.85114929E8;1.79056427E8;2.19066818E8;3.61088531E8;3.23114746E8;3.6009436E8;3.86116425E8;2.83083069E8;1.43035583E8;1.13024864E8;1.19035522E8;3.39109344E8;4.1113028E8;4.19120911E8;3.9913031E8;1.99049225E8;1.80059891E8;3.87115204E8;1.75040634E8;3.21098663E8;8.13192017E8;1.87040527E8;4.29141815E8;4.08131012E8;	14.7	361.089	369.12									0	5.66394e+06		95	0	0	50658.7	12039.9	17068.7	0	0	0	538.449	0	40035.5	0	5376.16	21385	0	0	597.962	0	838.349	0	0	7231.81	27752.7	0	0	576.854	0	0	34979.4	0	0
1032	9	999.0;216.39;69.36;19.32;15.0;12.34;9.67;9.65;5.05;	4.15198303E8;4.16202026E8;4.05170227E8;4.07166901E8;4.32188843E8;4.06172974E8;4.59225281E8;4.83186066E8;4.57209534E8;	14.7	407.167	415.198	C20H32O9	415.197	2.27458	6-Acetoxy-7-hydroxymyrcene-7-O-beta-D-glucopyranoside-2'-O-acetate			terpenoid	4	777.769	435584	560.042	149	22095.6	29853.5	123222	20537	43352.2	25520.6	20084.6	44051.5	248244	247903	190828	23140.4	286494	20872.7	221760	22755	24532.1	171603	17208.8	19482.5	23230.1	1350.91	21226	83328.4	13989.2	103885	61726.3	135325	71856.8	107471	126393
1033	24	999.0;995.99;237.42;184.31;165.06;156.09;154.73;119.72;117.68;117.41;113.41;98.76;98.42;98.34;96.37;84.56;55.65;50.5;47.11;47.05;44.58;41.24;37.81;11.44;	1.027218262E9;7.72679504E8;4.85110352E8;1.047244507E9;1.046232056E9;4.67099731E8;1.28801331E8;7.80174438E8;1.28674103E8;3.67068085E8;1.28758942E8;1.038238892E9;5.34099365E8;1.039245361E9;1.038739868E9;8.85321045E8;7.0022052E8;5.34600586E8;1.048246094E9;6.15046997E8;7.89681702E8;7.90182617E8;4.861138E8;7.99640503E8;	14.72	367.068	1027.22									0	96840.3		86	0	0	0	0	0	0	0	0	0	2161.37	3374.42	619.361	587.647	0	577.386	0	476.647	0	0	1401.71	2095.45	0	5234.28	3688.73	0	0	637.084	664.134	0	0	483.176
1034	12	999.0;304.37;137.47;79.74;67.23;58.43;43.39;42.29;39.71;36.12;18.61;14.45;	6.05189148E8;6.06192566E8;8.03278992E8;5.61198242E8;4.1919342E8;8.04281799E8;3.39124298E8;8.51300415E8;4.37102936E8;3.27124115E8;8.05292725E8;4.53154144E8;	14.72	561.198	605.189	C29H34O14	605.188	2.51393	Embinin	C00006294		flavonoid	4	0	122978		105	530.361	1712.76	0	3031.03	2409.64	1070.94	1973.76	797.864	1373.74	4408.28	0	1227.91	991.989	4573.46	0	3005.71	645.536	570.301	3303.42	0	3316.37	0	795.078	1382.1	2670.56	1275.28	1413.68	1370.02	1135.03	769.999	0
1035	5	999.0;222.29;20.94;10.1;7.14;	4.47093933E8;4.48097565E8;4.83071228E8;9.21175293E8;4.60586029E8;	14.72	483.071	447.094	C21H20O11	447.093	1.37533	Quercetin rhamnoside	C00005374	Lactuca indica	flavonoid	2	0	239773		147	3077.25	22696.1	3517.6	9641.28	6082.84	2871.15	15933.2	20083.2	829.55	39619.9	15848.2	1739.07	4923.86	4261.92	6242.29	6165.61	5866.32	7213.56	6950.11	10732	9960.28	6868.16	6132.33	1432.68	11044.7	7047.56	3207.4	10536.5	3690.56	3279.52	22871
1038	2	999.0;360.02;	8.15837402E8;8.15804993E8;	14.74	815.805	815.837									0	10562.9		3	0	0	0	0	0	0	0	0	0	0	0	0	0	0	0	0	0	0	0	0	0	0	0	0	0	0	0	0	0	0	0
1039	3	999.0;414.99;81.25;	5.78161011E8;5.83202698E8;5.84201538E8;	14.74	578.161	578.161									0	94933.2		9	0	0	0	0	0	0	0	0	0	0	0	0	0	0	0	0	0	0	0	0	0	0	0	0	0	0	0	0	0	0	0
1040	2	999.0;782.3;	8.16493896E8;8.16459839E8;	14.74	816.494	816.494									0	20402.7		4	0	0	0	0	0	0	0	0	0	0	0	0	0	0	0	0	0	0	0	0	0	0	0	0	0	0	0	0	0	0	0
1041	5	999.0;388.0;173.42;61.42;54.38;	3.49093567E8;2.77108856E8;3.50097076E8;8.23175232E8;2.78112274E8;	14.76	278.112	349.094									0	548603		96	719.761	0	0	546.431	0	0	0	768.724	0	1235.83	0	984.163	0	13479	0	0	4064.02	0	673.735	0	37630.1	4222.67	4027.72	9143.59	9629.38	12331.3	32776	8296.54	2739.05	0	0
1042	3	999.0;96.22;62.82;	4.59129913E8;9.7526532E8;1.99244995E8;	14.78	975.265	459.13									0	109700		9	746.843	0	0	0	0	0	0	0	0	0	0	0	0	0	0	0	0	0	0	0	0	0	0	0	0	0	0	0	0	0	0
1044	74	999.0;264.39;112.88;80.26;65.56;64.77;56.13;52.86;39.7;33.54;25.52;16.56;13.56;11.93;10.67;9.2;8.93;8.34;6.13;3.39;3.3;2.92;2.54;2.52;2.33;2.32;2.31;2.26;2.03;1.88;1.63;1.28;1.26;1.18;0.84;0.83;0.78;0.77;0.75;0.71;0.68;0.65;0.61;0.57;0.57;0.56;0.53;0.53;0.52;0.46;0.43;0.42;0.38;0.36;0.33;0.31;0.3;0.3;0.28;0.26;0.26;0.22;0.21;0.2;0.17;0.17;0.15;0.14;0.13;0.1;0.1;0.09;0.07;0.07;	5.15121216E8;5.16124207E8;1.031248169E9;3.53088837E8;1.032253052E9;7.73185425E8;5.17126038E8;7.73686523E8;5.6112561E8;1.031751831E9;7.74188965E8;1.033255737E9;3.54092438E8;1.28981665E9;5.62130005E8;1.032755005E9;5.51097412E8;7.74689819E8;5.29099915E8;1.029234253E9;1.034258789E9;5.53094299E8;5.37101929E8;7.72177551E8;5.78116394E8;7.75191162E8;1.030239502E9;5.26111023E8;5.52100464E8;5.47111023E8;5.…	14.8	784.176	515.121	C25H24O12	515.119	3.30098	Di-O-caffeoylquinic acid			phenylpropanoid	2	50430.8	1.52992e+07	303.371	149	152024	741770	461191	293014	672763	723078	309081	403980	687333	1.31575e+06	1.77722e+06	1.11345e+06	819620	1.14979e+06	1.01298e+06	715143	853173	800445	324166	1.38727e+06	1.25509e+06	50430.8	2.72832e+06	1.88184e+06	370123	252930	866970	946488	237142	68189.1	1.068e+06
1045	5	999.0;757.4;173.14;117.37;35.43;	3.73187378E8;4.17177521E8;3.7419104E8;4.18180786E8;8.01262451E8;	14.8	417.178	373.187									0	84621		121	691.995	0	0	5200.35	0	866.982	2951.51	0	0	3263.76	0	1813.77	2023.03	3846.38	0	4211.35	1009.16	2159.98	4368.67	0	6825.1	0	1281.58	1474.34	2370.76	5886.61	2751.49	2394.55	1135.48	0	0
1046	2	999.0;104.9;	2.61135132E8;2.62138275E8;	14.8	261.135	261.135	C12H22O6	261.134	2.82766	Hexenol hexoside			acylated glycoside	3	0	56780.2		148	10630.2	9449.44	9308.7	9503.63	8760.23	9418.06	9738.04	11028	7984.17	7577.38	5771.6	6896.54	8654.21	7451.25	8869.26	9442.35	7420.32	8707.03	8923.13	7811	7326	13241.4	4882.74	5789.49	10258	9398.87	8341.28	8122.65	9786.98	11210.9	8529.38
1048	2	999.0;222.94;	8.16885742E8;1.9936087E8;	14.82	199.361	816.886									0	21464.8		4	0	0	0	0	0	0	0	0	0	0	0	0	0	0	0	0	0	0	0	0	0	0	0	0	0	0	0	0	0	0	0
1049	7	999.0;903.98;191.69;183.53;93.06;62.73;45.56;	4.31193878E8;5.17230469E8;5.63235474E8;4.32196533E8;5.1823407E8;5.53206238E8;5.64239075E8;	14.84	517.231	431.194									0	81850.9		136	2599.87	6637.87	540.529	2126.28	27498.2	3481.8	925.588	8295.35	4534.64	1676.73	665.267	4853.51	1933.43	1039.48	1299.8	778.253	3197.08	2008.56	881.298	1791.52	912.03	0	1050.33	0	697.807	683.345	0	837.911	0	732.155	670.69
1051	37	999.0;806.67;236.69;207.35;114.56;43.61;42.35;42.12;35.04;33.89;25.92;19.6;15.67;14.11;13.76;12.86;12.53;11.56;11.01;10.82;8.83;8.6;8.26;7.52;6.63;6.38;5.81;5.59;3.9;3.49;3.38;3.01;2.38;2.21;1.69;0.76;0.33;	5.24196838E8;5.67209717E8;5.68212952E8;1.037332764E9;1.038336304E9;9.23228577E8;5.69215698E8;4.39256195E8;4.9459964E8;5.5718103E8;3.41140076E8;9.24231201E8;1.089423218E9;9.19243958E8;9.10384766E8;4.40259521E8;8.83268982E8;1.3087027E8;1.292858765E9;4.57209442E8;1.04034375E9;8.51263855E8;1.99008453E8;3.63167511E8;8.84272461E8;9.2025E8;9.33305359E8;3.25129944E8;3.86560089E8;8.52267273E8;6.49142517E8…	14.86	910.385	567.21									587.989	1.13445e+06	1929.37	149	1448.28	4041.28	2168.27	1723.35	3245.19	6464.37	1361.51	4858.81	4967.64	2017.81	4240.43	3984.3	4092.95	1507.36	1706.65	587.989	2488.73	2097.54	2291.96	2863.48	4006.89	8955.13	1987.35	1499.05	8231.55	18010.6	6042.29	5412.71	16660.1	4744.26	5326.8
1052	23	999.0;316.04;215.13;146.8;64.23;60.98;43.19;41.27;32.64;30.59;25.26;19.52;17.44;17.07;13.34;12.0;10.49;9.73;9.51;6.23;5.61;5.43;4.94;	6.07203735E8;6.0820813E8;4.73203888E8;4.2921402E8;6.09212219E8;5.63214417E8;4.74207428E8;3.29140106E8;8.03278015E8;4.30217468E8;6.43181946E8;6.53209961E8;6.75192078E8;5.64217285E8;3.59149994E8;8.01262451E8;1.215412964E9;1.081283569E9;5.40138672E8;6.70200317E8;4.05156036E8;7.03190979E8;6.5421283E8;	14.86	643.182	607.204									0	537169		146	14695.1	14802.3	9344.35	21168.7	32324.8	17356.2	15837.6	13742.4	37254.2	25581.6	7684.2	22243.4	20157.3	30378.7	7834.03	11224.4	10521.3	1452.78	21809.5	8173.77	25567.3	25618.1	15782.7	16513.5	17699.5	27305.6	23663.7	20383.7	33543.2	19891.5	12982.3
1053	16	999.0;233.4;209.59;101.98;34.81;29.11;28.41;18.72;9.66;8.68;8.54;8.42;8.08;7.66;5.97;4.06;	4.71187775E8;4.72191925E8;9.41310852E8;9.42311584E8;4.61159668E8;9.43317444E8;1.124334961E9;9.89332031E8;5.48113831E8;4.63156097E8;1.244343628E9;1.24484436E9;1.12533728E9;1.24534314E9;2.8707785E8;1.077287842E9;	14.86	1244.34	471.188									0	461056		46	0	0	0	0	0	0	0	0	0	0	0	0	0	0	0	0	0	0	0	0	0	0	0	0	0	0	56719	0	0	0	0
1054	2	999.0;253.93;	5.55166565E8;5.96207947E8;	14.86	555.167	555.167									0	23782.4		14	0	0	0	0	0	0	0	0	0	0	0	0	0	0	0	0	0	0	0	0	0	0	0	0	0	0	0	0	0	0	0
1055	9	999.0;196.22;129.9;117.28;32.0;21.97;16.75;11.06;7.97;	4.13146912E8;4.14149719E8;3.67140778E8;2.05087555E8;4.03120697E8;3.68144043E8;4.05114594E8;2.06090881E8;4.20105103E8;	14.88	206.091	413.147									0	293709		124	1784.19	2273.7	0	1816.22	6085.92	1950.72	994.574	13894.5	3499.76	5662.76	3948.1	1448.4	0	1257.17	4193.31	0	9819.6	0	992.744	1401.74	1136.39	0	4432.37	0	667.014	4042.34	968.039	5039.66	1232.47	1845.5	4516.3
1057	4	999.0;101.96;56.53;29.54;	5.95169006E8;5.85139648E8;5.97180725E8;5.87137146E8;	14.88	587.137	595.169									0	273369		10	0	0	0	0	0	0	0	0	0	0	0	0	0	0	0	0	0	0	0	0	0	0	0	0	0	0	0	0	0	0	0
1058	3	999.0;204.14;16.78;	4.41177795E8;5.712052E8;4.65235565E8;	14.92	571.205	441.178									0	116561		10	0	0	0	0	0	0	0	0	0	0	0	0	0	0	0	0	0	0	0	0	0	0	0	0	0	0	0	0	0	0	0
1059	41	999.0;306.57;133.98;49.56;49.15;48.74;46.26;43.43;42.63;39.37;25.59;21.77;20.28;19.4;16.84;16.05;15.45;15.14;14.74;14.26;14.11;13.67;11.87;11.25;8.87;7.12;7.1;6.77;6.71;6.67;6.43;6.38;4.75;2.69;1.38;1.3;1.21;0.47;0.0;0.0;0.0;	5.67209717E8;5.68212952E8;5.85219482E8;1.037332764E9;5.69215698E8;3.86058197E8;5.5718103E8;8.57345215E8;6.98258362E8;3.25129944E8;1.038336304E9;4.57209442E8;1.089423218E9;5.99198975E8;7.09274963E8;5.59178162E8;3.86560089E8;9.83284058E8;7.1828125E8;6.51194641E8;5.58184265E8;8.89352478E8;7.61267944E8;1.090427124E9;2.13093018E8;9.29312256E8;5.61175537E8;4.97140137E8;6.54152344E8;1.071303345E9;7.1526…	14.94	1090.43	568.213									585.33	817744	1397.06	149	1441.73	2735.85	2158.46	1715.56	2902.25	5913.08	1355.36	1669.62	4442.38	2008.69	4222.63	1769.77	4823.59	1500.54	960.236	585.33	1801.94	2088.64	2281.59	1548.32	3990.14	8345.94	1978.36	1492.27	7716.77	13857.5	6016.42	5389.59	15930.2	4723.9	4758.51
1060	29	999.0;242.53;55.36;36.33;34.13;27.3;20.42;16.27;12.65;10.59;9.49;9.44;9.25;8.78;8.34;6.3;5.79;4.85;4.75;4.65;4.48;4.36;3.29;2.9;2.54;2.47;2.12;2.06;1.04;	4.69172546E8;4.7017572E8;4.59143982E8;4.71179138E8;9.39294983E8;4.23167084E8;8.93347351E8;9.40298401E8;4.61140961E8;5.37160645E8;4.60147461E8;4.86163025E8;9.73264038E8;8.94350647E8;8.85247986E8;4.85167572E8;4.24170471E8;8.97247864E8;9.41300781E8;4.99183685E8;8.86251648E8;9.74268372E8;4.8315152E8;5.38164001E8;5.53133789E8;4.48120239E8;8.98251221E8;4.87166656E8;4.55157532E8;	14.94	424.171	469.173	C22H30O11	469.172	2.05767	2,8-Decadiene-4,6-diyn-1-ol, O-[-D-Glucopyranosyl-(1-2)-D-glucopyranoside]			fatty acid glycoside	4	0	2.25938e+06		144	1240.29	1590.55	4773.83	2256.34	4586.26	2141.24	1904.1	3773.63	8508.82	4149.52	1454.61	3668.44	2234.51	24609.3	3006.6	2603.62	10102.4	1178.77	1213.5	0	54621.2	14086.7	18936.6	23369.6	7841.91	66115.7	234522	77298.6	30436	0	2389.3
1061	4	999.0;153.12;131.83;85.06;	4.792146E8;4.86634369E8;4.75078949E8;1.15004166E8;	14.94	479.215	479.215									0	79023		10	0	0	0	0	0	0	0	0	0	0	0	0	0	0	0	0	0	0	0	0	0	0	0	0	0	0	0	0	0	0	0
1062	5	999.0;273.0;89.25;65.82;61.01;	4.12074463E8;8.26159241E8;3.71171936E8;1.29020035E8;4.2719873E8;	14.94	826.159	412.075									0	54073.1		24	0	0	0	0	0	0	0	0	0	0	0	0	0	0	0	0	0	0	0	0	0	0	0	0	0	0	0	0	0	0	0
1063	2	999.0;249.31;	5.67303406E8;5.68306824E8;	14.94	567.303	567.303									0	7992.81		93	5389.49	6363.92	4236.28	5492.52	7135.94	6662.89	3487.67	4345.56	5827.78	1094.66	3442.98	6809.39	7992.81	6300.44	3634.32	4579	4177.02	4273.09	5039.93	5275	1825.43	2353.38	0	3648.17	2077.97	3117.69	2193.31	2257.93	3483.57	7986.78	1765.78
1064	11	999.0;228.38;20.57;18.03;16.94;14.73;7.6;5.73;5.25;4.59;4.53;	4.61073975E8;4.62077209E8;2.85041382E8;4.63078857E8;4.97050385E8;4.67074066E8;4.83055481E8;4.67575134E8;4.99047333E8;5.57061462E8;9.23154297E8;	14.97	499.047	461.074	C21H18O12	461.073	3.14571	Luteolin-glucuronide / kaempferol-glucuronide	C00004268	Lactuca indica	flavonoid	3	751.45	531394	707.159	149	32337.9	47022.5	15938.2	75250.1	24008.7	13985.4	46008.9	43151.5	9704.12	133412	91834.7	31153	17078.2	39963.3	33189.9	42432.2	34662.4	22183.7	38009.9	22690.2	56973.4	25684.3	49234	15707.4	43340.8	52900.7	27086.3	44404.6	38863.8	19370.4	23456.7
1065	7	999.0;163.37;102.38;83.53;39.63;38.25;37.46;	5.62208435E8;1.078340088E9;1.079343384E9;5.98187378E8;2.22078094E8;5.92219543E8;1.080346558E9;	14.97	562.208	562.208									0	85842.4		10	0	0	0	0	0	0	0	0	0	0	0	0	0	0	0	0	0	0	0	0	0	0	0	0	0	0	0	0	0	0	0
1066	25	999.0;409.43;248.05;108.27;45.75;9.14;6.7;6.55;5.03;4.54;2.57;2.43;2.23;1.98;1.93;1.77;1.62;1.55;1.41;1.16;1.15;1.11;1.04;0.8;0.72;	5.05100403E8;5.49090515E8;5.06102966E8;5.50093018E8;5.07105927E8;1.099186523E9;3.00027954E8;5.71071106E8;8.24138977E8;1.100190308E9;5.600802E8;5.2708197E8;6.48006836E8;5.72075562E8;6.19053528E8;8.25141174E8;5.43055969E8;5.87045837E8;3.01035278E8;6.49015381E8;5.85066406E8;1.26212997E8;4.90756989E8;1.101191895E9;8.25641113E8;	15.01	507.106	505.1	C23H22O13	505.099	3.23976	2',5,6',7,8-Pentahydroxyflavone; 7,8-Di-Me ether, 2'-O-D-glucuronoside			flavonoid	4	35211.3	2.35448e+06	66.8672	149	236438	334594	151568	395781	231831	173449	338763	403143	125897	776730	418486	280498	159760	323701	249500	377150	301976	201187	191224	251503	403574	123893	276176	118793	212156	242357	147113	370630	135894	123289	728707
1068	2	999.0;269.25;	7.12112122E8;7.13115417E8;	15.01	712.112	712.112									0	6831.03		30	1807.54	1508.27	0	0	0	0	0	0	0	0	0	0	1035.01	0	0	0	0	0	0	0	515.019	0	0	0	0	0	2728.31	4100.29	0	0	759.604
1069	6	999.0;281.64;269.79;210.2;111.55;107.15;	5.83108093E8;1.066221313E9;5.84111572E8;7.90170044E8;1.06722522E9;5.43096985E8;	15.03	1067.23	583.108									0	12884.9		19	0	0	0	0	0	0	0	0	0	0	0	0	0	0	0	0	0	0	0	0	0	0	0	0	0	0	0	0	0	0	0
1070	3	999.0;345.69;197.97;	4.55103394E8;6.39230408E8;4.56106781E8;	15.03	639.23	455.103									0	24769.7		14	0	0	0	0	0	0	0	0	0	0	0	0	0	0	0	0	0	0	0	0	0	0	0	0	0	0	0	474.335	0	0	0
1071	3	999.0;223.51;27.29;	4.77104614E8;4.78107849E8;5.47158386E8;	15.03	477.105	477.105									0	67079.9		58	0	0	0	0	0	869.965	0	0	0	0	0	0	0	0	0	0	0	720.828	0	0	0	1714.08	0	0	1283.57	0	507.065	0	0	0	0
1072	15	999.0;91.11;88.72;57.64;52.98;49.35;48.05;45.84;31.44;24.43;20.93;20.54;20.02;11.96;6.39;	5.05116852E8;4.85203705E8;5.74189148E8;6.71127747E8;5.85350891E8;7.1727832E8;6.86258484E8;1.98925613E8;4.31157196E8;4.17177551E8;4.86208038E8;6.99261841E8;9.83284058E8;6.94283447E8;6.23163879E8;	15.06	694.283	505.117									0	19671.9		22	0	0	0	0	0	0	0	0	0	0	0	0	0	0	0	0	0	0	0	0	0	0	0	0	0	0	0	0	0	0	0
1073	10	999.0;308.58;228.56;193.09;71.01;70.1;32.91;17.58;14.31;1.83;	4.59152832E8;3.93213562E8;4.60156677E8;4.17142151E8;4.61240265E8;4.49124207E8;4.18145508E8;4.51121582E8;6.75179749E8;1.02517981E9;	15.08	418.146	459.153	C20H28O14	459.151	4.35674	2',4'-Dihydroxyacetophenone; 4'-Me ether, O-[D-apiofuranosyl(1,6)-D-glucopyranoside]			phenylpropanoid	4	0	199450		8	0	0	0	0	0	0	0	0	0	0	0	0	0	0	0	0	0	0	0	0	0	0	0	0	0	0	0	0	0	0	0
1074	15	999.0;523.05;193.39;113.38;74.55;67.21;48.92;36.37;32.36;32.31;24.84;14.41;12.17;7.65;6.92;	3.51109497E8;2.79124481E8;3.52112122E8;8.67237244E8;2.80127777E8;7.91278503E8;8.68239868E8;4.43156921E8;2.61113678E8;7.93294861E8;9.01206421E8;1.0533479E9;2.03020157E8;8.70218872E8;6.71199158E8;	15.1	351.11	351.11									0	252548		77	0	0	0	0	900.738	0	0	0	729.735	0	0	0	0	0	0	0	0	0	0	0	0	0	0	0	0	0	0	0	0	0	0
1075	2	999.0;346.28;	3.33062469E8;8.65148804E8;	15.1	865.149	333.062									0	10395.1		29	0	0	0	0	0	0	0	0	0	0	0	0	0	0	0	0	0	0	0	0	0	0	0	0	0	0	0	0	0	0	0
1076	6	999.0;836.78;663.82;556.7;482.44;166.0;	9.81196228E8;6.12157532E8;4.17068695E8;5.65085327E8;9.82200684E8;5.81079346E8;	15.12	417.069	981.196									0	20657.9		19	0	0	0	0	0	0	0	0	0	0	0	0	0	0	0	0	0	0	0	0	0	0	0	0	0	0	0	0	0	0	0
1077	10	999.0;560.09;196.65;158.45;143.35;131.29;113.98;97.12;85.29;81.38;	2.05123856E8;4.27198273E8;9.03294617E8;5.3917572E8;5.07164398E8;9.43382996E8;2.0612709E8;4.47224579E8;9.04298279E8;4.91214447E8;	15.17	205.124	205.124									0	75143.7		80	0	0	0	0	1908.94	0	670.121	0	767.448	609.751	0	0	0	1306.13	0	699.949	0	0	0	0	0	0	942.545	0	509.054	0	532.617	0	0	0	0
1079	36	999.0;258.88;87.3;55.77;51.12;13.18;12.96;10.77;8.34;8.25;6.49;6.27;6.16;4.61;4.25;4.19;4.07;3.72;3.39;2.28;1.9;1.69;1.6;1.57;1.54;1.46;1.41;1.33;1.24;1.22;0.95;0.89;0.75;0.65;0.63;0.56;	5.15121155E8;5.16123901E8;3.53088745E8;1.031248535E9;5.17126648E8;3.54092041E8;9.4722699E8;5.37102722E8;8.67237244E8;5.61125793E8;9.4823053E8;5.78116333E8;1.033256226E9;5.52100708E8;5.47110596E8;5.53094299E8;5.53076599E8;8.68239868E8;5.83108093E8;8.69216431E8;9.49233032E8;5.45093201E8;8.63205566E8;7.93295105E8;1.28716461E8;5.79119263E8;7.73184265E8;5.68031921E8;5.54097229E8;6.13096802E8;7.7368615…	15.19	1031.25	515.121	C25H24O12	515.119	3.30098	Di-O-caffeoylquinic acid			phenylpropanoid	2	2521.32	2.36739e+06	938.948	149	10667.4	47913.4	61203.5	36511.1	100245	127261	23607.3	28374.7	115068	136981	236826	202243	79696.3	194199	143343	99010.3	139473	112709	40025.9	165592	173763	5057.84	424217	333434	44882.2	28665.9	64427.5	121086	11909.4	2628.52	139096
1081	7	999.0;407.71;235.88;122.7;95.85;69.7;65.75;	9.05181335E8;9.06185059E8;4.520867E8;6.89128723E8;4.5258847E8;6.89630371E8;9.07189941E8;	15.22	905.181	905.181									0	32132.2		63	0	0	0	0	0	0	511.042	524.962	0	499.111	0	0	0	0	0	0	0	0	0	0	0	0	0	0	0	0	0	0	0	0	0
1082	3	999.0;950.65;262.69;	4.63089478E8;4.47094452E8;4.48097626E8;	15.22	448.098	447.094	C21H20O11	447.093	2.71733	Quercetin rhamnoside	C00005374	Lactuca indica	flavonoid	2	0	13225.9		29	0	0	0	0	0	0	0	0	0	0	0	0	0	0	0	0	0	0	0	0	0	0	0	0	0	0	0	0	0	0	0
1083	2	999.0;630.26;	7.31220032E8;6.85215515E8;	15.24	685.216	731.22									0	5110.96		25	0	0	0	0	0	0	0	0	513.786	0	0	802.03	0	964.87	0	0	0	0	1131.45	0	0	0	0	0	0	0	0	0	0	1262.47	0
1084	35	999.0;467.13;238.74;145.04;130.0;58.81;44.37;37.26;34.93;29.61;26.37;23.25;19.47;17.93;17.37;16.84;15.56;13.35;9.24;9.13;8.08;7.86;7.55;6.26;5.57;4.95;4.26;3.95;3.94;3.06;3.04;2.76;1.83;1.2;0.96;	9.89201599E8;9.90206238E8;4.07099884E8;9.91208923E8;3.35114807E8;9.21218323E8;4.0810321E8;8.81181091E8;2.75093445E8;4.47130646E8;9.22217773E8;7.31138733E8;3.36118195E8;7.31641235E8;8.82185303E8;2.57082703E8;7.8512323E8;8.59270935E8;1.021192749E9;8.99301758E8;1.31757462E8;5.24462402E8;9.55256165E8;8.85319214E8;7.32143311E8;1.31027222E8;8.60272949E8;5.24321228E8;1.18361588E8;5.26799072E8;8.27170105…	15.26	989.202	989.202									0	631184		122	0	2632.76	0	0	907.746	0	1903.98	1039.98	0	10204	5589.65	2248.98	1343.23	3617.06	1122.5	865.988	2386.19	3377.45	0	9473.95	5367.97	0	5536.3	6867.72	575.668	0	0	0	0	0	2870.39
1085	3	999.0;203.54;87.99;	4.21151611E8;4.22155273E8;4.57130066E8;	15.26	421.152	421.152									0	30374.7		40	0	1364.1	0	0	769.546	0	0	0	1098.64	0	10513.8	0	1393.93	0	526.95	0	0	0	0	0	0	0	29369.1	25816.8	0	0	890.844	3803.98	0	0	863.999
1086	3	999.0;282.63;44.84;	6.02135254E8;6.03138306E8;6.04139465E8;	15.26	603.138	602.135									0	65562.9		102	1666.27	2914.01	13792.6	3051.2	2498.43	5198.68	1619.54	537.858	8801.69	1463.45	1740.83	9584.12	9035.33	3239.11	2652.53	968.343	2649.56	541.834	4610.13	1199.99	0	578.62	3817.74	3265.95	0	1174.14	65562.9	8924.98	3402.16	2686.34	12174
1087	4	999.0;241.79;201.51;83.28;	1.031249023E9;5.51179565E8;8.15790955E8;8.5721051E8;	15.26	1031.25	1031.25									0	41448.1		5	0	0	0	0	0	0	0	0	0	0	0	0	0	0	0	0	0	0	0	0	0	0	0	0	0	0	1075.66	0	0	0	0
1089	3	999.0;323.4;268.9;	7.31408569E8;7.32412292E8;6.85403687E8;	15.33	732.412	731.409									0	6471.02		57	0	0	0	1025.07	1986.5	1477.58	0	789.431	6471.02	661.198	0	0	1310.76	0	780.715	0	571.691	0	0	0	0	0	0	0	0	0	0	722.884	0	554.789	1132.63
1090	65	999.0;234.36;113.47;84.8;53.99;48.02;31.91;29.3;20.36;17.8;15.89;11.39;10.92;5.87;4.43;4.29;3.57;3.46;2.37;2.12;1.86;1.81;1.75;1.72;1.68;1.41;1.34;1.21;0.93;0.87;0.83;0.8;0.76;0.75;0.74;0.72;0.64;0.62;0.51;0.49;0.48;0.48;0.47;0.43;0.39;0.38;0.38;0.36;0.35;0.35;0.32;0.27;0.26;0.26;0.25;0.24;0.24;0.24;0.24;0.2;0.2;0.18;0.15;0.13;0.13;	4.73073975E8;4.74077209E8;9.47154419E8;3.1104184E8;9.48157471E8;4.75078766E8;2.93030914E8;4.71058746E8;1.49009583E8;1.79035172E8;9.49161377E8;3.1204538E8;4.87053131E8;9.45139099E8;1.12988266E8;4.95054962E8;2.94034546E8;9.5016272E8;4.88054443E8;4.89069061E8;9.69137878E8;2.36033295E8;9.61134216E8;9.43123291E8;9.79145874E8;9.46143982E8;1.18212387E8;1.61024887E8;4.96059052E8;9.70139465E8;4.85037384E8…	15.34	293.031	473.074	C22H18O12	473.073	3.06591	Chicoric acid II	C00002723	Lactuca sativa	phenylpropanoid	2	125373	1.36942e+07	109.228	149	502123	1.63843e+06	1.87092e+06	1.88571e+06	2.7084e+06	1.91462e+06	2.06919e+06	1.43317e+06	2.21099e+06	2.47692e+06	1.80724e+06	2.36451e+06	1.5899e+06	2.33068e+06	2.16586e+06	1.88426e+06	2.40521e+06	1.67222e+06	1.98586e+06	1.62815e+06	1.49472e+06	274548	2.18141e+06	1.86652e+06	1.12881e+06	1.66439e+06	142989	458798	442718	1.19589e+06	839540
1091	10	999.0;54.04;48.62;42.65;29.57;14.37;10.22;9.69;9.17;6.14;	4.73203766E8;7.92281616E8;6.29225647E8;7.94297241E8;6.05188965E8;7.33200439E8;8.37284668E8;3.57156403E8;3.06110168E8;7.34203003E8;	15.34	792.282	473.204									0	24442.1		53	0	0	0	0	0	0	0	0	0	0	0	0	0	0	0	0	0	0	0	0	0	0	0	0	0	0	954.077	0	0	0	0
1093	2	999.0;306.11;	1.99163696E8;1.95981567E8;	15.34	195.982	199.164									0	2527.37		4	1254.74	0	0	0	0	0	0	0	0	0	0	0	0	0	0	0	0	0	0	0	0	0	0	0	0	0	0	0	0	0	0
1094	6	999.0;560.32;419.66;306.02;127.74;66.59;	8.16838989E8;8.16871643E8;8.16903809E8;1.99360535E8;1.96179001E8;8.16922791E8;	15.36	199.361	816.839									0	45435.5		8	0	0	0	0	0	0	0	0	0	0	0	0	0	0	0	0	0	0	0	0	0	0	0	0	0	0	0	0	0	0	0
1095	2	999.0;722.14;	4.60047852E8;4.86657562E8;	15.36	460.048	460.048									0	16724.2		19	0	0	0	0	7066.77	3958.47	0	0	0	0	0	0	0	0	0	0	0	0	4417.28	0	0	0	0	0	0	0	0	0	0	1689.1	0
1096	46	999.0;552.89;396.89;344.56;301.25;236.46;155.13;154.46;142.62;137.19;132.63;131.91;131.46;118.0;111.7;105.35;95.46;92.86;90.48;84.65;79.48;78.31;73.18;68.33;68.04;63.75;53.44;52.56;52.5;50.11;47.92;46.17;45.59;44.98;42.43;42.13;36.21;32.57;32.48;29.63;29.01;24.1;23.32;21.81;17.98;17.39;	2.21067245E8;5.85163086E8;3.03145844E8;6.91263611E8;1.49045944E8;7.41263489E8;3.25130096E8;8.41316467E8;6.22244934E8;6.32172424E8;4.93136444E8;4.2820166E8;7.1727832E8;6.92268066E8;1.13024879E8;7.39248047E8;6.7213147E8;3.49151672E8;6.5509668E8;2.22070679E8;8.21216858E8;7.42268372E8;6.89267944E8;2.23134506E8;4.05097015E8;9.6721936E8;7.18282959E8;2.03056458E8;6.45205139E8;1.19035248E8;5.6521582E8;7.…	15.42	632.172	221.067	C8H14O7	221.067	2.37214	Acetylglucose			acylated glycoside	4	0	151890		137	0	0	0	501.115	616.897	661.132	1047.77	2666.96	583.429	2348.68	965.367	0	1512.75	2118.19	632.829	473.979	0	1536.35	1356.75	913.655	4842.03	2319.64	1846.43	1331.21	3704.58	1403.27	1109.51	2803.9	4848.07	707.45	823.184
1097	14	999.0;875.38;552.41;468.79;333.69;277.46;256.26;191.51;175.51;147.67;117.04;102.29;72.0;29.99;	3.80071136E8;7.94297241E8;5.89287781E8;6.95163513E8;5.83219788E8;1.85009567E8;6.30228638E8;5.53209167E8;6.96166565E8;5.84222778E8;4.89235504E8;5.54212524E8;7.34203003E8;6.23199158E8;	15.42	584.223	794.297									0	25376.6		31	0	0	0	0	0	0	0	0	0	0	0	0	0	0	0	0	0	0	0	0	0	0	0	544.199	0	0	0	0	0	0	0
1098	5	999.0;142.44;49.57;20.01;19.77;	2.87150787E8;2.88154144E8;7.61231873E8;7.62235046E8;2.27129547E8;	15.42	762.235	287.151									0	23568.9		87	2195.41	1228.31	1401.97	1166.85	0	1169.77	968.794	1313.19	1052.7	854.646	924.891	0	674.156	1115.14	0	0	829.28	1529.78	2512.72	2171.62	686.839	1097.58	2441.45	867.329	1160.02	1481	4242.18	2671.79	2656	2160.92	3170.33
1099	7	999.0;222.28;44.88;37.48;19.12;16.39;15.32;	4.91084625E8;4.92088043E8;9.65165588E8;4.82078827E8;9.66169067E8;4.82580475E8;7.09165527E8;	15.43	965.166	491.085									0	159346		147	2957.13	1986.81	1357.27	2107.95	988.358	2076.74	1925.32	3304.38	770.864	3204.94	2139.15	1048.01	1517.87	2254.78	1877.6	2844.85	1684.89	1587.61	791.053	2255.69	6799.31	5486.33	2341.04	4698.4	4639.26	1689.48	4924.14	3301.27	6947.64	1418.76	1189.33
1100	3	999.0;167.2;27.8;	3.71135773E8;3.7213913E8;7.99208069E8;	15.43	372.139	371.136									0	200479		147	2378.76	1074.37	710.046	2173.75	1661.02	1478.85	1663.96	1537.62	1585.61	2402.4	1583.65	1249.68	2622.76	2583.66	1852	1893.42	778.602	1788.34	1668.06	742.365	2722.66	1061.64	1947.97	1522.93	1992.05	1280.04	1416.17	2017.51	2799.76	1751.9	1073.39
1101	2	999.0;163.15;	1.71066757E8;1.27076904E8;	15.43	127.077	171.067	C8H12O4	171.066	3.0304	Dihydro-5-(1-hydroxy-2-butenyl)-2(3H)-furanone; 4-Hydroxy			furan	4	0	14694.8		49	0	0	0	0	0	741.873	0	0	1296.05	0	563.737	0	2431.09	0	743.849	0	0	500.838	0	0	0	0	10144.5	7249.24	0	0	4334.45	2844.01	1709.96	0	2254.27
1102	19	999.0;244.12;143.59;61.74;25.08;24.47;11.92;7.83;6.48;6.23;5.54;5.39;4.06;3.73;2.47;2.14;1.98;1.97;1.43;	5.33094543E8;4.89104645E8;1.067196289E9;4.90108185E8;1.007175049E9;1.069202759E9;1.008178345E9;4.91110626E8;5.65229248E8;1.070205811E9;6.1022345E8;2.85040741E8;4.47152008E8;1.00918396E9;6.17055786E8;5.65084167E8;6.02085693E8;6.32011902E8;6.11234009E8;	15.47	1070.21	533.095	C24H22O14	533.094	1.54082	Quercitrin; 4''-O-Malonyl			flavonoid	2	0	451621		66	0	0	0	0	0	0	0	0	0	0	0	0	0	0	0	0	0	0	0	0	0	0	0	0	0	0	0	0	0	0	0
1103	6	999.0;232.57;213.32;100.61;72.64;61.32;	3.63202942E8;4.09209167E8;3.64206573E8;8.81272888E8;4.08196808E8;6.25272949E8;	15.47	364.207	363.203									0	129000		148	4613.87	1786.97	1367.41	4309.59	3705.45	2716.55	4143.08	4773.66	2794.49	7398.16	3036.03	4644.96	7503.46	5755.84	2794.49	3327.6	2062.19	2477.9	2433.63	1976.54	7849.65	1697.48	2487.52	3583.36	3840.64	506.637	4470.69	5044.74	2159.38	1676.31	2417.27
1104	4	999.0;208.23;24.59;11.0;	4.15198334E8;4.16202026E8;8.43273315E8;8.44275452E8;	15.47	843.273	415.198	C20H32O9	415.197	2.27458	6-Acetoxy-7-hydroxymyrcene-7-O-beta-D-glucopyranoside-2'-O-acetate			terpenoid	4	0	266827		145	55875.8	118928	10420.7	24227.4	156716	74658.6	23110.3	126769	37584.1	36664.4	21456.4	66387	43019.4	27811.6	24267.1	20251	69260.8	22901.8	15211.6	92058.3	35136.9	4733.44	37647.1	16403.6	26493.8	4966.12	1811.89	10543.3	2588.48	5107.86	20301.6
1105	2	999.0;382.55;	5.03178528E8;3.23077972E8;	15.51	323.078	503.178	C22H32O13	503.177	2.95204	2-(3,4-Dihydroxyphenyl)ethanol; 1-O-[L-Rhamnopyranosyl-(1-3)-2-O-acetyl-D-glucopyranoside]			phenylpropanoid	4	0	37938.2		17	0	0	0	0	0	0	0	0	0	0	0	0	0	0	0	0	0	0	0	0	0	0	0	0	0	0	0	0	0	0	0
1106	8	999.0;636.62;570.83;399.52;284.01;202.96;127.21;37.2;	8.85176697E8;4.42085266E8;4.1207431E8;8.86180176E8;8.25156555E8;4.50082367E8;5.53151245E8;3.47172607E8;	15.53	412.074	885.177									0	55374.2		8	0	0	0	0	0	0	0	0	0	0	0	0	0	0	0	0	0	0	0	0	0	0	0	0	0	0	0	0	0	0	0
1107	4	999.0;418.12;389.62;228.28;	8.21289246E8;8.23304993E8;8.22292175E8;5.33261047E8;	15.53	822.292	821.289									0	21295.4		32	0	0	0	0	0	0	0	0	0	0	0	0	0	0	0	0	0	0	0	0	0	0	0	0	0	0	0	0	0	0	0
1108	4	999.0;295.47;75.56;23.42;	7.9020752E8;7.91216248E8;7.92221863E8;8.12191406E8;	15.53	792.222	790.207									0	252038		97	0	0	4825.03	3902.27	1754	3372.5	2357.17	0	1002.15	4953.35	0	2714.75	0	5121.79	4009.54	2592.42	4096.12	0	5459.61	0	0	0	5922.57	2232.02	0	4050.95	1833.04	0	0	2646.05	0
1109	2	999.0;963.58;	5.61235413E8;6.07240906E8;	15.53	607.241	607.241									0	24014.7		7	0	0	0	0	0	0	0	0	0	0	0	0	0	0	0	0	0	0	0	0	0	0	0	0	0	0	0	0	0	0	0
1110	3	999.0;595.35;507.29;	4.1314624E8;5.35147705E8;3.69156311E8;	15.53	369.156	413.146									0	43465.1		53	0	0	0	0	0	0	0	0	0	811.438	706.736	0	0	0	0	0	0	0	0	0	0	0	1228.44	1341.26	0	0	2315.6	627.307	0	0	0
1111	20	999.0;403.53;20.03;10.65;8.45;7.54;7.25;4.77;3.71;3.26;3.19;2.71;2.57;2.38;1.93;1.85;1.76;1.53;1.45;1.08;	7.88200195E8;7.89202454E8;8.10180542E8;7.16213928E8;3.06076843E8;8.04193359E8;8.11183777E8;8.26155334E8;7.00218994E8;8.36182617E8;1.26227832E9;8.05196289E8;7.17210693E8;8.06209045E8;1.26328125E9;7.14197876E8;6.30635559E8;7.44208252E8;8.27157898E8;7.60384216E8;	15.56	836.183	788.2									0	1.55845e+06		137	6518.66	2009.7	71732	67761.2	33898.8	56140.8	47222	3384.17	27002.8	88258	4711.4	44802.3	1349.65	97850.9	73835.3	42147.2	82933.4	2263.57	95099.4	5201.88	902.721	10036.2	110416	38688.4	1578.04	60881.7	36654.7	4488.64	9130.49	45950.7	5289.55
1112	21	999.0;538.81;452.49;279.59;265.03;200.0;113.12;107.64;90.76;88.42;73.12;50.9;46.24;43.77;31.73;27.21;26.04;24.81;10.25;8.05;7.31;	4.27198364E8;6.93279358E8;4.89105743E8;7.56235718E8;3.39109283E8;5.85220459E8;5.41193787E8;7.57239868E8;3.73187744E8;4.251828E8;4.94096741E8;6.81245056E8;5.391604E8;1.61024734E8;5.69355835E8;6.15210022E8;4.39256042E8;7.58240417E8;5.97148804E8;5.67340576E8;3.47172607E8;	15.56	339.109	427.198	C21H32O9	427.197	2.44337	Lactuside B	C00011759	Lactuca lacianata	sesquiterpene lactone	3	0	36956.7		107	600.274	632.962	0	1551.2	1735.33	959.844	997.485	762.725	0	2506.09	0	852.865	0	4580.31	0	1254.04	0	0	1187.67	0	2698.26	0	3310.76	931.118	3560.04	0	0	683.48	797.394	549.756	0
1113	3	999.0;413.57;229.49;	4.19229218E8;6.21221069E8;5.96301636E8;	15.62	419.229	419.229									0	17954.7		5	0	0	0	0	0	0	0	0	0	0	0	0	0	0	0	0	0	0	0	0	0	0	0	0	0	0	0	0	0	0	0
1114	3	999.0;172.56;35.9;	4.27071289E8;4.28074799E8;4.29066681E8;	15.62	429.067	427.071									0	12436.2		18	0	0	0	0	0	0	0	0	0	0	0	0	0	0	0	0	0	0	0	0	0	0	0	0	0	0	1817.95	0	0	0	0
1115	13	999.0;853.44;635.35;486.7;299.0;297.83;107.67;83.05;79.99;74.8;24.67;21.38;10.3;	1.114710083E9;1.114208862E9;1.115212402E9;8.92670105E8;1.115714111E9;5.05172546E8;1.116215454E9;6.79113037E8;1.75025406E8;5.35147705E8;6.80114685E8;5.67174561E8;4.56571167E8;	15.65	680.115	1114.71									0	68962.3		15	0	0	0	0	0	0	0	0	0	0	0	0	0	0	0	0	0	0	0	0	0	0	0	0	0	0	0	0	0	0	0
1116	18	999.0;235.09;167.1;93.52;58.8;54.73;51.04;49.88;21.12;13.92;11.95;9.74;8.67;5.13;3.72;2.54;1.3;0.0;	4.95163452E8;4.96167023E8;7.56235718E8;6.21241272E8;7.57239868E8;4.45136475E8;8.1426123E8;6.1317865E8;3.35078156E8;3.3415976E8;6.14182556E8;7.58240417E8;5.97148804E8;6.54119202E8;8.3732074E8;3.26555695E8;6.55126648E8;5.36206055E8;	15.65	814.261	495.163									0	48106.5		96	0	944.539	0	0	0	491.197	0	0	678.628	1833.56	961.158	613.997	1461.76	0	0	0	0	0	0	0	0	0	4732.93	5005.78	0	0	631.539	715.56	0	0	0
1117	7	999.0;115.65;93.28;77.35;18.17;16.92;10.38;	4.3119397E8;4.32196564E8;3.85187531E8;4.2116449E8;3.86190826E8;4.23161407E8;4.95282257E8;	15.65	421.164	431.194									0	31462.5		99	2734	8152.16	0	853.875	11409.4	5344.32	0	13030.3	2955.22	843.783	598.94	6941.13	2068.88	1291.16	1575.42	0	5357.53	0	0	3328.32	766.395	0	1462.23	0	0	0	0	1061.64	0	0	0
1118	6	999.0;309.56;153.16;120.87;66.49;51.12;	4.39161896E8;7.17241699E8;6.71236816E8;7.18245117E8;6.73251587E8;6.72239319E8;	15.65	717.242	439.162	C21H28O10	439.161	2.11608	Cichorioside B	C00029949	Lactuca indica L.	sesquiterpene lactone	3	0	63815.9		10	0	0	0	0	0	0	0	0	0	0	0	0	0	0	0	0	0	0	0	0	0	0	0	0	0	0	0	0	0	0	0
1119	26	999.0;378.0;180.22;87.48;78.82;64.65;46.41;31.01;27.83;24.44;19.24;16.99;11.8;8.57;8.12;6.74;3.97;3.44;2.99;2.37;2.23;2.12;2.04;1.82;1.26;1.12;	5.15121216E8;5.16124084E8;9.61206665E8;9.62210266E8;3.53088806E8;7.03142822E8;7.0364447E8;1.032252563E9;5.51097595E8;1.91056625E8;7.04145325E8;5.61126404E8;3.54092224E8;5.83108398E8;5.53094971E8;5.52100952E8;4.15161926E8;5.37102783E8;1.149229858E9;5.54098145E8;1.053231201E9;5.84111755E8;5.53076843E8;6.13097351E8;4.85110565E8;6.14038086E8;	15.67	1032.25	516.124									0	2.91694e+06		148	2145.33	21195.3	5008.16	4691.43	36276.8	25046.1	8046.36	11162.1	23547.7	55274.7	38633.1	17008.1	24091	22207.6	19203	11754.3	17704.9	27471.3	2064.74	88633.9	30066.2	1206.23	34187.9	44830.8	3784.46	1880.07	10705.1	19269.3	1813.41	0	43801.3
1120	5	999.0;580.37;455.36;227.18;160.33;	8.17077209E8;8.17103088E8;8.17123657E8;4.33183411E8;4.57469025E8;	15.67	817.124	817.124									0	28823.8		4	0	0	0	0	0	0	0	0	0	0	0	0	0	0	0	0	0	0	0	0	0	0	0	0	0	0	0	0	0	0	0
1121	4	999.0;763.04;126.09;78.32;	5.63105713E8;4.91120239E8;5.19115662E8;6.11235413E8;	15.71	491.12	563.106									0	34876		19	0	0	0	0	0	0	0	0	0	0	0	0	0	0	0	0	0	0	0	0	0	0	0	0	0	0	0	0	0	0	0
1122	56	999.0;239.29;127.18;61.27;51.64;46.79;42.49;29.65;18.4;16.52;15.43;13.08;11.56;9.01;8.6;8.22;8.07;8.06;7.51;7.1;5.72;5.18;4.74;4.18;3.8;3.3;2.93;2.75;2.44;2.39;2.33;1.97;1.88;1.67;1.64;1.63;1.62;1.25;1.24;1.17;0.94;0.91;0.84;0.81;0.76;0.76;0.75;0.74;0.71;0.71;0.67;0.52;0.48;0.43;0.41;0.33;	5.15121216E8;5.16124084E8;9.61206665E8;9.62210266E8;3.53088806E8;5.17127075E8;7.03142822E8;7.0364447E8;9.63212952E8;1.91056625E8;4.80099945E8;7.04145325E8;5.61126404E8;4.13146027E8;9.26185364E8;4.80601624E8;1.033255249E9;3.54092224E8;7.38164734E8;9.26688171E8;7.38665222E8;5.29100037E8;5.83108398E8;9.64215271E8;7.04647034E8;5.621297E8;1.149732056E9;7.73185059E8;1.149229858E9;4.81103149E8;1.1502330…	15.74	963.213	515.121	C25H24O12	515.119	3.30098	Di-O-caffeoylquinic acid			phenylpropanoid	2	0	3.4098e+06		148	2244.74	20676.8	5238.09	4908.18	34471.9	25338.2	7759.9	10825	22775.9	51594.2	36400.9	16366.5	23691.4	21796.4	18787.9	11430.3	17217.4	26853.4	2158.92	86708	28469	1261.26	28581.2	41155.9	3957.09	1965.83	10092.3	18680.1	1896.12	0	40455.8
1123	34	999.0;237.8;208.69;149.54;110.43;103.37;84.09;43.88;43.44;36.76;29.21;27.65;17.62;15.05;13.6;11.25;7.81;5.4;5.29;5.02;2.4;2.23;2.22;1.94;1.4;1.18;0.76;0.73;0.69;0.68;0.66;0.55;0.42;0.22;	4.45078064E8;8.91164063E8;4.46082092E8;6.68121826E8;8.92167786E8;6.68623291E8;4.45580566E8;6.6912439E8;8.91666321E8;2.69046204E8;4.47084167E8;8.93170288E8;1.114710083E9;1.114208862E9;6.6962616E8;1.115212402E9;8.92670105E8;8.94173096E8;1.115714111E9;2.70049561E8;6.79113037E8;9.13146423E8;1.75025406E8;1.116215454E9;1.11218491E8;9.14150146E8;1.11320671E8;1.11286591E8;9.02657654E8;1.11252548E8;5.4500…	15.74	891.666	445.078	C21H18O11	445.078	1.04566	Trihydroxyflavone-hexoside			flavonoid	4	3318.94	9.566e+06	2882.24	149	14534.1	10099.6	6890.3	24565	27322.1	9620.24	29275.2	23855.6	11356	24772.6	19543.2	12965.7	3967.7	16461.6	12568.5	22351	14200.7	14922.4	10077.5	12898.6	23781.3	4874.01	6729.06	4677.46	19963	29806.6	3318.94	17007.1	8312.72	7609.69	8881.71
1124	16	999.0;534.24;396.59;389.08;249.01;194.63;162.3;155.67;141.38;125.18;118.47;111.51;94.72;92.66;66.39;64.7;	5.13066162E8;4.81055542E8;4.59075928E8;5.08074371E8;9.1915918E8;5.41064575E8;4.83052643E8;4.59577454E8;4.92087646E8;5.0303772E8;5.61047791E8;4.82058838E8;9.20162598E8;5.90001404E8;6.82119629E8;6.11030273E8;	15.74	459.076	513.066									0	48491.7		119	0	0	695.866	1406.19	707.737	0	620.069	519.616	883.987	710.477	0	694.039	551.578	676.688	601.805	0	810.017	0	685.82	0	598.152	0	480.348	534.228	0	718.696	0	0	0	504.092	0
1125	27	999.0;513.03;461.43;407.16;306.53;298.74;279.02;200.75;199.24;176.06;112.98;62.83;50.57;45.73;38.17;33.91;32.88;28.14;25.96;24.03;23.56;19.32;14.8;12.89;12.63;8.38;5.22;	5.55209778E8;6.53115662E8;5.73184937E8;4.63219727E8;6.3116864E8;4.71188934E8;5.56213501E8;4.28202026E8;3.26054352E8;5.67209656E8;5.74188477E8;3.89182465E8;5.68213379E8;5.07164795E8;6.17189331E8;3.70151489E8;4.91178589E8;6.72131104E8;4.14141968E8;6.14182556E8;4.1818158E8;7.3525354E8;4.37240295E8;3.90187286E8;2.39057236E8;1.49009705E8;9.40154907E8;	15.76	573.185	653.116									0	79207.1		109	537.749	0	0	0	3123.68	565.275	0	1118.52	1972.56	535.423	502.551	0	504.506	857.626	0	517.217	0	1413.4	0	732.316	0	0	578.572	1133.18	786.002	0	2056.88	718.628	0	0	866.265
1126	13	999.0;890.35;356.96;331.29;139.04;75.54;52.25;40.89;23.33;16.83;11.43;9.12;7.58;	6.85215759E8;7.31220459E8;6.86218079E8;7.32224548E8;7.21192383E8;7.33226501E8;6.87221741E8;3.25108704E8;3.5909906E8;7.15225708E8;7.53202148E8;7.49214233E8;5.79144104E8;	15.76	721.192	685.216									0	315521		114	135708	58326.3	54662.3	75835.5	27086.3	39025.1	99159.5	95461.1	42611.4	36646.9	43976.4	67394	41447.9	104718	31738.6	64813.5	30586.6	59051.1	75574.9	84509.5	31906.6	55259.8	73281	67916.3	38304.4	66347.4	245210	93051.9	87407.3	76354.3	143629
1127	2	999.0;152.99;	4.99182892E8;2.35926544E8;	15.76	235.927	499.183									0	38609.1		16	0	0	0	0	0	0	0	0	0	0	0	0	0	0	1409.84	0	0	0	0	0	0	0	0	0	0	0	0	0	0	0	0
1128	6	999.0;294.23;87.25;55.19;55.07;19.08;	6.35090271E8;6.36093811E8;5.47110474E8;6.37096375E8;5.91101135E8;5.48113403E8;	15.78	637.096	635.09									0	120934		35	0	0	0	0	0	0	0	0	0	0	0	0	0	0	0	0	0	0	0	0	0	0	0	0	0	0	0	0	0	0	4602.93
1129	6	999.0;601.83;388.25;387.63;193.13;35.34;	4.12074219E8;5.04088531E8;8.25156311E8;4.12575897E8;5.21952332E8;2.94034882E8;	15.78	412.576	504.089									0	73084.8		29	670.273	823.143	0	0	0	0	0	0	0	0	0	0	545.445	0	0	0	0	0	0	0	0	0	0	0	0	0	2393.45	1247.38	0	0	665.75
1130	2	999.0;141.14;	3.59125031E8;3.60128632E8;	15.78	359.125	359.125									0	9418.37		147	764.575	1898.01	4111.07	1954.69	4955.21	6854.91	1490.37	2165.47	2075.98	1932.81	1450.6	1788.65	1546.05	2437.89	6537.4	765.569	2264.89	1420.78	2873.37	1863.22	1862.22	1076.77	3261.13	1267.66	1396.91	2046.16	0	1191.11	775.512	5334.85	1639.51
1131	34	999.0;299.16;76.31;33.68;26.92;25.62;22.53;20.41;17.71;16.71;14.45;13.61;11.72;11.31;10.86;9.84;8.23;8.22;6.81;6.34;5.59;5.51;4.5;3.79;3.51;3.5;3.21;2.4;2.36;1.99;1.75;1.56;1.06;0.0;	4.57209198E8;5.17127075E8;4.80099945E8;1.033255249E9;7.38164734E8;9.26185364E8;9.26688171E8;7.38665222E8;5.29100037E8;9.64215271E8;5.621297E8;7.04647034E8;7.39167053E8;4.81103149E8;7.73185059E8;7.73686707E8;1.034257813E9;9.83185791E8;1.149732056E9;1.150233032E9;1.054234619E9;1.029233643E9;9.2769043E8;5.99081909E8;7.7418811E8;5.59110657E8;4.67099731E8;1.150734863E9;9.84192261E8;7.14635193E8;7.1413…	15.8	983.186	457.209									0	284643		44	0	0	0	0	0	950.407	0	0	0	0	0	0	0	0	0	0	0	0	0	0	0	0	0	0	0	0	0	0	0	0	0
1132	11	999.0;613.32;491.68;447.15;420.67;415.39;379.24;373.62;346.4;326.9;223.54;	6.79614563E8;4.56069489E8;6.80101501E8;9.02657654E8;9.02158142E8;9.29121033E8;1.11286591E8;1.11320671E8;1.11252548E8;5.45003906E8;5.43055542E8;	15.8	679.615	456.07									0	34197.9		40	0	0	0	0	0	0	0	0	0	0	0	0	0	0	0	0	0	0	0	0	0	0	0	0	0	0	0	0	0	0	0
1133	2	999.0;242.26;	5.79267456E8;5.8027063E8;	15.8	579.268	579.268									0	24163.2		16	0	0	0	0	0	0	0	0	0	0	0	0	0	0	0	0	0	0	0	0	0	0	0	0	0	0	0	0	0	0	0
1134	3	999.0;648.29;490.83;	4.07166931E8;4.06173065E8;4.83186401E8;	15.83	406.173	407.167									0	9247.02		82	2062.25	4163.61	0	0	5058.02	2159.68	0	4932.69	950.12	625.284	0	1378.6	716.004	0	0	0	1497.54	0	0	3411.39	633.088	0	0	0	0	0	0	0	0	0	0
1135	7	999.0;265.33;169.34;126.5;99.8;35.16;27.69;	5.83261658E8;5.84265747E8;5.37256226E8;5.73233337E8;3.75203156E8;5.85268372E8;5.74236023E8;	15.85	573.233	583.262									0	89061.2		123	12362.6	1583.93	1211.07	1098.61	1806.33	0	0	827.941	0	642.864	0	1404.51	3488.61	4007.51	1613.83	5259.35	830.744	581.241	15319.7	0	32977.7	9518.03	654.129	950.356	11857.9	9559.92	0	0	2809.17	15194.1	0
1136	5	999.0;701.82;639.46;372.34;339.48;	7.48210815E8;3.5909906E8;7.99208801E8;7.49214233E8;7.73231628E8;	15.85	799.209	748.211									0	10186.7		57	2571.33	0	0	820.441	0	0	3112.1	2372.6	0	0	0	493.04	0	2150.55	0	677.082	0	649.96	715.828	1691.9	0	543.409	832.065	721.64	0	1209.9	7827.91	2391.06	1357.46	1189.38	4742.85
1137	2	999.0;363.83;	4.55193268E8;5.99210022E8;	15.85	599.21	455.193									0	19698.3		46	0	0	0	0	0	0	0	0	0	0	0	0	0	0	0	0	0	0	0	0	0	0	0	0	0	0	0	0	0	0	0
[truncated: 1,075 more rows]
[truncated: 118 more columns]

## Sheet: Info column heads
Description of column heads
Column head	Description
clusterId	cluster defined by MSClust software
[truncated: 19 more rows]

## Sheet: Info MSI ID level
MSI Identification level
[truncated: 6 more rows]
